# Supplementary material for: A conserved guided entry of tail-anchored pathway is involved in the trafficking of a subset of membrane proteins in Plasmodium falciparum
Source: PLoS Pathog. 2021 Nov 15;17(11):e1009595. doi: 10.1371/journal.ppat.1009595 (PMC8629386; doi:10.1371/journal.ppat.1009595)
Supplement: S1 Table — The list of 130 proteins includes RIFINs (64), EVP1, REX-2 and MSP5. The PlasmoDB ID, description and other features are shown for each predicted TA protein. Corresponding GRAVY and Adagir scores are also shown and shaded according to the scale provided. Intracellular localization is also predicted for each TA protein based on three different machine learning tools (LOCKTREE 3, BUSCA and DeepLoc 1.0) and reveals no clear consensus for any particular organelle. Thus, the 63 predicted TA proteins were manually grouped (in this study) into three predicted categories based on their Gene Ontology (GO) annotations in the Uniprot database (http://uniprot.org): ER (shaded light orange), mitochondria (grey) and other destinations (not shaded). Thus, a total of 14 ER-specific TA proteins, 7 mitochondrial-specific TAs and 42 TAs with diverse cellular destinations were predicted. (XLSX) [file ppat.1009595.s006.xlsx]

## Sheet: 130 predicted TA proteins
S1 Table. List of the total 130 predicted TA proteins in the P. falciparum 3D7 proteome.
PlasmoDB ID	Description	Length	Predicted TM Helix	Topology (outside-TM-inside)
PF3D7_0100200	Plasmodium falciparum 3D7 | rifin (RIF)	len=331	PredHel=1	Topology=o289-311i
PF3D7_0100400	Plasmodium falciparum 3D7 | rifin (RIF)	len=372	PredHel=1	Topology=o330-352i
PF3D7_0100800	Plasmodium falciparum 3D7 | rifin (RIF)	len=344	PredHel=1	Topology=o302-324i
PF3D7_0101600	Plasmodium falciparum 3D7 | rifin (RIF)	len=369	PredHel=1	Topology=o327-349i
PF3D7_0103500	Plasmodium falciparum 3D7 | conserved Plasmodium protein, unknown function	len=1823	PredHel=1	Topology=o1777-1799i
PF3D7_0115200	Plasmodium falciparum 3D7 | rifin (RIF)	len=368	PredHel=1	Topology=o326-348i
PF3D7_0115600	Plasmodium falciparum 3D7 | rifin (RIF)	len=379	PredHel=1	Topology=o337-359i
PF3D7_0200500	Plasmodium falciparum 3D7 | rifin (RIF)	len=370	PredHel=1	Topology=o328-350i
PF3D7_0200700	Plasmodium falciparum 3D7 | rifin (RIF)	len=330	PredHel=1	Topology=o288-310i
PF3D7_0206900.2	Plasmodium falciparum 3D7 | merozoite surface protein 5 (MSP5)	len=261	PredHel=1	Topology=o238-260i
PF3D7_0210700	Plasmodium falciparum 3D7 | syntaxin, Qa-SNARE family (SYN17)	len=314	PredHel=1	Topology=o291-310i
PF3D7_0217300	Plasmodium falciparum 3D7 | AP-2 complex subunit sigma	len=141	PredHel=1	Topology=o103-125i
PF3D7_0222600	Plasmodium falciparum 3D7 | rifin (RIF)	len=368	PredHel=1	Topology=o326-348i
PF3D7_0223400	Plasmodium falciparum 3D7 | rifin (RIF)	len=327	PredHel=1	Topology=o285-307i
PF3D7_0300200	Plasmodium falciparum 3D7 | rifin (RIF)	len=326	PredHel=1	Topology=o284-306i
PF3D7_0306000	Plasmodium falciparum 3D7 | cytochrome b-c1 complex subunit 8, putative	len=137	PredHel=1	Topology=o105-124i
PF3D7_0316000	Plasmodium falciparum 3D7 | microneme associated antigen (MA)	len=307	PredHel=1	Topology=o245-267i
PF3D7_0323100	Plasmodium falciparum 3D7 | conserved Plasmodium protein, unknown function	len=1542	PredHel=1	Topology=o1521-1540i
PF3D7_0400300	Plasmodium falciparum 3D7 | rifin (RIF)	len=370	PredHel=1	Topology=o328-350i
PF3D7_0400500	Plasmodium falciparum 3D7 | rifin (RIF)	len=382	PredHel=1	Topology=o340-362i
PF3D7_0400700	Plasmodium falciparum 3D7 | rifin (RIF)	len=380	PredHel=1	Topology=o338-360i
PF3D7_0400900	Plasmodium falciparum 3D7 | rifin (RIF)	len=329	PredHel=1	Topology=o287-309i
PF3D7_0401200	Plasmodium falciparum 3D7 | rifin (RIF)	len=367	PredHel=1	Topology=o325-347i
PF3D7_0401300	Plasmodium falciparum 3D7 | rifin (RIF)	len=375	PredHel=1	Topology=o333-355i
PF3D7_0407000	Plasmodium falciparum 3D7 | conserved Plasmodium protein, unknown function	len=405	PredHel=1	Topology=o354-376i
PF3D7_0410000	Plasmodium falciparum 3D7 | erythrocyte vesicle protein 1 (EVP1)	len=833	PredHel=1	Topology=o772-794i
PF3D7_0421500	Plasmodium falciparum 3D7 | rifin, pseudogene (RIF)	len=334	PredHel=1	Topology=o293-315i
PF3D7_0425700	Plasmodium falciparum 3D7 | rifin (RIF)	len=324	PredHel=1	Topology=o282-304i
PF3D7_0425900	Plasmodium falciparum 3D7 | rifin (RIF)	len=324	PredHel=1	Topology=o282-304i
PF3D7_0500400	Plasmodium falciparum 3D7 | rifin (RIF)	len=374	PredHel=1	Topology=o332-354i
PF3D7_0514700	Plasmodium falciparum 3D7 | conserved Plasmodium protein, unknown function	len=1560	PredHel=1	Topology=o1526-1548i
PF3D7_0515200	Plasmodium falciparum 3D7 | conserved Plasmodium protein, unknown function	len=142	PredHel=1	Topology=o118-137i
PF3D7_0600300	Plasmodium falciparum 3D7 | rifin (RIF)	len=371	PredHel=1	Topology=o329-351i
PF3D7_0600700	Plasmodium falciparum 3D7 | rifin (RIF)	len=349	PredHel=1	Topology=o307-329i
PF3D7_0612000	Plasmodium falciparum 3D7 | conserved Plasmodium protein, unknown function	len=84	PredHel=1	Topology=o28-45i
PF3D7_0614600	Plasmodium falciparum 3D7 | conserved Plasmodium protein, unknown function	len=614	PredHel=1	Topology=o568-590i
PF3D7_0618700	Plasmodium falciparum 3D7 | trafficking protein particle complex subunit 6A, putative	len=284	PredHel=1	Topology=o240-257i
PF3D7_0622600	Plasmodium falciparum 3D7 | conserved Plasmodium protein, unknown function	len=96	PredHel=1	Topology=o52-71i
PF3D7_0627300	Plasmodium falciparum 3D7 | E3 ubiquitin-protein ligase RNF5, putative (RNF5)	len=449	PredHel=1	Topology=o428-447i
PF3D7_0632100	Plasmodium falciparum 3D7 | rifin (RIF)	len=323	PredHel=1	Topology=o281-303i
PF3D7_0632400	Plasmodium falciparum 3D7 | rifin (RIF)	len=377	PredHel=1	Topology=o335-357i
PF3D7_0632700	Plasmodium falciparum 3D7 | rifin (RIF)	len=376	PredHel=1	Topology=o334-356i
PF3D7_0701100	Plasmodium falciparum 3D7 | rifin (RIF)	len=329	PredHel=1	Topology=o287-309i
PF3D7_0710800	Plasmodium falciparum 3D7 | protein transport protein USE1, putative	len=376	PredHel=1	Topology=o353-375i
PF3D7_0732900	Plasmodium falciparum 3D7 | rifin (RIF)	len=339	PredHel=1	Topology=o297-319i
PF3D7_0800400	Plasmodium falciparum 3D7 | rifin (RIF)	len=330	PredHel=1	Topology=o288-310i
PF3D7_0806300	Plasmodium falciparum 3D7 | ferlin, putative	len=1704	PredHel=1	Topology=o1682-1703i
PF3D7_0819500	Plasmodium falciparum 3D7 | conserved protein, unknown function	len=386	PredHel=1	Topology=o357-379i
PF3D7_0821800	Plasmodium falciparum 3D7 | protein transport protein SEC61 subunit beta (Sec61-beta)	len=80	PredHel=1	Topology=o55-77i
PF3D7_0826600	Plasmodium falciparum 3D7 | SNARE protein, putative (VAMP7)	len=276	PredHel=1	Topology=o255-273i
PF3D7_0832800	Plasmodium falciparum 3D7 | rifin (RIF)	len=306	PredHel=1	Topology=o264-286i
PF3D7_0833000	Plasmodium falciparum 3D7 | rifin (RIF)	len=368	PredHel=1	Topology=o326-348i
PF3D7_0900200	Plasmodium falciparum 3D7 | rifin (RIF)	len=376	PredHel=1	Topology=o334-356i
PF3D7_0900400	Plasmodium falciparum 3D7 | rifin (RIF)	len=343	PredHel=1	Topology=o301-323i
PF3D7_0900600	Plasmodium falciparum 3D7 | rifin (RIF)	len=367	PredHel=1	Topology=o325-347i
PF3D7_0901100	Plasmodium falciparum 3D7 | rifin (RIF)	len=350	PredHel=1	Topology=o327-349i
PF3D7_0901300	Plasmodium falciparum 3D7 | rifin (RIF)	len=378	PredHel=1	Topology=o336-358i
PF3D7_0901900	Plasmodium falciparum 3D7 | probable protein, unknown function	len=411	PredHel=1	Topology=o386-408i
PF3D7_0903000	Plasmodium falciparum 3D7 | conserved protein, unknown function	len=158	PredHel=1	Topology=o97-119i
PF3D7_0911800	Plasmodium falciparum 3D7 | conserved Plasmodium protein, unknown function	len=276	PredHel=1	Topology=o245-262i
PF3D7_0936000	Plasmodium falciparum 3D7 | ring-exported protein 2 (REX2)	len=94	PredHel=1	Topology=o43-60i
PF3D7_0937500	Plasmodium falciparum 3D7 | rifin (RIF)	len=369	PredHel=1	Topology=o327-349i
PF3D7_0937700	Plasmodium falciparum 3D7 | rifin (RIF)	len=367	PredHel=1	Topology=o325-347i
PF3D7_1000200	Plasmodium falciparum 3D7 | rifin (RIF)	len=371	PredHel=1	Topology=o329-351i
PF3D7_1000400	Plasmodium falciparum 3D7 | rifin (RIF)	len=371	PredHel=1	Topology=o329-351i
PF3D7_1003400	Plasmodium falciparum 3D7 | conserved Plasmodium protein, unknown function	len=2050	PredHel=1	Topology=o2016-2038i
PF3D7_1013800	Plasmodium falciparum 3D7 | conserved Plasmodium protein, unknown function	len=486	PredHel=1	Topology=o464-481i
PF3D7_1018800	Plasmodium falciparum 3D7 | conserved protein, unknown function	len=708	PredHel=1	Topology=o683-702i
PF3D7_1023700	Plasmodium falciparum 3D7 | conserved Plasmodium protein, unknown function	len=757	PredHel=1	Topology=o708-730i
PF3D7_1028900	Plasmodium falciparum 3D7 | inner membrane complex protein 1m, putative (IMC1m)	len=369	PredHel=1	Topology=o309-331i
PF3D7_1032400	Plasmodium falciparum 3D7 | phosphatidylinositol N-acetylglucosaminyltransferase subunit A, putative (PIGA)	len=461	PredHel=1	Topology=o409-431i
PF3D7_1040500	Plasmodium falciparum 3D7 | rifin (RIF)	len=350	PredHel=1	Topology=o308-330i
PF3D7_1040700	Plasmodium falciparum 3D7 | rifin (RIF)	len=372	PredHel=1	Topology=o330-352i
PF3D7_1041200	Plasmodium falciparum 3D7 | rifin (RIF)	len=371	PredHel=1	Topology=o329-351i
PF3D7_1100300	Plasmodium falciparum 3D7 | rifin (RIF)	len=340	PredHel=1	Topology=o298-320i
PF3D7_1101100	Plasmodium falciparum 3D7 | rifin (RIF)	len=349	PredHel=1	Topology=o307-329i
PF3D7_1103000	Plasmodium falciparum 3D7 | conserved Plasmodium protein, unknown function	len=91	PredHel=1	Topology=o41-63i
PF3D7_1111300	Plasmodium falciparum 3D7 | SNARE protein, putative (GS27)	len=289	PredHel=1	Topology=i265-287o
PF3D7_1111800	Plasmodium falciparum 3D7 | peptidyl-prolyl cis-trans isomerase, putative	len=355	PredHel=1	Topology=o335-354i
PF3D7_1116400	Plasmodium falciparum 3D7 | guanine nucleotide-exchange factor SEC12 (SEC12)	len=485	PredHel=1	Topology=o424-446i
PF3D7_1117400	Plasmodium falciparum 3D7 | conserved Plasmodium protein, unknown function	len=397	PredHel=1	Topology=o365-387i
PF3D7_1123300	Plasmodium falciparum 3D7 | RING zinc finger protein, putative	len=689	PredHel=1	Topology=o662-684i
PF3D7_1127700	Plasmodium falciparum 3D7 | conserved Plasmodium protein, unknown function	len=447	PredHel=1	Topology=o411-433i
PF3D7_1140000	Plasmodium falciparum 3D7 | carbonic anhydrase (CA)	len=600	PredHel=1	Topology=o577-599i
PF3D7_1147400	Plasmodium falciparum 3D7 | conserved Plasmodium protein, unknown function	len=77	PredHel=1	Topology=o53-75i
PF3D7_1150100	Plasmodium falciparum 3D7 | rifin, pseudogene (RIF)	len=285	PredHel=1	Topology=o244-266i
PF3D7_1150300	Plasmodium falciparum 3D7 | rifin (RIF)	len=341	PredHel=1	Topology=o299-321i
PF3D7_1200200	Plasmodium falciparum 3D7 | rifin (RIF)	len=378	PredHel=1	Topology=o336-358i
PF3D7_1200500	Plasmodium falciparum 3D7 | rifin (RIF)	len=369	PredHel=1	Topology=o327-349i
PF3D7_1212400	Plasmodium falciparum 3D7 | tetratricopeptide repeat family protein, putative	len=340	PredHel=1	Topology=o310-327i
PF3D7_1219800	Plasmodium falciparum 3D7 | conserved Plasmodium protein, unknown function	len=53	PredHel=1	Topology=o30-52i
PF3D7_1227800	Plasmodium falciparum 3D7 | histone S-adenosyl methyltransferase, putative	len=1092	PredHel=1	Topology=o1063-1085i
PF3D7_1228800	Plasmodium falciparum 3D7 | WD repeat-containing protein, putative	len=3209	PredHel=1	Topology=o3149-3171i
PF3D7_1231700	Plasmodium falciparum 3D7 | conserved Plasmodium protein, unknown function	len=67	PredHel=1	Topology=o15-32i
PF3D7_1251400	Plasmodium falciparum 3D7 | conserved Plasmodium protein, unknown function	len=469	PredHel=1	Topology=o427-449i
PF3D7_1252300	Plasmodium falciparum 3D7 | conserved Plasmodium protein, unknown function	len=85	PredHel=1	Topology=o51-68i
PF3D7_1254200	Plasmodium falciparum 3D7 | rifin (RIF)	len=351	PredHel=1	Topology=o309-331i
PF3D7_1254700	Plasmodium falciparum 3D7 | rifin (RIF)	len=326	PredHel=1	Topology=o284-306i
PF3D7_1254800	Plasmodium falciparum 3D7 | rifin (RIF)	len=317	PredHel=1	Topology=o275-297i
PF3D7_1255100	Plasmodium falciparum 3D7 | rifin (RIF)	len=350	PredHel=1	Topology=o308-330i
PF3D7_1300200	Plasmodium falciparum 3D7 | rifin (RIF)	len=348	PredHel=1	Topology=o306-328i
PF3D7_1300400	Plasmodium falciparum 3D7 | rifin (RIF)	len=343	PredHel=1	Topology=o301-323i
PF3D7_1300500	Plasmodium falciparum 3D7 | rifin (RIF)	len=331	PredHel=1	Topology=o289-311i
PF3D7_1301000	Plasmodium falciparum 3D7 | rifin, pseudogene (RIF)	len=368	PredHel=1	Topology=o326-348i
PF3D7_1303200.1	Plasmodium falciparum 3D7 | SNARE protein, putative (VAMP8)	len=208	PredHel=1	Topology=o187-206i
PF3D7_1313900	Plasmodium falciparum 3D7 | conserved Plasmodium protein, unknown function	len=400	PredHel=1	Topology=o371-393i
PF3D7_1325600	Plasmodium falciparum 3D7 | mitochondrial fission 1 protein, putative (FIS1)	len=141	PredHel=1	Topology=o113-135i
PF3D7_1326500	Plasmodium falciparum 3D7 | conserved Plasmodium protein, unknown function	len=2115	PredHel=1	Topology=o2092-2114i
PF3D7_1332000	Plasmodium falciparum 3D7 | syntaxin, Qa-SNARE family (SYN5)	len=281	PredHel=1	Topology=o261-280i
PF3D7_1341700	Plasmodium falciparum 3D7 | conserved Plasmodium protein, unknown function	len=105	PredHel=1	Topology=i89-104o
PF3D7_1345300	Plasmodium falciparum 3D7 | conserved Plasmodium protein, unknown function	len=84	PredHel=1	Topology=o44-66i
PF3D7_1372600	Plasmodium falciparum 3D7 | rifin (RIF)	len=272	PredHel=1	Topology=o243-265i
PF3D7_1373000	Plasmodium falciparum 3D7 | rifin (RIF)	len=336	PredHel=1	Topology=o294-316i
PF3D7_1373100	Plasmodium falciparum 3D7 | rifin (RIF)	len=341	PredHel=1	Topology=o299-321i
PF3D7_1373400	Plasmodium falciparum 3D7 | rifin (RIF)	len=377	PredHel=1	Topology=o335-357i
PF3D7_1400600	Plasmodium falciparum 3D7 | rifin (RIF)	len=367	PredHel=1	Topology=o326-348i
PF3D7_1402200	Plasmodium falciparum 3D7 | conserved Plasmodium protein, unknown function	len=188	PredHel=1	Topology=o138-160i
PF3D7_1412600	Plasmodium falciparum 3D7 | deoxyhypusine synthase (DHS)	len=496	PredHel=1	Topology=o469-488i
PF3D7_1413300	Plasmodium falciparum 3D7 | conserved Plasmodium protein, unknown function	len=68	PredHel=1	Topology=o32-54i
PF3D7_1422000	Plasmodium falciparum 3D7 | cytochrome c oxidase assembly protein COX14, putative	len=93	PredHel=1	Topology=o26-48i
PF3D7_1427700	Plasmodium falciparum 3D7 | conserved Plasmodium protein, unknown function	len=63	PredHel=1	Topology=o27-49i
PF3D7_1432000	Plasmodium falciparum 3D7 | syntaxin, Qa-SNARE family (SYN11)	len=442	PredHel=1	Topology=o417-439i
PF3D7_1434400	Plasmodium falciparum 3D7 | conserved Plasmodium membrane protein, unknown function	len=285	PredHel=1	Topology=o267-284i
PF3D7_1448600	Plasmodium falciparum 3D7 | SNARE protein, putative (VTI1)	len=253	PredHel=1	Topology=o197-219i
PF3D7_1448900	Plasmodium falciparum 3D7 | conserved Plasmodium protein, unknown function	len=75	PredHel=1	Topology=o20-37i
PF3D7_1455600	Plasmodium falciparum 3D7 | ferlin, putative	len=1904	PredHel=1	Topology=o1881-1903i
PF3D7_1462700	Plasmodium falciparum 3D7 | cytochrome c1 precursor, putative	len=394	PredHel=1	Topology=o360-382i
PF3D7_1476000	Plasmodium falciparum 3D7 | conserved Plasmodium protein, unknown function	len=99	PredHel=1	Topology=o35-57i
PF3D7_1479700	Plasmodium falciparum 3D7 | rifin (RIF)	len=348	PredHel=1	Topology=o306-328i
PF3D7_1480000	Plasmodium falciparum 3D7 | rifin (RIF)	len=340	PredHel=1	Topology=o298-320i

## Sheet: 67 misrepresented TA proteins
List of the 67 misrepresented proteins in the TA proteome of P. falciparum 3D7, including RIFINs (64), EVP1, REX-2 and MSP5.
PlasmoDB ID	Description	Length	Predicted TM Helix	Topology (outside-TM-inside)
PF3D7_0100200	Plasmodium falciparum 3D7 | rifin (RIF)	len=331	PredHel=1	Topology=o289-311i
PF3D7_0100400	Plasmodium falciparum 3D7 | rifin (RIF)	len=372	PredHel=1	Topology=o330-352i
PF3D7_0100800	Plasmodium falciparum 3D7 | rifin (RIF)	len=344	PredHel=1	Topology=o302-324i
PF3D7_0101600	Plasmodium falciparum 3D7 | rifin (RIF)	len=369	PredHel=1	Topology=o327-349i
PF3D7_0115200	Plasmodium falciparum 3D7 | rifin (RIF)	len=368	PredHel=1	Topology=o326-348i
PF3D7_0115600	Plasmodium falciparum 3D7 | rifin (RIF)	len=379	PredHel=1	Topology=o337-359i
PF3D7_0200500	Plasmodium falciparum 3D7 | rifin (RIF)	len=370	PredHel=1	Topology=o328-350i
PF3D7_0200700	Plasmodium falciparum 3D7 | rifin (RIF)	len=330	PredHel=1	Topology=o288-310i
PF3D7_0222600	Plasmodium falciparum 3D7 | rifin (RIF)	len=368	PredHel=1	Topology=o326-348i
PF3D7_0223400	Plasmodium falciparum 3D7 | rifin (RIF)	len=327	PredHel=1	Topology=o285-307i
PF3D7_0300200	Plasmodium falciparum 3D7 | rifin (RIF)	len=326	PredHel=1	Topology=o284-306i
PF3D7_0400300	Plasmodium falciparum 3D7 | rifin (RIF)	len=370	PredHel=1	Topology=o328-350i
PF3D7_0400500	Plasmodium falciparum 3D7 | rifin (RIF)	len=382	PredHel=1	Topology=o340-362i
PF3D7_0400700	Plasmodium falciparum 3D7 | rifin (RIF)	len=380	PredHel=1	Topology=o338-360i
PF3D7_0400900	Plasmodium falciparum 3D7 | rifin (RIF)	len=329	PredHel=1	Topology=o287-309i
PF3D7_0401200	Plasmodium falciparum 3D7 | rifin (RIF)	len=367	PredHel=1	Topology=o325-347i
PF3D7_0401300	Plasmodium falciparum 3D7 | rifin (RIF)	len=375	PredHel=1	Topology=o333-355i
PF3D7_0421500	Plasmodium falciparum 3D7 | rifin, pseudogene (RIF)	len=334	PredHel=1	Topology=o293-315i
PF3D7_0425700	Plasmodium falciparum 3D7 | rifin (RIF)	len=324	PredHel=1	Topology=o282-304i
PF3D7_0425900	Plasmodium falciparum 3D7 | rifin (RIF)	len=324	PredHel=1	Topology=o282-304i
PF3D7_0500400	Plasmodium falciparum 3D7 | rifin (RIF)	len=374	PredHel=1	Topology=o332-354i
PF3D7_0600300	Plasmodium falciparum 3D7 | rifin (RIF)	len=371	PredHel=1	Topology=o329-351i
PF3D7_0600700	Plasmodium falciparum 3D7 | rifin (RIF)	len=349	PredHel=1	Topology=o307-329i
PF3D7_0632100	Plasmodium falciparum 3D7 | rifin (RIF)	len=323	PredHel=1	Topology=o281-303i
PF3D7_0632400	Plasmodium falciparum 3D7 | rifin (RIF)	len=377	PredHel=1	Topology=o335-357i
PF3D7_0632700	Plasmodium falciparum 3D7 | rifin (RIF)	len=376	PredHel=1	Topology=o334-356i
PF3D7_0701100	Plasmodium falciparum 3D7 | rifin (RIF)	len=329	PredHel=1	Topology=o287-309i
PF3D7_0732900	Plasmodium falciparum 3D7 | rifin (RIF)	len=339	PredHel=1	Topology=o297-319i
PF3D7_0800400	Plasmodium falciparum 3D7 | rifin (RIF)	len=330	PredHel=1	Topology=o288-310i
PF3D7_0832800	Plasmodium falciparum 3D7 | rifin (RIF)	len=306	PredHel=1	Topology=o264-286i
PF3D7_0833000	Plasmodium falciparum 3D7 | rifin (RIF)	len=368	PredHel=1	Topology=o326-348i
PF3D7_0900200	Plasmodium falciparum 3D7 | rifin (RIF)	len=376	PredHel=1	Topology=o334-356i
PF3D7_0900400	Plasmodium falciparum 3D7 | rifin (RIF)	len=343	PredHel=1	Topology=o301-323i
PF3D7_0900600	Plasmodium falciparum 3D7 | rifin (RIF)	len=367	PredHel=1	Topology=o325-347i
PF3D7_0901100	Plasmodium falciparum 3D7 | rifin (RIF)	len=350	PredHel=1	Topology=o327-349i
PF3D7_0901300	Plasmodium falciparum 3D7 | rifin (RIF)	len=378	PredHel=1	Topology=o336-358i
PF3D7_0937500	Plasmodium falciparum 3D7 | rifin (RIF)	len=369	PredHel=1	Topology=o327-349i
PF3D7_0937700	Plasmodium falciparum 3D7 | rifin (RIF)	len=367	PredHel=1	Topology=o325-347i
PF3D7_1000200	Plasmodium falciparum 3D7 | rifin (RIF)	len=371	PredHel=1	Topology=o329-351i
PF3D7_1000400	Plasmodium falciparum 3D7 | rifin (RIF)	len=371	PredHel=1	Topology=o329-351i
PF3D7_1040500	Plasmodium falciparum 3D7 | rifin (RIF)	len=350	PredHel=1	Topology=o308-330i
PF3D7_1040700	Plasmodium falciparum 3D7 | rifin (RIF)	len=372	PredHel=1	Topology=o330-352i
PF3D7_1041200	Plasmodium falciparum 3D7 | rifin (RIF)	len=371	PredHel=1	Topology=o329-351i
PF3D7_1100300	Plasmodium falciparum 3D7 | rifin (RIF)	len=340	PredHel=1	Topology=o298-320i
PF3D7_1101100	Plasmodium falciparum 3D7 | rifin (RIF)	len=349	PredHel=1	Topology=o307-329i
PF3D7_1150100	Plasmodium falciparum 3D7 | rifin, pseudogene (RIF)	len=285	PredHel=1	Topology=o244-266i
PF3D7_1150300	Plasmodium falciparum 3D7 | rifin (RIF)	len=341	PredHel=1	Topology=o299-321i
PF3D7_1200200	Plasmodium falciparum 3D7 | rifin (RIF)	len=378	PredHel=1	Topology=o336-358i
PF3D7_1200500	Plasmodium falciparum 3D7 | rifin (RIF)	len=369	PredHel=1	Topology=o327-349i
PF3D7_1254200	Plasmodium falciparum 3D7 | rifin (RIF)	len=351	PredHel=1	Topology=o309-331i
PF3D7_1254700	Plasmodium falciparum 3D7 | rifin (RIF)	len=326	PredHel=1	Topology=o284-306i
PF3D7_1254800	Plasmodium falciparum 3D7 | rifin (RIF)	len=317	PredHel=1	Topology=o275-297i
PF3D7_1255100	Plasmodium falciparum 3D7 | rifin (RIF)	len=350	PredHel=1	Topology=o308-330i
PF3D7_1300200	Plasmodium falciparum 3D7 | rifin (RIF)	len=348	PredHel=1	Topology=o306-328i
PF3D7_1300400	Plasmodium falciparum 3D7 | rifin (RIF)	len=343	PredHel=1	Topology=o301-323i
PF3D7_1300500	Plasmodium falciparum 3D7 | rifin (RIF)	len=331	PredHel=1	Topology=o289-311i
PF3D7_1301000	Plasmodium falciparum 3D7 | rifin, pseudogene (RIF)	len=368	PredHel=1	Topology=o326-348i
PF3D7_1372600	Plasmodium falciparum 3D7 | rifin (RIF)	len=272	PredHel=1	Topology=o243-265i
PF3D7_1373000	Plasmodium falciparum 3D7 | rifin (RIF)	len=336	PredHel=1	Topology=o294-316i
PF3D7_1373100	Plasmodium falciparum 3D7 | rifin (RIF)	len=341	PredHel=1	Topology=o299-321i
PF3D7_1373400	Plasmodium falciparum 3D7 | rifin (RIF)	len=377	PredHel=1	Topology=o335-357i
PF3D7_1400600	Plasmodium falciparum 3D7 | rifin (RIF)	len=367	PredHel=1	Topology=o326-348i
PF3D7_1479700	Plasmodium falciparum 3D7 | rifin (RIF)	len=348	PredHel=1	Topology=o306-328i
PF3D7_1480000	Plasmodium falciparum 3D7 | rifin (RIF)	len=340	PredHel=1	Topology=o298-320i
PF3D7_0410000	Plasmodium falciparum 3D7 | erythrocyte vesicle protein 1 (EVP1)	len=833	PredHel=1	Topology=o772-794i
PF3D7_0936000	Plasmodium falciparum 3D7 | ring-exported protein 2 (REX2)	len=94	PredHel=1	Topology=o43-60i

## Sheet: Final List 63 TA
Final list of the 63 predicted TA proteins in the P. falciparum 3D7 proteome.
												LOCTREE3		BUSCA			DeepLoc 1.0
PlasmoDB ID#	GENE	Topology (outside-TM-inside)	TMD sequence	TMD length	GRAVY Score	Agadir Score	CTS sequence	Length of CTS	Net charge of CTS (at pH 7.0)	PREDICTED LOCATION (this study)	Uniprot ID	Localization (LOCTREE3)	Score	GOids	GOterms	Score	Localization
PF3D7_0103500	conserved Plasmodium protein, unknown function	Topology=o1777-1799i	IISLIIHIDIISLHFLVFYMSIL	23	2.14	1.2	NKQYKYKCRFNQHTLMVFDHFKDS	24	3.1	ER/Golgi	B9ZSI1	Plastid	31	GO:0031090	C:organelle membrane	0.76	Endoplasmic reticulum
PF3D7_0210700	syntaxin, Qa-SNARE family (SYN17)	Topology=o291-310i	MFYLTVTIIILILIIFFPII	20	2.88	22.51	TKII	4	1	ER/Golgi	O96189	Plasma membrane	22	GO:0012505	C:endomembrane system	0.96	Mitochondrion
PF3D7_0217300	AP-2 complex subunit sigma	Topology=o103-125i	LFNFHFLYYFFDNIILGGYIYEI	23	0.87	0.45	NRNIILDKINKIKKLI	16	4	Mitochondria	P53680	Nucleus	43	GO:0005739	C:mitochondrion	1	Endoplasmic reticulum
PF3D7_0306000	cytochrome b-c1 complex subunit 8, putative	Topology=o105-124i	YLWWWIWPFAITNLILYKMF	20	0.91	0.83	YDAKKYVKEKHWY	13	2.1	Mitochondria	Q9NLB3	Mitochondria	25	GO:0005739	C:mitochondrion	1	Mitochondrion
PF3D7_0316000	microneme associated antigen (MA)	Topology=o245-267i	ILSSRFNQMIFVSSIFISFYLIN	23	1.17	0.25	KHWQRALKISQLQKKINSNFLLKSVRLFEESLGIRKNKYI	40	8.1	Other	O77394	Mitochondria	35	GO:0005739	C:mitochondrion	1	Endoplasmic reticulum
PF3D7_0323100	conserved Plasmodium protein, unknown function	Topology=o1521-1540i	YVHFFLIFFIITVFTSLFYY	20	1.85	0.57	RR	2	2	ER/Golgi	O97299	Mitochondria	35	GO:0031090	C:organelle membrane	0.78	Mitochondrion
PF3D7_0407000	conserved Plasmodium protein, unknown function	Topology=o338-360i	SNYLTCIAYVKMIYIIIVCIARV	23	1.59	1.72	HTILNCILMSEPFKSVIPQMLSILYQIKT	29	1	Other	Q9U0L6	Mitochondria	63	GO:0005739	C:mitochondrion	1	Endoplasmic reticulum
PF3D7_0514700	conserved Plasmodium protein, unknown function	Topology=o1526-1548i	APYNDVLFFFIFHVLIYKSFQLV	23	1.13	1.38	KKKEKKKKKKYM	12	8	Other	Q8I3W1	Cytoplasm	33	GO:0031090	C:organelle membrane	0.83	Endoplasmic reticulum
PF3D7_0515200	conserved Plasmodium protein, unknown function	Topology=o118-137i	SIHIATCGIFMTIIIGLLNL	20	1.88	0.38	KNKKI	5	3	Other	Q8I3V6	Chloroplast	8	GO:0012505	C:endomembrane system	0.96	Cell membrane
PF3D7_0612000	conserved Plasmodium protein, unknown function	Topology=o28-45i	WVQWAIVFVPFILFVLYL	18	2.17	0.25	KLTMPSFHMNEKEHSDEQFKFRDMKGIRKRRNTMSNNSL	39	4.2	Other	C6KSW4	Secreted	8	GO:0012505	C:endomembrane system	0.85	Cell membrane
PF3D7_0614600	conserved Plasmodium protein, unknown function	Topology=o568-590i	YIYMRNYIFFLIIMIEIYLFIYF	23	1.56	34.73	NQIGYTYTNNTNIFLEQLLKNLFT	24	0	Other	C6KSY7	Secreted	23	GO:0005739	C:mitochondrion	1	Mitochondrion
PF3D7_0618700	trafficking protein particle complex subunit 6A, putative	Topology=o240-257i	NFIHYFLILIIGIIKGIL	18	1.98	3.7	KRFKIKAYVTYELNYPQCSFQININDE	27	1	ER/Golgi	O75865	Nucleus	14	GO:0005737	C:cytoplasm	0.7	Golgi apparatus
PF3D7_0622600	conserved Plasmodium protein, unknown function	Topology=o52-71i	YWLFVVTTGCVTSYFWGVWF	20	1.12	0.12	NNQWKRINKGKLYIDCPYKYPEEED	25	0	Mitochondria	C0H4H6	Secreted	14	GO:0005739	C:mitochondrion	1	Mitochondrion
PF3D7_0627300	E3 ubiquitin-protein ligase RNF5, putative (RNF5)	Topology=o428-447i	AASSFFFFLGFFLSLYILFY	20	1.87	0.6	SS	2	0	ER/Golgi	C6KTA9	Nucleus	32	GO:0012505	C:endomembrane system	0.94	Endoplasmic reticulum
PF3D7_0710800	protein transport protein USE1, putative	Topology=o353-375i	FVSLLIIATSVVLFIFTFFVIIL	23	2.92	0.35	L	1	0	Other	Q8IBY2	Chloroplast	16	GO:0012505	C:endomembrane system	0.97	Endoplasmic reticulum
PF3D7_0806300	ferlin, putative	Topology=o1682-1703i	WTGVWIVVGVIVIGIFFLIFLF	22	2.66	0.47	K	1	1	Other	C0H4S2	Cytoplasm	38	GO:0005886	C:plasma membrane	0.64	Mitochondrion
PF3D7_0819500	conserved protein, unknown function	Topology=o357-379i	LEWIVIYLICIEVLIDIVWTIII	23	2.29	1.66	KGVFKWG	7	2	Other	C0H4W0	Cytoplasm	20	GO:0012505	C:endomembrane system	0.94	Mitochondrion
PF3D7_0821800	protein transport protein SEC61 subunit beta (Sec61-beta)	Topology=o55-77i	LTPQTVLISTLIFMASVVILHII	23	1.94	0.27	SKI	3	1	ER/Golgi	C0H4W6	ER	32	GO:0012505	C:endomembrane system	0.98	Mitochondrion
PF3D7_0826600	SNARE protein, putative (VAMP7)	Topology=o255-273i	YWKTYFLCACFLIIGFKVY	19	1.17	0.37	RSI	3	1	ER/Golgi	Q8IB99	Mitochondria	10	GO:0005737	C:cytoplasm	0.7	Endoplasmic reticulum
PF3D7_0901900	probable protein, unknown function	Topology=o386-408i	DIFHFISPIIFFLLGFKLFCHYF	23	1.46	1.21	KLF	3	1	Other	Q8I3C9	Nucleus	21	GO:0012505	C:endomembrane system	0.97	Endoplasmic reticulum
PF3D7_0903000	conserved protein, unknown function	Topology=o97-119i	FTSFVVNTLIISVFLYSVYTLAP	23	1.53	0.35	NETISQRRKRIITERLMKEYELTDKDLEMIEDYDEIVEK	39	-4	Other	Q8I3B8	Mitochondria	11	GO:0005739	C:mitochondrion	1	Nucleus
PF3D7_0911800	conserved Plasmodium protein, unknown function	Topology=o245-262i	FPMYMLSCSLFLFSSFFL	18	1.63	0.23	KRRIHAVKKKISQQ	14	6.1	Other	Q8I334	Mitochondria	14	GO:0005739	C:mitochondrion	1	Endoplasmic reticulum
PF3D7_1003400	conserved Plasmodium protein, unknown function	Topology=o2016-2038i	YHLMFICKVFWYIFLYADNFVIL	23	1.38	0.84	RSTLFKNKPTKK	12	5	Other	Q8IK03	Cytoplasm	13	GO:0031090	C:organelle membrane	0.7	Golgi apparatus
PF3D7_1013800	conserved Plasmodium protein, unknown function	Topology=o464-481i	YLMYYIIGVIVFFSLALV	18	2.31	0.18	MQSSD	5	-1	Other	Q8IJQ7	Nucleus	3	GO:0012505	C:endomembrane system	0.96	Nucleus
PF3D7_1018800	conserved protein, unknown function	Topology=o683-702i	FYTYRIVMLLLFIHVLALLL	20	2.11	49.11	NDFLFV	6	-1	Other	Q8IJL4	Cytoplasm	14	GO:0031090	C:organelle membrane	0.58	Endoplasmic reticulum
PF3D7_1023700	conserved Plasmodium protein, unknown function	Topology=o708-730i	NLISVFISILIISLIIFIYFTG	22	2.35	1.54	NKKKKNTNTQENLQSTQNVSLNQNGTS	27	3	Other	Q8IJG8	Mitochondria	15	GO:0005886	C:plasma membrane	0.81	Endoplasmic reticulum
PF3D7_1028900	inner membrane complex protein 1m, putative (IMC1m)	Topology=o309-331i	LLAFTGIAIIMMGKLSLHGISIL	23	1.78	0.83	MKNIKSRNNNTQVEKIINEIKDDEDTLCPPVKKNNNMI	38	1	Mitochondria	Q8IJB5	Mitochondria	31	GO:0005737	C:cytoplasm	0.7	Mitochondrion
PF3D7_1032400	phosphatidylinositol N-acetylglucosaminyltransferase subunit A, putative (PIGA)	Topology=o409-431i	IYEINTVFSIIYIFIIMISYIGC	23	1.78	2.31	QILEWLMPRQNIEEVVSFPHFYDDENKNEK	30	-3.9	ER/Golgi	Q8IJ83	ER	36	GO:0012505	C:endomembrane system	0.87	Endoplasmic reticulum
PF3D7_1103000	conserved Plasmodium protein, unknown function	Topology=o41-63i	YLLTICVLIYLALLVLLIKICQL	23	2.46	70.7	SCQRTCARRRALLYFVEADSGYFSNEEE	28	-1.1	Other	Q8IIX1	Secreted	56	GO:0012505	C:endomembrane system	0.99	Endoplasmic reticulum
PF3D7_1111300	Bos1,SNARE protein, putative (GS27)	Topology=i265-287o	NLIIVIVGIILSLIFFYVIYSYF	23	2.36	5.88	KR	2	2	ER/Golgi	Q8IIP9	Nucleus	31	GO:0012505	C:endomembrane system	0.97	Endoplasmic reticulum
PF3D7_1111800	peptidyl-prolyl cis-trans isomerase, putative	Topology=o335-354i	LYIYISFSLFFCIVLLHFYY	20	1.83	0.51	L	1	0	Other	Q8IIP5	Cytoplasm	10	GO:0012505	C:endomembrane system	0.85	Nucleus
PF3D7_1116400	guanine nucleotide-exchange factor SEC12 (SEC12)	Topology=o424-446i	FIIYFLLLFFISIILLDSFNVGY	23	2.09	3.99	DLRISSLFHNKAYTNITKKKRNYNVDPKKNKVIMDMDEL	39	4.1	ER/Golgi	Q8IIK2	Cytoplasm	17	GO:0005737	C:cytoplasm	0.7	Golgi apparatus
PF3D7_1117400	conserved Plasmodium protein, unknown function	Topology=o365-387i	VVSITIGIVLSLVLFCFIFGCLT	23	2.59	1.92	KLCKPKKRRR	10	7	Other	Q8IIJ3	Nucleus	45	GO:0005886	C:plasma membrane	0.85	Endoplasmic reticulum
PF3D7_1123300	RING zinc finger protein, putative	Topology=o662-684i	FMLDSISSSLIILVFFLIIICI	22	2.59	2.3	KYFIY	5	1	Other	Q8IID0	Cytoplasm	39	GO:0012505	C:endomembrane system	0.95	Endoplasmic reticulum
PF3D7_1127700	conserved Plasmodium protein, unknown function	Topology=o411-433i	LSNFIIYTFFFLSYIFFGFVIIF	23	2.08	0.34	LKRIVYHIFYDQDL	14	0.1	Other	Q8II86	Chloroplast	15	GO:0012505	C:endomembrane system	0.97	Cell membrane
PF3D7_1140000	carbonic anhydrase (CA)	Topology=o577-599i	FTYYSKWDIYFILFIFYNIVLFL	23	1.26	18.29	F	1	0	Other	Q8IHW5	Nucleus	18	GO:0012505	C:endomembrane system	0.93	Endoplasmic reticulum
PF3D7_1147400	conserved Plasmodium protein, unknown function	Topology=o53-75i	FINFHNHTVTYMVFIMFTVLLSL	23	1.32	0.64	KR	2	2	Other	C6S3G8	Mitochondria	24	GO:0031090	C:organelle membrane	0.91	Mitochondrion
PF3D7_1212400	tetratricopeptide repeat family protein, putative	Topology=o310-327i	FLFIFIYALFMKIYNLVL	18	2.1	4.7	GTIMDKFCKIHKR	13	3	Other	Q8I5S8	ER	19	GO:0012505	C:endomembrane system	0.96	Endoplasmic reticulum
PF3D7_1219800	conserved Plasmodium protein, unknown function	Topology=o30-52i	VLFIFLVCFVIFVFFFILFFLGV	23	3.34	1.29	F	1	0	Other	C6S3K7	Secreted	20	GO:0012505	C:endomembrane system	0.9	Endoplasmic reticulum
PF3D7_1227800	Elongation Complex protein 3	Topology=o1063-1085i	RLIFNVSTIVFFSSTFLFTIQFF	23	1.43	0.54	KKRNINT	7	3	Other	Q8I5E0	Cytoplasm	15	GO:0005737	C:cytoplasm	0.7	Endoplasmic reticulum
PF3D7_1228800	WD repeat-containing protein, putative	Topology=o3149-3171i	VHFFFIVLFAYYNFLVPLYILLC	23	2.03	0.56	RKETKKIYYSFLKFIKEMQNAIFYIQKIFHNHFHELCL	38	4.2	Other	Q8I5D0	Secreted	23	GO:0012505	C:endomembrane system	0.78	Nucleus
PF3D7_1231700	conserved Plasmodium protein, unknown function	Topology=o15-32i	FNLQNIIIPMFFSPFYFL	18	1.17	0.06	RPRKKTQRVDRCRTKKQYKNRRHFKGFYYRWMGSY	35	13	Other	C6S3K9	Chloroplast	21	GO:0005739	C:mitochondrion	1	Endoplasmic reticulum
PF3D7_1251400	conserved Plasmodium protein, unknown function	Topology=o427-449i	YYILPYLILYFLLNTLYNLIAWI	23	1.41	13.87	YKSNMQNTQFPSPKIIKLTI	20	3	Other	Q8I4S0	Mitochondria	31	GO:0012505	C:endomembrane system	0.7	Endoplasmic reticulum
PF3D7_1252300	conserved Plasmodium protein, unknown function	Topology=o51-68i	LMIFIALMVFNAILFWVY	18	2.41	1.02	NRGKKDIEKKIKKHGYY	17	5.1	Other	Q8I4R3	Secreted	75	GO:0031090	C:organelle membrane	0.9	Endoplasmic reticulum
PF3D7_1303200	SNARE protein, putative (VAMP8)	Topology=o187-206i	MTLYFISSIIIFIFFIWSLY	20	2.05	0.42	NV	2	0	ER/Golgi	Q8IET3	Vacuolar membrane	19	GO:0012505	C:endomembrane system	0.91	Nucleus
PF3D7_1313900	conserved Plasmodium protein, unknown function	Topology=o371-393i	FVSYIVSLIFTSIFIYSIFMSIY	23	1.9	0.26	KRGKIFF	7	3	Other	C0H5B4	Nucleus	11	GO:0005737	C:cytoplasm	0.7	Nucleus
PF3D7_1325600	mitochondrial fission 1 protein, putative (FIS1)	Topology=o113-135i	ISSDGLIGALLVALTACGLYLSF	23	1.63	1.39	KSFKYF	6	2	Mitochondria	Q8IE63	Mitochondria	15	GO:0012505	C:endomembrane system	0.73	Endoplasmic reticulum
PF3D7_1326500	conserved Plasmodium protein, unknown function	Topology=o2092-2114i	ILLLQISMISLFLFIIIFIYTSL	23	2.46	21.06	R	1	1	Other	A0A5K1K847	Mitochondria	55	GO:0031090	C:organelle membrane	0.77	Nucleus
PF3D7_1332000	syntaxin, Qa-SNARE family (SYN5)	Topology=o261-280i	TLILQIFACIFILIVFFVIF	20	3.04	0.47	S	1	0	ER/Golgi	Q8IE08	Golgi	17	GO:0012505	C:endomembrane system	0.96	Golgi apparatus
PF3D7_1341700	conserved Plasmodium protein, unknown function	Topology=i89-104o	ALLVVSFVIFIIIFLL	16	3.45	1.71	F	1	0	Other	A0A5K1K9F5	Mitochondria	18	GO:0012505	C:endomembrane system	0.98	Cell membrane
PF3D7_1345300	conserved Plasmodium protein, unknown function	Topology=o44-66i	FYYIKSILKVSTKVCAGFLLFYY	23	0.95	0.35	PLDKLHCNIRRFKNNLKK	18	5	Other	C0H5H3	Chloroplast	21	GO:0005739	C:mitochondrion	1	Endoplasmic reticulum
PF3D7_1402200	conserved Plasmodium protein, unknown function	Topology=o138-160i	VWFLWSFVIFYCGMCMFGSNFLI	23	1.68	0.26	KNKSNSFPWMPKRTDGSRGEGPMFWFLE	28	2	Other	Q8IM67	Mitochondria	27	GO:0012505	C:endomembrane system	0.72	Nucleus
PF3D7_1412600	deoxyhypusine synthase (DHS)	Topology=o469-488i	VFGDATILFPLMVLNSFYLY	20	1.35	0.48	DQKRKKDM	8	2	Other	Q8ILW8	Cytoplasm	40	GO:0005737	C:cytoplasm	0.7	Nucleus
PF3D7_1413300	conserved Plasmodium protein, unknown function	Topology=o32-54i	FIFFFLCIFFFILCTLITYIYCF	23	2.6	0.99	FKSYDLNKNVNKKK	14	4	Other	C6S3H5	Secreted	17	GO:0012505	C:endomembrane system	0.83	Nucleus
PF3D7_1422000	cytochrome c oxidase assembly protein COX14, putative	Topology=o26-48i	YTFLHTTTAYSLVGLTIYLGYTF	23	0.74	0.48	IHMWNDAVHYSYKHYIRKEKQRKELYEKIRNARENGLIPKSEVLN	45	4.3	Mitochondria	C6S3H9	Mitochondria	13	GO:0005739	C:mitochondrion	1	Cell membrane
PF3D7_1427700	conserved Plasmodium protein, unknown function	Topology=o27-49i	ILDSLLFFGFIISILGSFYFLYW	23	1.77	0.6	LQSGEMRNMCNKSS	14	1	Other	C6S3I3	Secreted	21	GO:0012505	C:endomembrane system	0.93	Cytoplasm
PF3D7_1432000	syntaxin, Qa-SNARE family (SYN11)	Topology=o417-439i	ILYFSIFLLIVAFIILFPVFFNY	23	2.44	10.52	TIF	3	0	ER/Golgi	Q8ILE4	ER	10	GO:0012505	C:endomembrane system	0.97	Nucleus
PF3D7_1434400	conserved Plasmodium membrane protein, unknown function	Topology=o267-284i	AHYYYLSYFILFFLFITY	18	1.23	2.26	I	1	0	Other	Q8ILC0	Nucleus	29	GO:0012505	C:endomembrane system	0.94	Endoplasmic reticulum
PF3D7_1448600	SNARE protein, putative (VTI1)	Topology=o197-219i	FVRLMSILIFIVVSVLITVIIIS	23	2.77	1.14	RKQTPVVIHDVMTENEHIRKNKSVRRQEMSPKLT	34	4.2	ER/Golgi	Q8IKY7	Golgi	67	GO:0005634	C:nucleus	1	Nucleus
PF3D7_1448900	conserved Plasmodium protein, unknown function	Topology=o20-37i	SLTMSLYFIGISTVSWFI	18	1.42	0.44	CTTSRRKEWADIMLDYVHHKRCSFLSNSWASFLKRLKS	38	5.1	Other	C6S3J0	Secreted	13	GO:0005634	C:nucleus	1	Endoplasmic reticulum
PF3D7_1455600	ferlin, putative	Topology=o1881-1903i	KLAFICLLVIWVFVLSFVYPSLL	23	2.26	1.75	R	1	1	Other	Q8IKS2	Nucleus	29	GO:0005886	C:plasma membrane	0.72	Nucleus
PF3D7_1462700	cytochrome c1 precursor, putative	Topology=o360-382i	ISGAFVAMVLMTVWQRFFWTIYA	23	1.27	1.21	TRRIDFGKIKYL	12	3	Mitochondria	Q8I6U9	Mitochondria	39	GO:0031090	C:organelle membrane	0.76	Endoplasmic reticulum
PF3D7_1476000	conserved Plasmodium protein, unknown function	Topology=o35-57i	LNLYITLFTIIYIYLIIFVGVMI	23	2.32	6.05	TPAISHTISNQHLSHLSTNTLNNDKDEIKQTEIDTFQDIECD	42	-5.8	Other	Q8IK78	Chloroplast	10	GO:0012505	C:endomembrane system	0.96	Nucleus	0
