# Supplementary material for: A conserved guided entry of tail-anchored pathway is involved in the trafficking of a subset of membrane proteins in Plasmodium falciparum
Source: PLoS Pathog. 2021 Nov 15;17(11):e1009595. doi: 10.1371/journal.ppat.1009595 (PMC8629386; doi:10.1371/journal.ppat.1009595)
Supplement: S2 Table — (XLSX) [file ppat.1009595.s007.xlsx]

## Sheet: Summary
S2 Table. LC-MS/MS analyses of BioID and control fraction.
Sample Preparation and LC-MS/MS analysis
1	Two cut gel bands were processed.
2	The samples were reduced with TCEP, alkylated with iodoacetamide, and digested with trypsin.
3	Tryptic digests were analyzed using a standard 90-min LC gradient on the Thermo Q Exactive HF mass spectrometer.
Data Analysis
1	MS data were searched with full tryptic specificity against the PlasmoDB P. falciparum3D7 database (10/26/2020) and a common contaminant database using MaxQuant 1.6.17.0.
2	Variable modifications searched include:
		Biotinylation (+226.0776) on K
		GlyGly (+114.0429) on K, i.e. tryptic remnant of ubiquitinylation or neddylation
		Acetylation (+42.01056) on protein N-terminus
		Oxidation (+15.99491) on M
3	Fixed modifications searched include carbamidomethylation (+57.02146) on C.
4	Protein, peptide and site false discovery rate was set at 1%.
5	The "All Proteins" sheet contains the entire output of MaxQuant.
6	The "Filtered Proteins" sheet contains a filtered list of proteins with common contaminants and incorrect protein identifications removed.
		Each row contains a protein group, i.e. a group of proteins that are sufficiently similar (e.g. homologs, isoforms, redundant database entries) and cannot be distinguished based on their identified peptides.
		Identified proteins with modifications are indicated by an ID in the "modification site IDs" columns AD and AE, and the modified residues are indicated in the "modification site positions" columns AF and AG.
		Protein quantification was performed using Razor + unique peptides. Razor peptides are shared (non-unique) peptides assigned to the protein group with the most other peptides (Occam's razor principle).
		The abundance of a protein in a sample can be determined from the MS/MS count or Intensity.
		MS/MS count refers to how many times peptides belonging to the protein were sequenced. The more abundant the protein, the more MS/MS counts will be generated.
		Intensity is the sum of the peptide MS peak areas for the protein. Quantitation based on intensity is more accurate than MS/MS count.
		iBAQ (Intensity Based Absolute Quantification) is protein intensity divided by the number of theoretical peptides.
			iBAQ values are roughly considered to be proportional to the molar quantities of the proteins.
			You can sort (largest to smallest order) on the iBAQ columns to determine which proteins are more abundant WITHIN a sample.
		LFQ (Label-free quantification) intensity is Intensity normalized on multiple levels to ensure that profiles of LFQ intensities across samples accurately reflect the amount of proteins in the samples.
			LFQ is used for global proteomic comparison between cells where we do not expect a lot of changes in one condition.
			For pulldown, immunoprecipitation or enrichment experiments where significant changes in the proteomes are expected, LFQ intensities should NOT be used for quantitative comparison between samples.
			LFQ normalization is done using the MaxLFQ algorithm (http://www.ncbi.nlm.nih.gov/pmc/articles/PMC4159666/).
7	Fold change was calculated based on iBAQ. You can sort on the fold change columns to see which proteins are uniquely found or more abundant in one sample versus the other.
		In calculating the fold change, proteins not identified in one of the samples compared were assigned +/- 1000.
8	The "Filtered Peptides" sheet shows the peptides identified.
9	The respective "modification Sites" sheets list the identified modification sites.
		The modified residue is indicated by the residue with the highest probability in the "Mod (K) Probabilities" column T.
		You should bear in mind that sites identified could be ambiguous (dependent on presence of specific MS/MS fragments) especially when the peptide sequence has multiple modifiable residues in close proximity to one another.
		We typically apply a minimum localization probability of 0.75 to remove most of the ambiguous sites.

## Sheet: Filtered Proteins
Supplementary Table 4. LC-MS/MS analyses of the BioID and control fractions.
id	Protein IDs	Majority protein IDs	Peptide counts (all)	Peptide counts (razor+unique)	Peptide counts (unique)	Fasta headers	Description/connecting link or references	Peptides BioID	Peptides Control	Razor + unique peptides BioID	Razor + unique peptides Control	Unique peptides BioID	Unique peptides Control	Mol. weight [kDa]	Q-value	Score	Sequence coverage BioID [%]	Sequence coverage Control [%]	Total Intensity	Intensity BioID	Intensity Control	Total iBAQ	iBAQ BioID	iBAQ Control	Fold Change iBAQ BioID/Control	Mod. peptide IDs	Biotinylation (K) site IDs	GlyGly (K) site IDs	Biotinylation (K) site positions	GlyGly (K) site positions	MS/MS count BioID	MS/MS count Control
677	PF3D7_1426700.1-p1	PF3D7_1426700.1-p1	23	23	23	PF3D7_1426700.1-p1 | transcript=PF3D7_1426700.1 | gene=PF3D7_1426700 | organism=Plasmodium_falciparum_3D7 | gene_product=phosphoenolpyruvate carboxylase | transcript_product=phosphoenolpyruvate carboxylase | location=Pf3D7_14_v3:1036137-1039583(-) | protei		23	0	23	0	23	0	133.96	0	323.31	29.2	0	269670000	269670000	0	4494500	4494500	0	1000	92;93;142;278;436;635;684;808;810;839;1215;1295;1324;1444;1447;1609;1740;1927;2565;2865;3081;3462;3483;3602					33	0
381	PF3D7_1019000.1-p1	PF3D7_1019000.1-p1	19	19	19	PF3D7_1019000.1-p1 | transcript=PF3D7_1019000.1 | gene=PF3D7_1019000 | organism=Plasmodium_falciparum_3D7 | gene_product=eukaryotic translation initiation factor subunit eIF2A, putative | transcript_product=eukaryotic translation initiation factor subunit		19	1	19	1	19	1	280.75	0	170.31	11.1	0.5	137270000	137270000	0	1271000	1271000	0	1000	280;589;607;1029;1055;1397;1557;1615;2020;2224;2393;2505;2623;2642;2835;2898;3095;3632;3671	37		1399		22	1
467	PF3D7_1147500.1-p1	PF3D7_1147500.1-p1	16	16	16	PF3D7_1147500.1-p1 | transcript=PF3D7_1147500.1 | gene=PF3D7_1147500 | organism=Plasmodium_falciparum_3D7 | gene_product=protein farnesyltransferase subunit beta | transcript_product=protein farnesyltransferase subunit beta | location=Pf3D7_11_v3:1889826-1		16	0	16	0	16	0	109.82	0	131.32	22.1	0	94156000	94156000	0	1921600	1921600	0	1000	196;448;559;722;826;1081;1278;1279;1759;2349;2434;2600;2637;2652;3614;3710					21	0
140	PF3D7_0507800.1-p1	PF3D7_0507800.1-p1	16	16	16	PF3D7_0507800.1-p1 | transcript=PF3D7_0507800.1 | gene=PF3D7_0507800 | organism=Plasmodium_falciparum_3D7 | gene_product=conserved protein, unknown function | transcript_product=conserved protein, unknown function | location=Pf3D7_05_v3:322239-326822(+) |		16	0	16	0	16	0	177.42	0	152.76	11.3	0	100740000	100740000	0	1418900	1418900	0	1000	163;223;605;664;711;870;1091;1336;1337;1543;1576;2378;2552;2981;3409;3724					19	0
368	PF3D7_1012700.1-p1	PF3D7_1012700.1-p1	17	17	17	PF3D7_1012700.1-p1 | transcript=PF3D7_1012700.1 | gene=PF3D7_1012700 | organism=Plasmodium_falciparum_3D7 | gene_product=NLI interacting factor-like phosphatase, putative | transcript_product=NLI interacting factor-like phosphatase, putative | location=Pf3		17	0	17	0	17	0	171.01	0	130.34	13.7	0	89577000	89577000	0	1261700	1261700	0	1000	148;673;807;1515;1864;2146;2211;2235;2316;2389;2541;2708;3091;3315;3604;3605;3726					19	0
349	PF3D7_0934800.1-p1	PF3D7_0934800.1-p1	15	15	15	PF3D7_0934800.1-p1 | transcript=PF3D7_0934800.1 | gene=PF3D7_0934800 | organism=Plasmodium_falciparum_3D7 | gene_product=cAMP-dependent protein kinase catalytic subunit | transcript_product=cAMP-dependent protein kinase catalytic subunit | location=Pf3D7_0		15	0	15	0	15	0	40.196	0	136.28	36.3	0	193850000	193850000	0	9692700	9692700	0	1000	273;274;320;321;445;702;1780;2009;2050;2149;2181;3115;3337;3428;3553					18	0
316	PF3D7_0912800.1-p1	PF3D7_0912800.1-p1	16	16	16	PF3D7_0912800.1-p1 | transcript=PF3D7_0912800.1 | gene=PF3D7_0912800 | organism=Plasmodium_falciparum_3D7 | gene_product=tRNA (adenine(58)-N(1))-methyltransferase non-catalytic subunit TRM6, putative | transcript_product=tRNA (adenine(58)-N(1))-methyltrans		15	1	15	1	15	1	72.844	0	155.34	32.8	1.1	108790000	108790000	0	4184400	4184400	0	1000	534;924;1077;1238;1264;1498;1604;1806;1910;1932;2003;2534;2536;3078;3331;3594					18	1
239	PF3D7_0717100.1-p1	PF3D7_0717100.1-p1	13	13	13	PF3D7_0717100.1-p1 | transcript=PF3D7_0717100.1 | gene=PF3D7_0717100 | organism=Plasmodium_falciparum_3D7 | gene_product=conserved Plasmodium protein, unknown function | transcript_product=conserved Plasmodium protein, unknown function | location=Pf3D7_07_		13	0	13	0	13	0	108.93	0	123.9	15.8	0	87361000	87361000	0	1899100	1899100	0	1000	1413;1455;1509;1614;1802;2450;2456;2733;2766;2781;2847;3241;3601					17	0
333	PF3D7_0922100.1-p1	PF3D7_0922100.1-p1	14	14	14	PF3D7_0922100.1-p1 | transcript=PF3D7_0922100.1 | gene=PF3D7_0922100 | organism=Plasmodium_falciparum_3D7 | gene_product=ubiquitin-like protein, putative | transcript_product=ubiquitin-like protein, putative | location=Pf3D7_09_v3:895415-900304(+) | protei		14	0	14	0	14	0	182.09	0	167.67	12.9	0	98500000	98500000	0	1894200	1894200	0	1000	300;1518;1720;1882;1962;1999;2043;2137;2243;2251;2413;3155;3329;3715					17	0
41	PF3D7_0106300.1-p1	PF3D7_0106300.1-p1	12	12	12	PF3D7_0106300.1-p1 | transcript=PF3D7_0106300.1 | gene=PF3D7_0106300 | organism=Plasmodium_falciparum_3D7 | gene_product=calcium-transporting ATPase | transcript_product=calcium-transporting ATPase | location=Pf3D7_01_v3:265208-269173(-) | protein_length=1		12	0	12	0	12	0	139.41	0	157.58	14.7	0	82185000	82185000	0	1643700	1643700	0	1000	268;269;410;466;665;669;1624;2087;2467;3045;3292;3293;3491;3592	4		593		17	0
289	PF3D7_0822600.1-p1	PF3D7_0822600.1-p1	11	11	11	PF3D7_0822600.1-p1 | transcript=PF3D7_0822600.1 | gene=PF3D7_0822600 | organism=Plasmodium_falciparum_3D7 | gene_product=protein transport protein SEC23 | transcript_product=protein transport protein SEC23 | location=Pf3D7_08_v3:997055-999529(+) | protein_		11	0	11	0	11	0	86.168	0	114.77	23.7	0	78471000	78471000	0	2065000	2065000	0	1000	36;160;310;625;716;763;1417;1953;2782;3407;3752					16	0
249	PF3D7_0726500.1-p1	PF3D7_0726500.1-p1	16	16	16	PF3D7_0726500.1-p1 | transcript=PF3D7_0726500.1 | gene=PF3D7_0726500 | organism=Plasmodium_falciparum_3D7 | gene_product=ubiquitin carboxyl-terminal hydrolase, putative | transcript_product=ubiquitin carboxyl-terminal hydrolase, putative | location=Pf3D7_0		16	0	16	0	16	0	373.16	0	123.91	5.8	0	54482000	54482000	0	409640	409640	0	1000	385;434;944;1619;1792;1960;2142;2205;2230;2307;2529;2878;2918;3220;3333;3572					16	0
324	PF3D7_0917600.1-p1	PF3D7_0917600.1-p1	13	13	13	PF3D7_0917600.1-p1 | transcript=PF3D7_0917600.1 | gene=PF3D7_0917600 | organism=Plasmodium_falciparum_3D7 | gene_product=pre-mRNA-splicing factor ATP-dependent RNA helicase PRP43, putative | transcript_product=pre-mRNA-splicing factor ATP-dependent RNA hel		13	0	13	0	13	0	94.144	0	113.97	20.1	0	104610000	104610000	0	2551600	2551600	0	1000	116;1105;1294;2333;2487;2491;2787;2889;3109;3211;3512;3653;3680					15	0
327	PF3D7_0918900.1-p1	PF3D7_0918900.1-p1	15	15	15	PF3D7_0918900.1-p1 | transcript=PF3D7_0918900.1 | gene=PF3D7_0918900 | organism=Plasmodium_falciparum_3D7 | gene_product=gamma-glutamylcysteine synthetase | transcript_product=gamma-glutamylcysteine synthetase | location=Pf3D7_09_v3:777558-780749(+) | prot		15	0	15	0	15	0	124.46	0	111.9	16.7	0	74863000	74863000	0	1290700	1290700	0	1000	416;881;882;906;1143;1432;1818;1825;2133;2260;2701;3033;3373;3386;3734					15	0
161	PF3D7_0524000.1-p1	PF3D7_0524000.1-p1	14	14	14	PF3D7_0524000.1-p1 | transcript=PF3D7_0524000.1 | gene=PF3D7_0524000 | organism=Plasmodium_falciparum_3D7 | gene_product=karyopherin beta | transcript_product=karyopherin beta | location=Pf3D7_05_v3:998753-1002124(+) | protein_length=1123 | sequence_SO=chr		13	1	13	1	13	1	127.35	0	123.08	17.1	1.2	74606000	74606000	0	1130400	1130400	0	1000	52;111;413;551;609;1390;1420;1832;2284;2459;2739;2885;2995;3519					15	1
631	PF3D7_1366600.1-p1	PF3D7_1366600.1-p1	11	11	11	PF3D7_1366600.1-p1 | transcript=PF3D7_1366600.1 | gene=PF3D7_1366600 | organism=Plasmodium_falciparum_3D7 | gene_product=signal recognition particle receptor subunit alpha, putative | transcript_product=signal recognition particle receptor subunit alpha, p		11	0	11	0	11	0	65.788	0	143.2	23.6	0	158010000	158010000	0	4647400	4647400	0	1000	58;604;732;735;1026;1488;1701;1702;2258;3080;3114	54		192		14	0
269	PF3D7_0810800.1-p1	PF3D7_0810800.1-p1	11	11	11	PF3D7_0810800.1-p1 | transcript=PF3D7_0810800.1 | gene=PF3D7_0810800 | organism=Plasmodium_falciparum_3D7 | gene_product=hydroxymethyldihydropterin pyrophosphokinase-dihydropteroate synthase | transcript_product=hydroxymethyldihydropterin pyrophosphokinase		11	0	11	0	11	0	83.373	0	100.88	23.8	0	65854000	65854000	0	1688600	1688600	0	1000	315;1189;1228;1776;1923;1992;2071;2974;3058;3150;3405					14	0
227	PF3D7_0707700.1-p1	PF3D7_0707700.1-p1	12	12	12	PF3D7_0707700.1-p1 | transcript=PF3D7_0707700.1 | gene=PF3D7_0707700 | organism=Plasmodium_falciparum_3D7 | gene_product=E3 ubiquitin-protein ligase, putative | transcript_product=E3 ubiquitin-protein ligase, putative | location=Pf3D7_07_v3:357700-360585(+		12	0	12	0	12	0	110.78	0	100.84	14	0	66599000	66599000	0	1585700	1585700	0	1000	84;500;594;1116;1305;1349;1542;2448;2558;2625;3035;3365					14	0
75	PF3D7_0303200.1-p1	PF3D7_0303200.1-p1	12	12	12	PF3D7_0303200.1-p1 | transcript=PF3D7_0303200.1 | gene=PF3D7_0303200 | organism=Plasmodium_falciparum_3D7 | gene_product=HAD superfamily protein, putative | transcript_product=HAD superfamily protein, putative | location=Pf3D7_03_v3:169571-174300(+) | prot		12	0	12	0	12	0	134.74	0	100.95	13.7	0	78450000	78450000	0	1286100	1286100	0	1000	176;356;423;1316;1428;1480;1665;1839;2453;2859;2966;3253					14	0
550	PF3D7_1311800.1-p1	PF3D7_1311800.1-p1	11	11	11	PF3D7_1311800.1-p1 | transcript=PF3D7_1311800.1 | gene=PF3D7_1311800 | organism=Plasmodium_falciparum_3D7 | gene_product=M1-family alanyl aminopeptidase | transcript_product=M1-family alanyl aminopeptidase | location=Pf3D7_13_v3:501790-505047(+) | protein_		11	0	11	0	11	0	126.06	0	71.731	16.2	0	52925000	52925000	0	778300	778300	0	1000	9;21;524;536;563;1013;1626;1934;2196;2994;3649					14	0
215	PF3D7_0703500.1-p1	PF3D7_0703500.1-p1	11	11	11	PF3D7_0703500.1-p1 | transcript=PF3D7_0703500.1 | gene=PF3D7_0703500 | organism=Plasmodium_falciparum_3D7 | gene_product=erythrocyte membrane-associated antigen | transcript_product=erythrocyte membrane-associated antigen | location=Pf3D7_07_v3:135606-1425		11	0	11	0	11	0	264.91	0	88.289	6.6	0	83090000	83090000	0	755360	755360	0	1000	35;730;1034;1069;1221;1440;1917;1971;2347;2508;3685					14	0
209	PF3D7_0628200.1-p1	PF3D7_0628200.1-p1	12	12	12	PF3D7_0628200.1-p1 | transcript=PF3D7_0628200.1 | gene=PF3D7_0628200 | organism=Plasmodium_falciparum_3D7 | gene_product=eukaryotic translation initiation factor 2-alpha kinase | transcript_product=eukaryotic translation initiation factor 2-alpha kinase |		12	0	12	0	12	0	364.33	0	82.275	6	0	64885000	64885000	0	410660	410660	0	1000	778;908;971;1517;2089;2129;2309;2545;2797;3047;3268;3750					14	0
557	PF3D7_1316500.1-p1	PF3D7_1316500.1-p1	10	10	10	PF3D7_1316500.1-p1 | transcript=PF3D7_1316500.1 | gene=PF3D7_1316500 | organism=Plasmodium_falciparum_3D7 | gene_product=pre-mRNA-processing factor 40, putative | transcript_product=pre-mRNA-processing factor 40, putative | location=Pf3D7_13_v3:685951-6886		10	0	10	0	10	0	106.12	0	101.36	14.5	0	84412000	84412000	0	2221400	2221400	0	1000	464;562;765;989;1051;1227;2054;2223;3514;3579					13	0
593	PF3D7_1343700.1-p1	PF3D7_1343700.1-p1	12	12	12	PF3D7_1343700.1-p1 | transcript=PF3D7_1343700.1 | gene=PF3D7_1343700 | organism=Plasmodium_falciparum_3D7 | gene_product=kelch protein K13 | transcript_product=kelch protein K13 | location=Pf3D7_13_v3:1724817-1726997(-) | protein_length=726 | sequence_SO=c		12	0	12	0	12	0	83.664	0	99.799	23.7	0	67799000	67799000	0	1994100	1994100	0	1000	99;171;283;371;674;761;1163;1441;1829;2421;2931;3510					13	0
219	PF3D7_0704400.1-p1	PF3D7_0704400.1-p1	10	10	10	PF3D7_0704400.1-p1 | transcript=PF3D7_0704400.1 | gene=PF3D7_0704400 | organism=Plasmodium_falciparum_3D7 | gene_product=phosphoinositide-binding protein, putative | transcript_product=phosphoinositide-binding protein, putative | location=Pf3D7_07_v3:20471		10	0	10	0	10	0	118.84	0	148.2	14.1	0	44037000	44037000	0	863470	863470	0	1000	334;749;975;1957;2242;2732;2796;3002;3192;3298					13	0
339	PF3D7_0926100.1-p1	PF3D7_0926100.1-p1	9	9	9	PF3D7_0926100.1-p1 | transcript=PF3D7_0926100.1 | gene=PF3D7_0926100 | organism=Plasmodium_falciparum_3D7 | gene_product=protein kinase, putative | transcript_product=protein kinase, putative | location=Pf3D7_09_v3:1048280-1057816(-) | protein_length=3178		9	0	9	0	9	0	366.96	0	79.986	3.7	0	51370000	51370000	0	392130	392130	0	1000	305;316;1308;1783;2438;2936;3148;3165;3498	31		805		13	0
48	PF3D7_0110400.1-p1	PF3D7_0110400.1-p1	7	7	7	PF3D7_0110400.1-p1 | transcript=PF3D7_0110400.1 | gene=PF3D7_0110400 | organism=Plasmodium_falciparum_3D7 | gene_product=DNA-directed RNA polymerase II subunit RPB9, putative | transcript_product=DNA-directed RNA polymerase II subunit RPB9, putative | loca		7	0	7	0	7	0	29.687	0	51.457	29.3	0	146700000	146700000	0	8629200	8629200	0	1000	296;297;393;636;1483;2267;2707					12	0
56	PF3D7_0209800.1-p1	PF3D7_0209800.1-p1	9	9	9	PF3D7_0209800.1-p1 | transcript=PF3D7_0209800.1 | gene=PF3D7_0209800 | organism=Plasmodium_falciparum_3D7 | gene_product=ATP-dependent RNA helicase UAP56 | transcript_product=ATP-dependent RNA helicase UAP56 | location=Pf3D7_02_v3:404281-406355(-) | protei		9	0	9	0	9	0	52.223	0	89.074	26.9	0	57173000	57173000	0	2722500	2722500	0	1000	488;657;715;931;1275;1342;1642;1784;3403					12	0
620	PF3D7_1361100.1-p1	PF3D7_1361100.1-p1	9	9	9	PF3D7_1361100.1-p1 | transcript=PF3D7_1361100.1 | gene=PF3D7_1361100 | organism=Plasmodium_falciparum_3D7 | gene_product=protein transport protein Sec24A | transcript_product=protein transport protein Sec24A | location=Pf3D7_13_v3:2450461-2453760(+) | prot		9	0	9	0	9	0	106.68	0	96.247	14.9	0	69647000	69647000	0	2579500	2579500	0	1000	666;737;1406;1672;2517;2584;2939;3097;3158					12	0
126	PF3D7_0417200.1-p1	PF3D7_0417200.1-p1	8	8	8	PF3D7_0417200.1-p1 | transcript=PF3D7_0417200.1 | gene=PF3D7_0417200 | organism=Plasmodium_falciparum_3D7 | gene_product=bifunctional dihydrofolate reductase-thymidylate synthase | transcript_product=bifunctional dihydrofolate reductase-thymidylate synthas		8	0	8	0	8	0	71.736	0	64.37	14.8	0	42239000	42239000	0	1408000	1408000	0	1000	643;855;1338;1537;2446;3190;3274;3570					12	0
180	PF3D7_0607000.1-p1	PF3D7_0607000.1-p1	12	12	12	PF3D7_0607000.1-p1 | transcript=PF3D7_0607000.1 | gene=PF3D7_0607000 | organism=Plasmodium_falciparum_3D7 | gene_product=translation initiation factor IF-2, putative | transcript_product=translation initiation factor IF-2, putative | location=Pf3D7_06_v3:2		12	0	12	0	12	0	112.36	0	85.161	16.6	0	58045000	58045000	0	1209300	1209300	0	1000	106;248;313;565;1139;1142;1358;2075;2105;2699;2740;3731					12	0
104	PF3D7_0321600.1-p1	PF3D7_0321600.1-p1	11	11	11	PF3D7_0321600.1-p1 | transcript=PF3D7_0321600.1 | gene=PF3D7_0321600 | organism=Plasmodium_falciparum_3D7 | gene_product=ATP-dependent RNA helicase DDX42, putative | transcript_product=ATP-dependent RNA helicase DDX42, putative | location=Pf3D7_03_v3:90085		11	0	11	0	11	0	86.645	0	87.04	14.3	0	45358000	45358000	0	986030	986030	0	1000	229;697;796;934;2323;2506;2580;3189;3682;3683;3725	13		73		12	0
217	PF3D7_0704200.1-p1	PF3D7_0704200.1-p1	9	9	9	PF3D7_0704200.1-p1 | transcript=PF3D7_0704200.1 | gene=PF3D7_0704200 | organism=Plasmodium_falciparum_3D7 | gene_product=tRNA m5C-methyltransferase, putative | transcript_product=tRNA m5C-methyltransferase, putative | location=Pf3D7_07_v3:191309-194890(-)		9	0	9	0	9	0	141.23	0	67.636	9.2	0	30083000	30083000	0	518670	518670	0	1000	1309;1675;1713;1803;2126;2644;2883;2887;3015					12	0
49	PF3D7_0110500.1-p1	PF3D7_0110500.1-p1	9	9	9	PF3D7_0110500.1-p1 | transcript=PF3D7_0110500.1 | gene=PF3D7_0110500 | organism=Plasmodium_falciparum_3D7 | gene_product=bromodomain protein 3, putative | transcript_product=bromodomain protein 3, putative | location=Pf3D7_01_v3:396591-403606(+) | protein_		9	0	9	0	9	0	268.2	0	80.691	4.4	0	34219000	34219000	0	342190	342190	0	1000	329;408;891;1304;2100;2315;2366;2376;2805					12	0
276	PF3D7_0813500.1-p1	PF3D7_0813500.1-p1	9	9	9	PF3D7_0813500.1-p1 | transcript=PF3D7_0813500.1 | gene=PF3D7_0813500 | organism=Plasmodium_falciparum_3D7 | gene_product=PUB domain-containing protein, putative | transcript_product=PUB domain-containing protein, putative | location=Pf3D7_08_v3:665548-6670		9	0	9	0	9	0	61.576	0	100.67	22.1	0	78465000	78465000	0	2615500	2615500	0	1000	419;561;1664;1753;1781;2369;2390;2470;3029					11	0
723	PF3D7_1457300.1-p1	PF3D7_1457300.1-p1	10	10	10	PF3D7_1457300.1-p1 | transcript=PF3D7_1457300.1 | gene=PF3D7_1457300 | organism=Plasmodium_falciparum_3D7 | gene_product=MA3 domain-containing protein, putative | transcript_product=MA3 domain-containing protein, putative | location=Pf3D7_14_v3:2346178-234		10	0	10	0	10	0	75.986	0	81.1	18.8	0	69300000	69300000	0	2475000	2475000	0	1000	186;747;1022;1197;1244;1371;1457;1599;1715;1846					11	0
177	PF3D7_0605100.1-p1	PF3D7_0605100.1-p1	10	10	10	PF3D7_0605100.1-p1 | transcript=PF3D7_0605100.1 | gene=PF3D7_0605100 | organism=Plasmodium_falciparum_3D7 | gene_product=RNA-binding protein, putative | transcript_product=RNA-binding protein, putative | location=Pf3D7_06_v3:217240-219507(+) | protein_leng		10	0	10	0	10	0	85.63	0	94.977	15.6	0	82074000	82074000	0	2345000	2345000	0	1000	5;77;97;409;1219;1941;2643;2811;2846;2983					11	0
520	PF3D7_1238800.1-p1	PF3D7_1238800.1-p1	11	11	11	PF3D7_1238800.1-p1 | transcript=PF3D7_1238800.1 | gene=PF3D7_1238800 | organism=Plasmodium_falciparum_3D7 | gene_product=acyl-CoA synthetase | transcript_product=acyl-CoA synthetase | location=Pf3D7_12_v3:1610363-1612741(+) | protein_length=792 | sequence_		11	0	11	0	11	0	92.091	0	79.707	16.7	0	75886000	75886000	0	2168200	2168200	0	1000	444;813;929;936;1145;1147;1649;3199;3257;3342;3549					11	0
348	PF3D7_0934100.1-p1	PF3D7_0934100.1-p1	9	9	9	PF3D7_0934100.1-p1 | transcript=PF3D7_0934100.1 | gene=PF3D7_0934100 | organism=Plasmodium_falciparum_3D7 | gene_product=TFIIH basal transcription factor complex helicase XPD subunit | transcript_product=TFIIH basal transcription factor complex helicase XP		9	0	9	0	9	0	122.84	0	86.156	12.6	0	94045000	94045000	0	1741600	1741600	0	1000	418;546;990;1070;2377;2520;2548;2575;2794					11	0
254	PF3D7_0729500.1-p1	PF3D7_0729500.1-p1	9	9	9	PF3D7_0729500.1-p1 | transcript=PF3D7_0729500.1 | gene=PF3D7_0729500 | organism=Plasmodium_falciparum_3D7 | gene_product=N6-adenosine-methyltransferase MT-A70 | transcript_product=N6-adenosine-methyltransferase MT-A70 | location=Pf3D7_07_v3:1255371-1257653		9	0	9	0	9	0	89.634	0	89.453	16.2	0	45063000	45063000	0	1155500	1155500	0	1000	389;538;547;1194;1546;1775;2058;2170;3151;3152					11	0
721	PF3D7_1455500.1-p1	PF3D7_1455500.1-p1	10	10	10	PF3D7_1455500.1-p1 | transcript=PF3D7_1455500.1 | gene=PF3D7_1455500 | organism=Plasmodium_falciparum_3D7 | gene_product=AP-1 complex subunit gamma, putative | transcript_product=AP-1 complex subunit gamma, putative | location=Pf3D7_14_v3:2267201-2270851(+		10	0	10	0	10	0	124.24	0	75.03	11.1	0	43106000	43106000	0	862120	862120	0	1000	94;503;714;1533;1821;2108;2496;2498;2621;3723					11	0
478	PF3D7_1208900.1-p1	PF3D7_1208900.1-p1	11	11	11	PF3D7_1208900.1-p1 | transcript=PF3D7_1208900.1 | gene=PF3D7_1208900 | organism=Plasmodium_falciparum_3D7 | gene_product=protein phosphatase PPM11, putative | transcript_product=protein phosphatase PPM11, putative | location=Pf3D7_12_v3:415404-419732(+) |		11	0	11	0	11	0	166.86	0	84.423	8.3	0	53000000	53000000	0	726030	726030	0	1000	166;798;943;1361;1986;3286;3404;3440;3460;3509;3615					11	0
497	PF3D7_1224300.1-p1	PF3D7_1224300.1-p1	10	10	10	PF3D7_1224300.1-p1 | transcript=PF3D7_1224300.1 | gene=PF3D7_1224300 | organism=Plasmodium_falciparum_3D7 | gene_product=polyadenylate-binding protein 1, putative | transcript_product=polyadenylate-binding protein 1, putative | location=Pf3D7_12_v3:988628-		10	0	10	0	10	0	97.229	0	66.659	14.3	0	50253000	50253000	0	1522800	1522800	0	1000	88;1016;2141;2521;2616;2670;2776;2842;2993;3255					10	0
716	PF3D7_1451900.1-p1	PF3D7_1451900.1-p1	9	9	9	PF3D7_1451900.1-p1 | transcript=PF3D7_1451900.1 | gene=PF3D7_1451900 | organism=Plasmodium_falciparum_3D7 | gene_product=ribosome biogenesis protein TSR1, putative | transcript_product=ribosome biogenesis protein TSR1, putative | location=Pf3D7_14_v3:21281		9	0	9	0	9	0	120.67	0	59.849	13.3	0	37383000	37383000	0	869380	869380	0	1000	237;659;760;1419;1443;2687;2761;3048;3702					10	0
268	PF3D7_0810600.1-p1	PF3D7_0810600.1-p1	10	10	10	PF3D7_0810600.1-p1 | transcript=PF3D7_0810600.1 | gene=PF3D7_0810600 | organism=Plasmodium_falciparum_3D7 | gene_product=ATP-dependent RNA helicase DBP1, putative | transcript_product=ATP-dependent RNA helicase DBP1, putative | location=Pf3D7_08_v3:541971-		10	1	10	1	10	1	108.63	0	79.717	13.2	1.2	40350000	40350000	0	823470	823470	0	1000	68;1025;1647;2090;2111;2212;3258;3313;3712;3747					10	1
415	PF3D7_1110400.1-p1	PF3D7_1110400.1-p1	10	10	10	PF3D7_1110400.1-p1 | transcript=PF3D7_1110400.1 | gene=PF3D7_1110400 | organism=Plasmodium_falciparum_3D7 | gene_product=RNA-binding protein, putative | transcript_product=RNA-binding protein, putative | location=Pf3D7_11_v3:414797-419556(+) | protein_leng		10	0	10	0	10	0	173.92	0	84.764	8.3	0	47786000	47786000	0	692560	692560	0	1000	1065;1250;2030;2140;2379;2497;2735;3004;3006;3075					10	0
156	PF3D7_0520200.1-p1	PF3D7_0520200.1-p1	7	7	7	PF3D7_0520200.1-p1 | transcript=PF3D7_0520200.1 | gene=PF3D7_0520200 | organism=Plasmodium_falciparum_3D7 | gene_product=mediator of RNA polymerase II transcription subunit 17, putative | transcript_product=mediator of RNA polymerase II transcription subun		7	0	7	0	7	0	82.394	0	66.333	15.4	0	27279000	27279000	0	665350	665350	0	1000	255;322;1343;1469;2191;2793;3580					10	0
46	PF3D7_0108700.1-p1	PF3D7_0108700.1-p1	9	9	9	PF3D7_0108700.1-p1 | transcript=PF3D7_0108700.1 | gene=PF3D7_0108700 | organism=Plasmodium_falciparum_3D7 | gene_product=secreted ookinete protein, putative | transcript_product=secreted ookinete protein, putative | location=Pf3D7_01_v3:352314-356211(-) |		9	0	9	0	9	0	135.62	0	81.81	10.8	0	36995000	36995000	0	637850	637850	0	1000	698;753;1011;1554;2130;2132;2525;3053;3470					10	0
399	PF3D7_1034900.1-p1	PF3D7_1034900.1-p1	8	8	8	PF3D7_1034900.1-p1 | transcript=PF3D7_1034900.1 | gene=PF3D7_1034900 | organism=Plasmodium_falciparum_3D7 | gene_product=methionine--tRNA ligase | transcript_product=methionine--tRNA ligase | location=Pf3D7_10_v3:1383450-1386119(+) | protein_length=889 | s		8	0	8	0	8	0	104.17	0	83.688	11	0	29319000	29319000	0	598340	598340	0	1000	773;1311;1548;1684;2225;2254;2840;2841					10	0
662	PF3D7_1417800.1-p1	PF3D7_1417800.1-p1	9	9	9	PF3D7_1417800.1-p1 | transcript=PF3D7_1417800.1 | gene=PF3D7_1417800 | organism=Plasmodium_falciparum_3D7 | gene_product=DNA replication licensing factor MCM2 | transcript_product=DNA replication licensing factor MCM2 | location=Pf3D7_14_v3:753389-756440(+		9	0	9	0	9	0	111.5	0	59.157	10.5	0	30153000	30153000	0	548240	548240	0	1000	180;226;542;600;642;804;1202;3349;3693					10	0
98	PF3D7_0318200.1-p1	PF3D7_0318200.1-p1	8	8	8	PF3D7_0318200.1-p1 | transcript=PF3D7_0318200.1 | gene=PF3D7_0318200 | organism=Plasmodium_falciparum_3D7 | gene_product=DNA-directed RNA polymerase II subunit RPB1 | transcript_product=DNA-directed RNA polymerase II subunit RPB1 | location=Pf3D7_03_v3:748		8	0	8	0	8	0	278.67	0	54.436	3.5	0	13102000	13102000	0	107400	107400	0	1000	646;874;1259;1346;2555;3181;3231;3666					10	0
701	PF3D7_1443800.1-p1	PF3D7_1443800.1-p1	9	9	9	PF3D7_1443800.1-p1 | transcript=PF3D7_1443800.1 | gene=PF3D7_1443800 | organism=Plasmodium_falciparum_3D7 | gene_product=pre-mRNA-splicing factor CWC24, putative | transcript_product=pre-mRNA-splicing factor CWC24, putative | location=Pf3D7_14_v3:1794708-1		9	0	9	0	9	0	48.091	0	107.41	24.5	0	135470000	135470000	0	8467000	8467000	0	1000	184;1076;1098;1126;2027;2270;2530;2727;2780	63;64		193;250		9	0
474	PF3D7_1205600.1-p1	PF3D7_1205600.1-p1	8	8	8	PF3D7_1205600.1-p1 | transcript=PF3D7_1205600.1 | gene=PF3D7_1205600 | organism=Plasmodium_falciparum_3D7 | gene_product=tetratricopeptide repeat protein, putative | transcript_product=tetratricopeptide repeat protein, putative | location=Pf3D7_12_v3:24933		8	0	8	0	8	0	39.017	0	60.392	27.3	0	38381000	38381000	0	1919000	1919000	0	1000	238;422;506;1192;1306;2526;3014;3207					9	0
621	PF3D7_1362200.1-p1	PF3D7_1362200.1-p1	8	8	8	PF3D7_1362200.1-p1 | transcript=PF3D7_1362200.1 | gene=PF3D7_1362200 | organism=Plasmodium_falciparum_3D7 | gene_product=RuvB-like helicase 3 | transcript_product=RuvB-like helicase 3 | location=Pf3D7_13_v3:2490386-2491837(-) | protein_length=483 | sequenc		8	0	8	0	8	0	54.629	0	107.7	21.9	0	51759000	51759000	0	1848500	1848500	0	1000	80;100;127;599;879;1044;3119;3197					9	0
165	PF3D7_0526200.2-p1;PF3D7_0526200.1-p1	PF3D7_0526200.2-p1;PF3D7_0526200.1-p1	9;9	9;9	9;9	PF3D7_0526200.2-p1 | transcript=PF3D7_0526200.2 | gene=PF3D7_0526200 | organism=Plasmodium_falciparum_3D7 | gene_product=ADP-ribosylation factor GTPase-activating protein 2 | transcript_product=ADP-ribosylation factor GTPase-activating protein 2 | location		9	0	9	0	9	0	58.511	0	74.142	21.4	0	51414000	51414000	0	1772900	1772900	0	1000	222;550;2311;2585;2756;2786;2888;3106;3239					9	0
458	PF3D7_1138500.1-p1	PF3D7_1138500.1-p1	9	9	9	PF3D7_1138500.1-p1 | transcript=PF3D7_1138500.1 | gene=PF3D7_1138500 | organism=Plasmodium_falciparum_3D7 | gene_product=protein phosphatase PPM2 | transcript_product=protein phosphatase PPM2 | location=Pf3D7_11_v3:1518464-1521238(+) | protein_length=924 |		9	0	9	0	9	0	105.4	0	67.249	11	0	53618000	53618000	0	1276600	1276600	0	1000	62;103;225;885;962;1603;1729;2728;3263					9	0
587	PF3D7_1340600.1-p1	PF3D7_1340600.1-p1	8	8	8	PF3D7_1340600.1-p1 | transcript=PF3D7_1340600.1 | gene=PF3D7_1340600 | organism=Plasmodium_falciparum_3D7 | gene_product=RNA lariat debranching enzyme, putative | transcript_product=RNA lariat debranching enzyme, putative | location=Pf3D7_13_v3:1618001-161		8	0	8	0	8	0	67.554	0	56.01	23.7	0	39153000	39153000	0	1223500	1223500	0	1000	119;976;1979;2400;3376;3597;3681;3697					9	0
379	PF3D7_1017900.1-p1	PF3D7_1017900.1-p1	7	7	7	PF3D7_1017900.1-p1 | transcript=PF3D7_1017900.1 | gene=PF3D7_1017900 | organism=Plasmodium_falciparum_3D7 | gene_product=26S proteasome regulatory subunit p55, putative | transcript_product=26S proteasome regulatory subunit p55, putative | location=Pf3D7_1		7	0	7	0	7	0	55.208	0	56.739	23.8	0	23353000	23353000	0	1112000	1112000	0	1000	258;1506;1590;1815;2319;2414;2656					9	0
170	PF3D7_0527900.1-p1	PF3D7_0527900.1-p1	9	9	9	PF3D7_0527900.1-p1 | transcript=PF3D7_0527900.1 | gene=PF3D7_0527900 | organism=Plasmodium_falciparum_3D7 | gene_product=ATP-dependent RNA helicase DDX41, putative | transcript_product=ATP-dependent RNA helicase DDX41, putative | location=Pf3D7_05_v3:11536		9	0	9	0	9	0	76.204	0	59.392	14.4	0	40925000	40925000	0	909440	909440	0	1000	55;239;295;1334;2567;2663;3101;3571;3638					9	0
395	PF3D7_1033500.1-p1	PF3D7_1033500.1-p1	8	8	8	PF3D7_1033500.1-p1 | transcript=PF3D7_1033500.1 | gene=PF3D7_1033500 | organism=Plasmodium_falciparum_3D7 | gene_product=WD repeat-containing protein 70, putative | transcript_product=WD repeat-containing protein 70, putative | location=Pf3D7_10_v3:1341646		8	0	8	0	8	0	83.229	0	71.111	15.2	0	28848000	28848000	0	703620	703620	0	1000	437;694;1532;1881;2239;2890;3408;3647					9	0
428	PF3D7_1120000.1-p1	PF3D7_1120000.1-p1	7	7	7	PF3D7_1120000.1-p1 | transcript=PF3D7_1120000.1 | gene=PF3D7_1120000 | organism=Plasmodium_falciparum_3D7 | gene_product=conserved protein, unknown function | transcript_product=conserved protein, unknown function | location=Pf3D7_11_v3:756192-760435(+) |		7	0	7	0	7	0	128.95	0	74.018	19.2	0	31995000	31995000	0	639900	639900	0	1000	1100;1512;1513;1857;2792;2957;3112					9	0
273	PF3D7_0811500.1-p1	PF3D7_0811500.1-p1	8	8	8	PF3D7_0811500.1-p1 | transcript=PF3D7_0811500.1 | gene=PF3D7_0811500 | organism=Plasmodium_falciparum_3D7 | gene_product=histone-arginine methyltransferase CARM1, putative | transcript_product=histone-arginine methyltransferase CARM1, putative | location=P		8	0	8	0	8	0	108.43	0	64.85	11.5	0	31424000	31424000	0	571350	571350	0	1000	470;1085;1790;2192;2321;2469;3532;3573					9	0
739	PF3D7_1468900.1-p1	PF3D7_1468900.1-p1	8	8	8	PF3D7_1468900.1-p1 | transcript=PF3D7_1468900.1 | gene=PF3D7_1468900 | organism=Plasmodium_falciparum_3D7 | gene_product=zinc finger protein, putative | transcript_product=zinc finger protein, putative | location=Pf3D7_14_v3:2831928-2834369(-) | protein_le		8	0	8	0	8	0	97.344	0	55.224	10	0	24343000	24343000	0	477310	477310	0	1000	359;387;1535;2252;2790;3147;3616;3742					9	0
167	PF3D7_0527000.1-p1	PF3D7_0527000.1-p1	7	7	7	PF3D7_0527000.1-p1 | transcript=PF3D7_0527000.1 | gene=PF3D7_0527000 | organism=Plasmodium_falciparum_3D7 | gene_product=DNA replication licensing factor MCM3, putative | transcript_product=DNA replication licensing factor MCM3, putative | location=Pf3D7_0		7	0	7	0	7	0	109.8	0	44.601	8.4	0	20643000	20643000	0	368620	368620	0	1000	641;777;890;1709;1828;2226;3250					9	0
179	PF3D7_0606700.1-p1	PF3D7_0606700.1-p1	9	9	9	PF3D7_0606700.1-p1 | transcript=PF3D7_0606700.1 | gene=PF3D7_0606700 | organism=Plasmodium_falciparum_3D7 | gene_product=coatomer alpha subunit, putative | transcript_product=coatomer alpha subunit, putative | location=Pf3D7_06_v3:282049-287017(+) | protei		9	0	9	0	9	0	176.94	0	56.834	8.3	0	26949000	26949000	0	359320	359320	0	1000	135;197;336;850;2201;2360;2362;3143;3612					9	0
405	PF3D7_1104200.1-p1	PF3D7_1104200.1-p1	9	9	9	PF3D7_1104200.1-p1 | transcript=PF3D7_1104200.1 | gene=PF3D7_1104200 | organism=Plasmodium_falciparum_3D7 | gene_product=chromatin remodeling protein | transcript_product=chromatin remodeling protein | location=Pf3D7_11_v3:182383-187223(-) | protein_length		9	0	9	0	9	0	167.44	0	70.826	7.4	0	26227000	26227000	0	359270	359270	0	1000	787;1263;1320;1436;1856;2078;2253;3375;3527					9	0
176	PF3D7_0604500.1-p1	PF3D7_0604500.1-p1	9	9	9	PF3D7_0604500.1-p1 | transcript=PF3D7_0604500.1 | gene=PF3D7_0604500 | organism=Plasmodium_falciparum_3D7 | gene_product=GYF domain-containing protein, putative | transcript_product=GYF domain-containing protein, putative | location=Pf3D7_06_v3:189012-1980		9	0	9	0	9	0	334.41	0	70.038	3.7	0	33916000	33916000	0	278000	278000	0	1000	140;325;695;1843;1998;2004;2114;2492;2822					9	0
44	PF3D7_0108300.1-p1	PF3D7_0108300.1-p1	7	7	7	PF3D7_0108300.1-p1 | transcript=PF3D7_0108300.1 | gene=PF3D7_0108300 | organism=Plasmodium_falciparum_3D7 | gene_product=conserved Plasmodium protein, unknown function | transcript_product=conserved Plasmodium protein, unknown function | location=Pf3D7_01_		7	0	7	0	7	0	254.99	0	47.281	4.6	0	22458000	22458000	0	261140	261140	0	1000	849;968;1871;2509;2758;3162;3729					9	0
545	PF3D7_1308200.1-p1	PF3D7_1308200.1-p1	9	9	9	PF3D7_1308200.1-p1 | transcript=PF3D7_1308200.1 | gene=PF3D7_1308200 | organism=Plasmodium_falciparum_3D7 | gene_product=carbamoyl phosphate synthetase | transcript_product=carbamoyl phosphate synthetase | location=Pf3D7_13_v3:361166-368495(-) | protein_le		9	0	9	0	9	0	273.43	0	74.828	4.6	0	26865000	26865000	0	244230	244230	0	1000	108;122;306;706;1204;1248;2065;2136;3481					9	0
79	PF3D7_0305500.1-p1	PF3D7_0305500.1-p1	8	8	8	PF3D7_0305500.1-p1 | transcript=PF3D7_0305500.1 | gene=PF3D7_0305500 | organism=Plasmodium_falciparum_3D7 | gene_product=protein dopey homolog, putative | transcript_product=protein dopey homolog, putative | location=Pf3D7_03_v3:261485-273286(-) | protein_		8	0	8	0	8	0	467.88	0	68.991	2.4	0	21971000	21971000	0	129240	129240	0	1000	784;1012;1889;2104;2712;2946;3089;3656					9	0
91	PF3D7_0315100.1-p1	PF3D7_0315100.1-p1	7	7	7	PF3D7_0315100.1-p1 | transcript=PF3D7_0315100.1 | gene=PF3D7_0315100 | organism=Plasmodium_falciparum_3D7 | gene_product=eukaryotic translation initiation factor 4E | transcript_product=eukaryotic translation initiation factor 4E | location=Pf3D7_03_v3:612		7	0	7	0	7	0	26.947	0	48.139	29.1	0	49472000	49472000	0	3805600	3805600	0	1000	208;261;367;743;1030;1063;1416					8	0
413	PF3D7_1108400.1-p1	PF3D7_1108400.1-p1	6	6	6	PF3D7_1108400.1-p1 | transcript=PF3D7_1108400.1 | gene=PF3D7_1108400 | organism=Plasmodium_falciparum_3D7 | gene_product=casein kinase 2, alpha subunit | transcript_product=casein kinase 2, alpha subunit | location=Pf3D7_11_v3:365093-366100(+) | protein_le		6	0	6	0	6	0	39.89	0	52.169	26.3	0	45283000	45283000	0	2515700	2515700	0	1000	351;1261;1678;1735;3366;3701					8	0
62	PF3D7_0214000.1-p1	PF3D7_0214000.1-p1	7	7	7	PF3D7_0214000.1-p1 | transcript=PF3D7_0214000.1 | gene=PF3D7_0214000 | organism=Plasmodium_falciparum_3D7 | gene_product=T-complex protein 1 subunit theta | transcript_product=T-complex protein 1 subunit theta | location=Pf3D7_02_v3:566121-567894(+) | prot		7	0	7	0	7	0	60.958	0	93.692	17	0	69115000	69115000	0	2032800	2032800	0	1000	942;1074;1435;1667;2240;3357;3457					8	0
240	PF3D7_0717700.1-p1	PF3D7_0717700.1-p1	7	7	7	PF3D7_0717700.1-p1 | transcript=PF3D7_0717700.1 | gene=PF3D7_0717700 | organism=Plasmodium_falciparum_3D7 | gene_product=serine--tRNA ligase, putative | transcript_product=serine--tRNA ligase, putative | location=Pf3D7_07_v3:764794-766413(-) | protein_leng		7	0	7	0	7	0	62.453	0	81.118	17.4	0	48727000	48727000	0	1433200	1433200	0	1000	1258;1434;3354;3536;3621;3699;3753	19		459		8	0
90	PF3D7_0312400.1-p1	PF3D7_0312400.1-p1	5	5	5	PF3D7_0312400.1-p1 | transcript=PF3D7_0312400.1 | gene=PF3D7_0312400 | organism=Plasmodium_falciparum_3D7 | gene_product=glycogen synthase kinase 3 | transcript_product=glycogen synthase kinase 3 | location=Pf3D7_03_v3:524154-526439(-) | protein_length=440		5	0	5	0	5	0	51.615	0	39.914	17.7	0	26238000	26238000	0	1093200	1093200	0	1000	939;1191;1826;2182;2297					8	0
668	PF3D7_1420600.1-p1	PF3D7_1420600.1-p1	8	8	8	PF3D7_1420600.1-p1 | transcript=PF3D7_1420600.1 | gene=PF3D7_1420600 | organism=Plasmodium_falciparum_3D7 | gene_product=pantothenate kinase 1, putative | transcript_product=pantothenate kinase 1, putative | location=Pf3D7_14_v3:854094-855963(-) | protein_		8	0	8	0	8	0	59.916	0	99.841	17.3	0	31648000	31648000	0	1054900	1054900	0	1000	774;1038;1160;1174;1405;1601;2250;3584					8	0
590	PF3D7_1342800.1-p1	PF3D7_1342800.1-p1	6	6	6	PF3D7_1342800.1-p1 | transcript=PF3D7_1342800.1 | gene=PF3D7_1342800 | organism=Plasmodium_falciparum_3D7 | gene_product=phosphoenolpyruvate carboxykinase | transcript_product=phosphoenolpyruvate carboxykinase | location=Pf3D7_13_v3:1679693-1681444(+) | pr		6	0	6	0	6	0	66.208	0	42.521	15.1	0	30552000	30552000	0	954750	954750	0	1000	181;590;1788;2926;3170;3203					8	0
705	PF3D7_1445600.1-p1	PF3D7_1445600.1-p1	6	6	6	PF3D7_1445600.1-p1 | transcript=PF3D7_1445600.1 | gene=PF3D7_1445600 | organism=Plasmodium_falciparum_3D7 | gene_product=RNA-binding protein, putative | transcript_product=RNA-binding protein, putative | location=Pf3D7_14_v3:1871778-1874381(+) | protein_le		6	0	6	0	6	0	69.348	0	59.547	12.8	0	17957000	17957000	0	855110	855110	0	1000	532;2152;2564;2774;3020;3021;3164					8	0
329	PF3D7_0919800.1-p1	PF3D7_0919800.1-p1	8	8	8	PF3D7_0919800.1-p1 | transcript=PF3D7_0919800.1 | gene=PF3D7_0919800 | organism=Plasmodium_falciparum_3D7 | gene_product=TLD domain-containing protein | transcript_product=TLD domain-containing protein | location=Pf3D7_09_v3:804417-807920(-) | protein_leng		8	0	8	0	8	0	124.92	0	58.597	9	0	39467000	39467000	0	839720	839720	0	1000	541;568;2109;2233;2375;2406;2952;3381					8	0
351	PF3D7_1002700.1-p1	PF3D7_1002700.1-p1	6	6	6	PF3D7_1002700.1-p1 | transcript=PF3D7_1002700.1 | gene=PF3D7_1002700 | organism=Plasmodium_falciparum_3D7 | gene_product=conserved Plasmodium protein, unknown function | transcript_product=conserved Plasmodium protein, unknown function | location=Pf3D7_10_		6	0	6	0	6	0	111.6	0	72.719	10.7	0	36391000	36391000	0	827070	827070	0	1000	490;1247;1879;2128;2424;2427					8	0
476	PF3D7_1206200.1-p1	PF3D7_1206200.1-p1	7	7	7	PF3D7_1206200.1-p1 | transcript=PF3D7_1206200.1 | gene=PF3D7_1206200 | organism=Plasmodium_falciparum_3D7 | gene_product=eukaryotic translation initiation factor 3 subunit C, putative | transcript_product=eukaryotic translation initiation factor 3 subunit		7	0	7	0	7	0	116.01	0	57.038	7.1	0	31836000	31836000	0	776500	776500	0	1000	465;494;1159;2314;2684;2873;3056					8	0
258	PF3D7_0802300.1-p1	PF3D7_0802300.1-p1	7	7	7	PF3D7_0802300.1-p1 | transcript=PF3D7_0802300.1 | gene=PF3D7_0802300 | organism=Plasmodium_falciparum_3D7 | gene_product=periodic tryptophan protein 2, putative | transcript_product=periodic tryptophan protein 2, putative | location=Pf3D7_08_v3:167069-1704		7	0	7	0	7	0	129.05	0	59.381	7	0	37512000	37512000	0	750250	750250	0	1000	719;752;780;883;1302;1468;1754					8	0
153	PF3D7_0518500.1-p1	PF3D7_0518500.1-p1	8	8	8	PF3D7_0518500.1-p1 | transcript=PF3D7_0518500.1 | gene=PF3D7_0518500 | organism=Plasmodium_falciparum_3D7 | gene_product=ATP-dependent RNA helicase DDX23, putative | transcript_product=ATP-dependent RNA helicase DDX23, putative | location=Pf3D7_05_v3:76353		8	0	8	0	8	0	131.16	0	62.466	8.1	0	38340000	38340000	0	661040	661040	0	1000	123;483;949;1616;1939;2064;2921;3011					8	0
160	PF3D7_0523000.1-p1	PF3D7_0523000.1-p1	8	8	8	PF3D7_0523000.1-p1 | transcript=PF3D7_0523000.1 | gene=PF3D7_0523000 | organism=Plasmodium_falciparum_3D7 | gene_product=multidrug resistance protein 1 | transcript_product=multidrug resistance protein 1 | location=Pf3D7_05_v3:957890-962149(+) | protein_le		8	1	8	1	8	1	162.25	0	71.739	7.8	0.8	37559000	37559000	0	625980	625980	0	1000	391;621;677;1307;1549;1961;2948;3625					8	1
65	PF3D7_0215700.1-p1	PF3D7_0215700.1-p1	8	8	8	PF3D7_0215700.1-p1 | transcript=PF3D7_0215700.1 | gene=PF3D7_0215700 | organism=Plasmodium_falciparum_3D7 | gene_product=DNA-directed RNA polymerase II subunit RPB2, putative | transcript_product=DNA-directed RNA polymerase II subunit RPB2, putative | loca		8	0	8	0	8	0	151.72	0	50.64	7	0	39816000	39816000	0	603270	603270	0	1000	1092;1112;1763;2593;2645;3070;3247;3363					8	0
356	PF3D7_1005600.1-p1	PF3D7_1005600.1-p1	7	7	7	PF3D7_1005600.1-p1 | transcript=PF3D7_1005600.1 | gene=PF3D7_1005600 | organism=Plasmodium_falciparum_3D7 | gene_product=DnaJ protein, putative | transcript_product=DnaJ protein, putative | location=Pf3D7_10_v3:244145-246535(-) | protein_length=796 | seque		7	0	7	0	7	0	94.683	0	64.038	11.6	0	29043000	29043000	0	592720	592720	0	1000	240;455;566;978;1256;1341;1632					8	0
142	PF3D7_0510500.1-p1	PF3D7_0510500.1-p1	7	7	7	PF3D7_0510500.1-p1 | transcript=PF3D7_0510500.1 | gene=PF3D7_0510500 | organism=Plasmodium_falciparum_3D7 | gene_product=topoisomerase I | transcript_product=topoisomerase I | location=Pf3D7_05_v3:445983-448502(-) | protein_length=839 | sequence_SO=chromos		7	0	7	0	7	0	98.108	0	49.958	8.8	0	23550000	23550000	0	574390	574390	0	1000	469;1491;1558;1902;2596;3215;3240					8	0
144	PF3D7_0513600.1-p1	PF3D7_0513600.1-p1	7	7	7	PF3D7_0513600.1-p1 | transcript=PF3D7_0513600.1 | gene=PF3D7_0513600 | organism=Plasmodium_falciparum_3D7 | gene_product=deoxyribodipyrimidine photo-lyase, putative | transcript_product=deoxyribodipyrimidine photo-lyase, putative | location=Pf3D7_05_v3:574		7	0	7	0	7	0	129.2	0	53.779	7.5	0	33965000	33965000	0	556810	556810	0	1000	482;502;1113;1171;1796;2672;3524					8	0
715	PF3D7_1451800.1-p1	PF3D7_1451800.1-p1	5	5	5	PF3D7_1451800.1-p1 | transcript=PF3D7_1451800.1 | gene=PF3D7_1451800 | organism=Plasmodium_falciparum_3D7 | gene_product=sortilin | transcript_product=sortilin | location=Pf3D7_14_v3:2123461-2126599(+) | protein_length=895 | sequence_SO=chromosome | SO=pro		5	0	5	0	5	0	102.27	0	74.422	8.8	0	19081000	19081000	0	515700	515700	0	1000	341;2167;2697;3384;3423					8	0
438	PF3D7_1126000.1-p1	PF3D7_1126000.1-p1	8	8	8	PF3D7_1126000.1-p1 | transcript=PF3D7_1126000.1 | gene=PF3D7_1126000 | organism=Plasmodium_falciparum_3D7 | gene_product=threonine--tRNA ligase | transcript_product=threonine--tRNA ligase | location=Pf3D7_11_v3:1014334-1017375(-) | protein_length=1013 | se		8	0	8	0	8	0	119.54	0	55.286	9.2	0	20769000	20769000	0	340470	340470	0	1000	318;517;1253;1559;2556;2800;3277;3493					8	0
463	PF3D7_1145100.1-p1	PF3D7_1145100.1-p1	7	7	7	PF3D7_1145100.1-p1 | transcript=PF3D7_1145100.1 | gene=PF3D7_1145100 | organism=Plasmodium_falciparum_3D7 | gene_product=coatomer subunit gamma, putative | transcript_product=coatomer subunit gamma, putative | location=Pf3D7_11_v3:1783357-1786563(-) | prot		7	0	7	0	7	0	124.37	0	61.023	9.5	0	16182000	16182000	0	299660	299660	0	1000	188;1000;1650;1772;1827;2183;2631					8	0
400	PF3D7_1036900.1-p1	PF3D7_1036900.1-p1	6	6	6	PF3D7_1036900.1-p1 | transcript=PF3D7_1036900.1 | gene=PF3D7_1036900 | organism=Plasmodium_falciparum_3D7 | gene_product=conserved Plasmodium protein, unknown function | transcript_product=conserved Plasmodium protein, unknown function | location=Pf3D7_10_		6	0	6	0	6	0	192.68	0	50.598	4.9	0	19992000	19992000	0	289740	289740	0	1000	1680;2215;2381;2463;3128;3328					8	0
198	PF3D7_0621800.1-p1	PF3D7_0621800.1-p1	5	5	5	PF3D7_0621800.1-p1 | transcript=PF3D7_0621800.1 | gene=PF3D7_0621800 | organism=Plasmodium_falciparum_3D7 | gene_product=nascent polypeptide-associated complex subunit alpha, putative | transcript_product=nascent polypeptide-associated complex subunit alph		5	0	5	0	5	0	20.623	0	62.188	39.7	0	58047000	58047000	0	5804700	5804700	0	1000	289;346;2057;3019;3279					7	0
676	PF3D7_1426200.1-p1	PF3D7_1426200.1-p1	7	7	7	PF3D7_1426200.1-p1 | transcript=PF3D7_1426200.1 | gene=PF3D7_1426200 | organism=Plasmodium_falciparum_3D7 | gene_product=protein arginine N-methyltransferase 1 | transcript_product=protein arginine N-methyltransferase 1 | location=Pf3D7_14_v3:1021652-10228		7	0	7	0	7	0	47.446	0	48.942	18.2	0	37842000	37842000	0	2102300	2102300	0	1000	405;429;2077;2134;2607;2716;3246					7	0
692	PF3D7_1438900.1-p1	PF3D7_1438900.1-p1	5	5	5	PF3D7_1438900.1-p1 | transcript=PF3D7_1438900.1 | gene=PF3D7_1438900 | organism=Plasmodium_falciparum_3D7 | gene_product=thioredoxin peroxidase 1 | transcript_product=thioredoxin peroxidase 1 | location=Pf3D7_14_v3:1575984-1576571(+) | protein_length=195 |		5	0	5	0	5	0	21.807	0	38.466	39	0	21466000	21466000	0	1788800	1788800	0	1000	30;840;2588;2968;3254					7	0
331	PF3D7_0920800.1-p1	PF3D7_0920800.1-p1	7	7	7	PF3D7_0920800.1-p1 | transcript=PF3D7_0920800.1 | gene=PF3D7_0920800 | organism=Plasmodium_falciparum_3D7 | gene_product=inosine-5-monophosphate dehydrogenase | transcript_product=inosine-5-monophosphate dehydrogenase | location=Pf3D7_09_v3:852525-854057		7	0	7	0	7	0	56.15	0	66.242	17.6	0	41967000	41967000	0	1678700	1678700	0	1000	1937;2283;2351;2695;2976;3174;3442					7	0
523	PF3D7_1242600.1-p1	PF3D7_1242600.1-p1	5	5	5	PF3D7_1242600.1-p1 | transcript=PF3D7_1242600.1 | gene=PF3D7_1242600 | organism=Plasmodium_falciparum_3D7 | gene_product=protein farnesyltransferase subunit alpha | transcript_product=protein farnesyltransferase subunit alpha | location=Pf3D7_12_v3:1800562		5	0	5	0	5	0	63.854	0	52.715	10.6	0	38025000	38025000	0	1653300	1653300	0	1000	1374;2185;2350;2535;3533					7	0
138	PF3D7_0507600.1-p1	PF3D7_0507600.1-p1	5	5	5	PF3D7_0507600.1-p1 | transcript=PF3D7_0507600.1 | gene=PF3D7_0507600 | organism=Plasmodium_falciparum_3D7 | gene_product=protein CAF40, putative | transcript_product=protein CAF40, putative | location=Pf3D7_05_v3:313199-315157(+) | protein_length=652 | seq		5	0	5	0	5	0	73.423	0	32.657	13.3	0	23746000	23746000	0	1032400	1032400	0	1000	531;1384;1928;2184;2479					7	0
695	PF3D7_1440700.1-p1	PF3D7_1440700.1-p1	6	6	6	PF3D7_1440700.1-p1 | transcript=PF3D7_1440700.1 | gene=PF3D7_1440700 | organism=Plasmodium_falciparum_3D7 | gene_product=AP-3 complex subunit mu, putative | transcript_product=AP-3 complex subunit mu, putative | location=Pf3D7_14_v3:1660095-1662296(-) | pr		6	0	6	0	6	0	87.165	0	51.923	10.9	0	31998000	31998000	0	941130	941130	0	1000	1241;1834;1896;2391;2980;3706					7	0
247	PF3D7_0725300.1-p1	PF3D7_0725300.1-p1	7	7	7	PF3D7_0725300.1-p1 | transcript=PF3D7_0725300.1 | gene=PF3D7_0725300 | organism=Plasmodium_falciparum_3D7 | gene_product=conserved protein, unknown function | transcript_product=conserved protein, unknown function | location=Pf3D7_07_v3:1072202-1074754(-)		7	0	7	0	7	0	93.451	0	58.386	11.6	0	32632000	32632000	0	932330	932330	0	1000	193;1056;1134;2081;2093;3285;3745					7	0
78	PF3D7_0305300.1-p1	PF3D7_0305300.1-p1	4	4	4	PF3D7_0305300.1-p1 | transcript=PF3D7_0305300.1 | gene=PF3D7_0305300 | organism=Plasmodium_falciparum_3D7 | gene_product=transporter, putative | transcript_product=transporter, putative | location=Pf3D7_03_v3:255276-258416(-) | protein_length=956 | sequenc		4	0	4	0	4	0	114.5	0	58.328	6.2	0	21396000	21396000	0	891480	891480	0	1000	1984;1985;2440;2451;3204					7	0
604	PF3D7_1350100.1-p1	PF3D7_1350100.1-p1	6	6	6	PF3D7_1350100.1-p1 | transcript=PF3D7_1350100.1 | gene=PF3D7_1350100 | organism=Plasmodium_falciparum_3D7 | gene_product=lysine--tRNA ligase | transcript_product=lysine--tRNA ligase | location=Pf3D7_13_v3:2005962-2007950(-) | protein_length=583 | sequence_		6	0	6	0	6	0	67.59	0	44.104	11.5	0	22713000	22713000	0	688280	688280	0	1000	660;1048;1738;2015;3451;3471					7	0
552	PF3D7_1312900.1-p1	PF3D7_1312900.1-p1	6	6	6	PF3D7_1312900.1-p1 | transcript=PF3D7_1312900.1 | gene=PF3D7_1312900 | organism=Plasmodium_falciparum_3D7 | gene_product=eukaryotic translation initation factor 4 gamma | transcript_product=eukaryotic translation initation factor 4 gamma | location=Pf3D7_1		6	0	6	0	6	0	146.65	0	53.657	7	0	30024000	30024000	0	484250	484250	0	1000	537;776;1689;1728;1833;2396					7	0
135	PF3D7_0506800.1-p1	PF3D7_0506800.1-p1	7	7	7	PF3D7_0506800.1-p1 | transcript=PF3D7_0506800.1 | gene=PF3D7_0506800 | organism=Plasmodium_falciparum_3D7 | gene_product=transcription factor 25, putative | transcript_product=transcription factor 25, putative | location=Pf3D7_05_v3:284691-288023(+) | prot		7	0	7	0	7	0	110.19	0	50.952	8.6	0	21610000	21610000	0	480220	480220	0	1000	1041;1066;2031;2354;2355;2368;2490					7	0
185	PF3D7_0611400.1-p1	PF3D7_0611400.1-p1	6	6	6	PF3D7_0611400.1-p1 | transcript=PF3D7_0611400.1 | gene=PF3D7_0611400 | organism=Plasmodium_falciparum_3D7 | gene_product=SWI/SNF-related matrix-associated actin-dependent regulator of chromatin | transcript_product=SWI/SNF-related matrix-associated actin-d		6	0	6	0	6	0	97.789	0	68.027	9.2	0	16537000	16537000	0	459370	459370	0	1000	333;535;597;1329;2928;3129					7	0
257	PF3D7_0802000.1-p1	PF3D7_0802000.1-p1	6	6	6	PF3D7_0802000.1-p1 | transcript=PF3D7_0802000.1 | gene=PF3D7_0802000 | organism=Plasmodium_falciparum_3D7 | gene_product=glutamate dehydrogenase, putative | transcript_product=glutamate dehydrogenase, putative | location=Pf3D7_08_v3:146089-150282(+) | prot		6	0	6	0	6	0	160.42	0	63.408	5.1	0	17625000	17625000	0	263050	263050	0	1000	2012;2744;2866;3424;3488;3578					7	0
312	PF3D7_0909400.1-p1	PF3D7_0909400.1-p1	7	7	7	PF3D7_0909400.1-p1 | transcript=PF3D7_0909400.1 | gene=PF3D7_0909400 | organism=Plasmodium_falciparum_3D7 | gene_product=exoribonuclease, putative | transcript_product=exoribonuclease, putative | location=Pf3D7_09_v3:424171-428106(+) | protein_length=1311		7	0	7	0	7	0	154.96	0	49.335	5.8	0	14639000	14639000	0	228730	228730	0	1000	580;1633;2334;2399;3623;3661;3696					7	0
261	PF3D7_0805700.1-p1	PF3D7_0805700.1-p1	6	6	6	PF3D7_0805700.1-p1 | transcript=PF3D7_0805700.1 | gene=PF3D7_0805700 | organism=Plasmodium_falciparum_3D7 | gene_product=serine/threonine protein kinase, FIKK family | transcript_product=serine/threonine protein kinase, FIKK family | location=Pf3D7_08_v3:3		6	0	6	0	6	0	171.8	0	43.122	4.5	0	16108000	16108000	0	217680	217680	0	1000	1277;1968;2523;2753;2861;3565					7	0
394	PF3D7_1033100.1-p1	PF3D7_1033100.1-p1	6	6	6	PF3D7_1033100.1-p1 | transcript=PF3D7_1033100.1 | gene=PF3D7_1033100 | organism=Plasmodium_falciparum_3D7 | gene_product=S-adenosylmethionine decarboxylase/ornithine decarboxylase | transcript_product=S-adenosylmethionine decarboxylase/ornithine decarboxyl		6	0	6	0	6	0	168.17	0	36.194	4.3	0	9195800	9195800	0	112140	112140	0	1000	710;2301;2384;2425;3495;3596					7	0
460	PF3D7_1142100.1-p1	PF3D7_1142100.1-p1	6	6	6	PF3D7_1142100.1-p1 | transcript=PF3D7_1142100.1 | gene=PF3D7_1142100 | organism=Plasmodium_falciparum_3D7 | gene_product=conserved Plasmodium protein, unknown function | transcript_product=conserved Plasmodium protein, unknown function | location=Pf3D7_11_		6	0	6	0	6	0	324.82	0	50.327	3.4	0	15729000	15729000	0	109990	109990	0	1000	508;1187;1534;1884;2483;2713					7	0
216	PF3D7_0704000.1-p1	PF3D7_0704000.1-p1	6	6	6	PF3D7_0704000.1-p1 | transcript=PF3D7_0704000.1 | gene=PF3D7_0704000 | organism=Plasmodium_falciparum_3D7 | gene_product=conserved Plasmodium membrane protein, unknown function | transcript_product=conserved Plasmodium membrane protein, unknown function |		6	0	6	0	6	0	393.46	0	35.385	1.6	0	13701000	13701000	0	84575	84575	0	1000	337;1969;2197;2495;2882;3362					7	0
591	PF3D7_1343000.1-p1	PF3D7_1343000.1-p1	6	6	6	PF3D7_1343000.1-p1 | transcript=PF3D7_1343000.1 | gene=PF3D7_1343000 | organism=Plasmodium_falciparum_3D7 | gene_product=phosphoethanolamine N-methyltransferase | transcript_product=phosphoethanolamine N-methyltransferase | location=Pf3D7_13_v3:1696894-169		6	0	6	0	6	0	31.043	0	71.769	27.4	0	103240000	103240000	0	7374100	7374100	0	1000	282;691;1165;1262;3054;3645					6	0
441	PF3D7_1128200.1-p1	PF3D7_1128200.1-p1	6	6	6	PF3D7_1128200.1-p1 | transcript=PF3D7_1128200.1 | gene=PF3D7_1128200 | organism=Plasmodium_falciparum_3D7 | gene_product=multiprotein-bridging factor 1, putative | transcript_product=multiprotein-bridging factor 1, putative | location=Pf3D7_11_v3:1097117-1		6	0	6	0	6	0	15.525	0	46.224	44.1	0	57229000	57229000	0	6358700	6358700	0	1000	82;1103;1926;1945;1978;3368	42		7		6	0
482	PF3D7_1212000.1-p1	PF3D7_1212000.1-p1	5	5	5	PF3D7_1212000.1-p1 | transcript=PF3D7_1212000.1 | gene=PF3D7_1212000 | organism=Plasmodium_falciparum_3D7 | gene_product=glutathione peroxidase-like thioredoxin peroxidase | transcript_product=glutathione peroxidase-like thioredoxin peroxidase | location=P		5	0	5	0	5	0	23.952	0	40.22	30.7	0	33010000	33010000	0	2200700	2200700	0	1000	875;1172;2166;3370;3446					6	0
197	PF3D7_0621200.1-p1	PF3D7_0621200.1-p1	6	6	6	PF3D7_0621200.1-p1 | transcript=PF3D7_0621200.1 | gene=PF3D7_0621200 | organism=Plasmodium_falciparum_3D7 | gene_product=pyridoxine biosynthesis protein PDX1 | transcript_product=pyridoxine biosynthesis protein PDX1 | location=Pf3D7_06_v3:871297-872202(-)		6	0	6	0	6	0	33.013	0	56.399	25.9	0	31966000	31966000	0	1997900	1997900	0	1000	1239;1362;1975;1988;3105;3639					6	0
92	PF3D7_0316300.1-p1;PF3D7_0316300.2-p1	PF3D7_0316300.1-p1;PF3D7_0316300.2-p1	6;6	6;6	6;6	PF3D7_0316300.1-p1 | transcript=PF3D7_0316300.1 | gene=PF3D7_0316300 | organism=Plasmodium_falciparum_3D7 | gene_product=inorganic pyrophosphatase | transcript_product=inorganic pyrophosphatase | location=Pf3D7_03_v3:660020-661643(+) | protein_length=380 |		6	0	6	0	6	0	45.231	0	61.249	28.4	0	21751000	21751000	0	1144800	1144800	0	1000	376;1031;1140;1474;1705;3743					6	0
632	PF3D7_1366900.1-p1	PF3D7_1366900.1-p1	6	6	6	PF3D7_1366900.1-p1 | transcript=PF3D7_1366900.1 | gene=PF3D7_1366900 | organism=Plasmodium_falciparum_3D7 | gene_product=conserved protein, unknown function | transcript_product=conserved protein, unknown function | location=Pf3D7_13_v3:2675590-2677966(+)		6	0	6	0	6	0	78.573	0	41.046	11.1	0	30588000	30588000	0	1054700	1054700	0	1000	726;941;1499;2682;3275;3672					6	0
374	PF3D7_1015600.1-p1	PF3D7_1015600.1-p1	6	6	6	PF3D7_1015600.1-p1 | transcript=PF3D7_1015600.1 | gene=PF3D7_1015600 | organism=Plasmodium_falciparum_3D7 | gene_product=heat shock protein 60 | transcript_product=heat shock protein 60 | location=Pf3D7_10_v3:627044-629040(-) | protein_length=580 | sequenc		6	0	6	0	6	0	62.55	0	46.5	14	0	35104000	35104000	0	975100	975100	0	1000	1578;1600;2591;3305;3361;3720					6	0
358	PF3D7_1007200.1-p1	PF3D7_1007200.1-p1	6	6	6	PF3D7_1007200.1-p1 | transcript=PF3D7_1007200.1 | gene=PF3D7_1007200 | organism=Plasmodium_falciparum_3D7 | gene_product=rho GTPase-activating protein, putative | transcript_product=rho GTPase-activating protein, putative | location=Pf3D7_10_v3:288383-2908		6	0	6	0	6	0	67.447	0	43.224	10.6	0	23838000	23838000	0	916840	916840	0	1000	1109;2322;2674;3001;3124;3522					6	0
111	PF3D7_0406100.1-p1	PF3D7_0406100.1-p1	5	5	5	PF3D7_0406100.1-p1 | transcript=PF3D7_0406100.1 | gene=PF3D7_0406100 | organism=Plasmodium_falciparum_3D7 | gene_product=V-type proton ATPase subunit B | transcript_product=V-type proton ATPase subunit B | location=Pf3D7_04_v3:323267-325225(-) | protein_le		5	0	5	0	5	0	55.788	0	86.351	14.8	0	21336000	21336000	0	853450	853450	0	1000	164;251;1064;3397;3700					6	0
580	PF3D7_1334200.1-p1	PF3D7_1334200.1-p1	4	4	4	PF3D7_1334200.1-p1 | transcript=PF3D7_1334200.1 | gene=PF3D7_1334200 | organism=Plasmodium_falciparum_3D7 | gene_product=chaperone binding protein, putative | transcript_product=chaperone binding protein, putative | location=Pf3D7_13_v3:1398271-1399845(+)		4	0	4	0	4	0	62.673	0	45.785	8.4	0	15302000	15302000	0	805350	805350	0	1000	513;1326;1597;3662					6	0
468	PF3D7_1201500.1-p1	PF3D7_1201500.1-p1	4	4	4	PF3D7_1201500.1-p1 | transcript=PF3D7_1201500.1 | gene=PF3D7_1201500 | organism=Plasmodium_falciparum_3D7 | gene_product=GPN-loop GTPase, putative | transcript_product=GPN-loop GTPase, putative | location=Pf3D7_12_v3:98978-100471(+) | protein_length=497 |		4	0	4	0	4	0	57.643	0	67.252	10.1	0	19902000	19902000	0	737120	737120	0	1000	407;613;2502;3730					6	0
508	PF3D7_1230800.1-p1	PF3D7_1230800.1-p1	5	5	5	PF3D7_1230800.1-p1 | transcript=PF3D7_1230800.1 | gene=PF3D7_1230800 | organism=Plasmodium_falciparum_3D7 | gene_product=pre-mRNA-splicing regulator WTAP, putative | transcript_product=pre-mRNA-splicing regulator WTAP, putative | location=Pf3D7_12_v3:12636		5	0	5	0	5	0	71.307	0	66.761	11.3	0	18886000	18886000	0	629520	629520	0	1000	449;948;1852;2466;3086					6	0
376	PF3D7_1015900.1-p1	PF3D7_1015900.1-p1	4	4	4	PF3D7_1015900.1-p1 | transcript=PF3D7_1015900.1 | gene=PF3D7_1015900 | organism=Plasmodium_falciparum_3D7 | gene_product=enolase | transcript_product=enolase | location=Pf3D7_10_v3:637138-639011(+) | protein_length=446 | sequence_SO=chromosome | SO=protein		4	0	4	0	4	0	48.677	0	56.097	11.9	0	11020000	11020000	0	440790	440790	0	1000	1042;1086;3059;3637					6	0
222	PF3D7_0705300.1-p1	PF3D7_0705300.1-p1	6	6	6	PF3D7_0705300.1-p1 | transcript=PF3D7_0705300.1 | gene=PF3D7_0705300 | organism=Plasmodium_falciparum_3D7 | gene_product=origin recognition complex subunit 2 | transcript_product=origin recognition complex subunit 2 | location=Pf3D7_07_v3:261977-264454(+)		6	0	6	0	6	0	98.008	0	65.218	10.3	0	19388000	19388000	0	440640	440640	0	1000	1288;1314;1714;2179;2749;3398					6	0
596	PF3D7_1345800.1-p1	PF3D7_1345800.1-p1	5	5	5	PF3D7_1345800.1-p1 | transcript=PF3D7_1345800.1 | gene=PF3D7_1345800 | organism=Plasmodium_falciparum_3D7 | gene_product=conserved Plasmodium protein, unknown function | transcript_product=conserved Plasmodium protein, unknown function | location=Pf3D7_13_		5	0	5	0	5	0	118.92	0	43.938	5	0	19341000	19341000	0	402930	402930	0	1000	616;2814;3431;3643;3675					6	0
652	PF3D7_1411300.1-p1	PF3D7_1411300.1-p1	3	3	3	PF3D7_1411300.1-p1 | transcript=PF3D7_1411300.1 | gene=PF3D7_1411300 | organism=Plasmodium_falciparum_3D7 | gene_product=DnaJ protein, putative | transcript_product=DnaJ protein, putative | location=Pf3D7_14_v3:458796-460962(+) | protein_length=568 | seque		3	0	3	0	3	0	67.347	0	19.648	9.7	0	11124000	11124000	0	347620	347620	0	1000	612;2460;3378					6	0
330	PF3D7_0920700.1-p1	PF3D7_0920700.1-p1	3	3	3	PF3D7_0920700.1-p1 | transcript=PF3D7_0920700.1 | gene=PF3D7_0920700 | organism=Plasmodium_falciparum_3D7 | gene_product=CRAL/TRIO domain-containing protein, putative | transcript_product=CRAL/TRIO domain-containing protein, putative | location=Pf3D7_09_v3		3	0	3	0	3	0	70.602	0	22.572	5.9	0	9711500	9711500	0	285630	285630	0	1000	519;703;2903					6	0
149	PF3D7_0516700.1-p1	PF3D7_0516700.1-p1	5	5	5	PF3D7_0516700.1-p1 | transcript=PF3D7_0516700.1 | gene=PF3D7_0516700 | organism=Plasmodium_falciparum_3D7 | gene_product=ubiquitin carboxyl-terminal hydrolase 2, putative | transcript_product=ubiquitin carboxyl-terminal hydrolase 2, putative | location=Pf3		5	0	5	0	5	0	156.33	0	34.178	4.3	0	12853000	12853000	0	186280	186280	0	1000	474;746;1652;2102;2279					6	0
719	PF3D7_1453800.1-p1	PF3D7_1453800.1-p1	5	5	5	PF3D7_1453800.1-p1 | transcript=PF3D7_1453800.1 | gene=PF3D7_1453800 | organism=Plasmodium_falciparum_3D7 | gene_product=glucose-6-phosphate dehydrogenase-6-phosphogluconolactonase | transcript_product=glucose-6-phosphate dehydrogenase-6-phosphogluconolact		5	1	5	1	5	1	106.99	0	46.888	7.1	1	6850100	6850100	0	139800	139800	0	1000	276;620;1321;1686;3582					6	1
252	PF3D7_0729100.1-p1	PF3D7_0729100.1-p1	6	6	6	PF3D7_0729100.1-p1 | transcript=PF3D7_0729100.1 | gene=PF3D7_0729100 | organism=Plasmodium_falciparum_3D7 | gene_product=conserved Plasmodium protein, unknown function | transcript_product=conserved Plasmodium protein, unknown function | location=Pf3D7_07_		6	0	6	0	6	0	304.52	0	35.368	2.6	0	15624000	15624000	0	128060	128060	0	1000	897;1974;2103;2164;2715;3184					6	0
40	PF3D7_0104300.1-p1	PF3D7_0104300.1-p1	5	5	5	PF3D7_0104300.1-p1 | transcript=PF3D7_0104300.1 | gene=PF3D7_0104300 | organism=Plasmodium_falciparum_3D7 | gene_product=ubiquitin carboxyl-terminal hydrolase 1, putative | transcript_product=ubiquitin carboxyl-terminal hydrolase 1, putative | location=Pf3		5	0	5	0	5	0	416.03	0	33.019	2.1	0	13428000	13428000	0	75864	75864	0	1000	950;2218;2312;3073;3539	3		1002		6	0
99	PF3D7_0318900.1-p1	PF3D7_0318900.1-p1	5	5	5	PF3D7_0318900.1-p1 | transcript=PF3D7_0318900.1 | gene=PF3D7_0318900 | organism=Plasmodium_falciparum_3D7 | gene_product=conserved protein, unknown function | transcript_product=conserved protein, unknown function | location=Pf3D7_03_v3:791840-793481(-) |		5	0	5	0	5	0	53.115	0	48.14	11.8	0	47474000	47474000	0	2792600	2792600	0	1000	460;814;2990;3555;3659		9;10		423;426	5	0
729	PF3D7_1461600.1-p1	PF3D7_1461600.1-p1	5	5	5	PF3D7_1461600.1-p1 | transcript=PF3D7_1461600.1 | gene=PF3D7_1461600 | organism=Plasmodium_falciparum_3D7 | gene_product=splicing factor 3B subunit 2, putative | transcript_product=splicing factor 3B subunit 2, putative | location=Pf3D7_14_v3:2498047-25003		5	0	5	0	5	0	79.338	0	44.104	10.8	0	57750000	57750000	0	2062500	2062500	0	1000	399;626;1332;2172;2411					5	0
387	PF3D7_1026800.1-p1	PF3D7_1026800.1-p1	4	4	4	PF3D7_1026800.1-p1 | transcript=PF3D7_1026800.1 | gene=PF3D7_1026800 | organism=Plasmodium_falciparum_3D7 | gene_product=40S ribosomal protein S2 | transcript_product=40S ribosomal protein S2 | location=Pf3D7_10_v3:1122962-1124037(+) | protein_length=263 |		4	0	4	0	4	0	29.856	0	56.609	19	0	16986000	16986000	0	1415500	1415500	0	1000	86;227;1761;2271					5	0
201	PF3D7_0623100.1-p1	PF3D7_0623100.1-p1	3	3	3	PF3D7_0623100.1-p1 | transcript=PF3D7_0623100.1 | gene=PF3D7_0623100 | organism=Plasmodium_falciparum_3D7 | gene_product=nuclear polyadenylated RNA-binding protein NAB2, putative | transcript_product=nuclear polyadenylated RNA-binding protein NAB2, putativ		3	0	3	0	3	0	91.144	0	39.39	7.9	0	29204000	29204000	0	973470	973470	0	1000	2099;2433;2626					5	0
162	PF3D7_0524400.1-p1	PF3D7_0524400.1-p1	5	5	5	PF3D7_0524400.1-p1 | transcript=PF3D7_0524400.1 | gene=PF3D7_0524400 | organism=Plasmodium_falciparum_3D7 | gene_product=ribosome-interacting GTPase 1, putative | transcript_product=ribosome-interacting GTPase 1, putative | location=Pf3D7_05_v3:1013453-101		5	0	5	0	5	0	40.684	0	33.57	16.2	0	20185000	20185000	0	917520	917520	0	1000	491;1136;1552;2036;3307					5	0
535	PF3D7_1252100.1-p1	PF3D7_1252100.1-p1	5	5	5	PF3D7_1252100.1-p1 | transcript=PF3D7_1252100.1 | gene=PF3D7_1252100 | organism=Plasmodium_falciparum_3D7 | gene_product=rhoptry neck protein 3 | transcript_product=rhoptry neck protein 3 | location=Pf3D7_12_v3:2114628-2122487(-) | protein_length=2215 | se		5	0	5	0	5	0	263.15	0	29.814	2.9	0	118310000	118310000	0	889540	889540	0	1000	671;1117;1391;2853;2879					5	0
488	PF3D7_1217900.1-p1	PF3D7_1217900.1-p1	4	4	4	PF3D7_1217900.1-p1 | transcript=PF3D7_1217900.1 | gene=PF3D7_1217900 | organism=Plasmodium_falciparum_3D7 | gene_product=PPPDE peptidase domain-containing protein, putative | transcript_product=PPPDE peptidase domain-containing protein, putative | location		4	0	4	0	4	0	56.089	0	24.376	10.8	0	14721000	14721000	0	865920	865920	0	1000	1180;1769;2401;3234					5	0
234	PF3D7_0711500.1-p1	PF3D7_0711500.1-p1	5	5	5	PF3D7_0711500.1-p1 | transcript=PF3D7_0711500.1 | gene=PF3D7_0711500 | organism=Plasmodium_falciparum_3D7 | gene_product=regulator of chromosome condensation, putative | transcript_product=regulator of chromosome condensation, putative | location=Pf3D7_07_		5	0	5	0	5	0	78.896	0	28.312	10	0	24459000	24459000	0	843400	843400	0	1000	263;304;1293;1394;3496					5	0
182	PF3D7_0608800.1-p1	PF3D7_0608800.1-p1	5	5	5	PF3D7_0608800.1-p1 | transcript=PF3D7_0608800.1 | gene=PF3D7_0608800 | organism=Plasmodium_falciparum_3D7 | gene_product=ornithine aminotransferase | transcript_product=ornithine aminotransferase | location=Pf3D7_06_v3:362635-363879(+) | protein_length=414		5	0	5	0	5	0	46.055	0	47.516	15	0	18985000	18985000	0	825460	825460	0	1000	44;556;1655;2356;3379					5	0
435	PF3D7_1124300.1-p1	PF3D7_1124300.1-p1	4	4	4	PF3D7_1124300.1-p1 | transcript=PF3D7_1124300.1 | gene=PF3D7_1124300 | organism=Plasmodium_falciparum_3D7 | gene_product=conserved protein, unknown function | transcript_product=conserved protein, unknown function | location=Pf3D7_11_v3:962156-963958(+) |		4	0	4	0	4	0	62.333	0	41.285	9.5	0	24277000	24277000	0	758650	758650	0	1000	1058;1252;2277;3111					5	0
582	PF3D7_1336800.1-p1	PF3D7_1336800.1-p1	4	4	4	PF3D7_1336800.1-p1 | transcript=PF3D7_1336800.1 | gene=PF3D7_1336800 | organism=Plasmodium_falciparum_3D7 | gene_product=nuclear movement protein, putative | transcript_product=nuclear movement protein, putative | location=Pf3D7_13_v3:1486456-1487616(+) |		4	0	4	0	4	0	46.016	0	27.049	12.4	0	16326000	16326000	0	742070	742070	0	1000	115;386;639;3082					5	0
542	PF3D7_1306900.1-p1	PF3D7_1306900.1-p1	3	3	3	PF3D7_1306900.1-p1 | transcript=PF3D7_1306900.1 | gene=PF3D7_1306900 | organism=Plasmodium_falciparum_3D7 | gene_product=U1 small nuclear ribonucleoprotein A, putative | transcript_product=U1 small nuclear ribonucleoprotein A, putative | location=Pf3D7_13_		3	0	3	0	3	0	51.938	0	25.561	8.2	0	12799000	12799000	0	711040	711040	0	1000	265;266;1232					5	0
292	PF3D7_0823800.1-p1	PF3D7_0823800.1-p1	5	5	5	PF3D7_0823800.1-p1 | transcript=PF3D7_0823800.1 | gene=PF3D7_0823800 | organism=Plasmodium_falciparum_3D7 | gene_product=DnaJ protein, putative | transcript_product=DnaJ protein, putative | location=Pf3D7_08_v3:1043813-1045780(+) | protein_length=655 | seq		5	0	5	0	5	0	76.681	0	60.711	12.7	0	20777000	20777000	0	649270	649270	0	1000	1475;1683;3093;3243;3663					5	0
265	PF3D7_0807800.1-p1	PF3D7_0807800.1-p1	4	4	4	PF3D7_0807800.1-p1 | transcript=PF3D7_0807800.1 | gene=PF3D7_0807800 | organism=Plasmodium_falciparum_3D7 | gene_product=26S proteasome regulatory subunit RPN10, putative | transcript_product=26S proteasome regulatory subunit RPN10, putative | location=Pf3		4	0	4	0	4	0	55.066	0	25.96	11.6	0	13125000	13125000	0	625000	625000	0	1000	241;375;2359;3453					5	0
688	PF3D7_1438000.1-p1	PF3D7_1438000.1-p1	5	5	5	PF3D7_1438000.1-p1 | transcript=PF3D7_1438000.1 | gene=PF3D7_1438000 | organism=Plasmodium_falciparum_3D7 | gene_product=eukaryotic translation initiation factor eIF2A, putative | transcript_product=eukaryotic translation initiation factor eIF2A, putative		5	0	5	0	5	0	76.832	0	43.463	9.5	0	21235000	21235000	0	573920	573920	0	1000	728;822;860;884;2374					5	0
642	PF3D7_1405600.1-p1	PF3D7_1405600.1-p1	3	3	3	PF3D7_1405600.1-p1 | transcript=PF3D7_1405600.1 | gene=PF3D7_1405600 | organism=Plasmodium_falciparum_3D7 | gene_product=ribonucleoside-diphosphate reductase small chain, putative | transcript_product=ribonucleoside-diphosphate reductase small chain, putat		3	0	3	0	3	0	40.599	0	27.123	10.9	0	11226000	11226000	0	561310	561310	0	1000	770;1671;1739					5	0
549	PF3D7_1311500.1-p1	PF3D7_1311500.1-p1	6	5	5	PF3D7_1311500.1-p1 | transcript=PF3D7_1311500.1 | gene=PF3D7_1311500 | organism=Plasmodium_falciparum_3D7 | gene_product=26S protease regulatory subunit 7, putative | transcript_product=26S protease regulatory subunit 7, putative | location=Pf3D7_13_v3:489		6	0	5	0	5	0	46.835	0	30.043	14.8	0	14902000	14902000	0	513860	513860	0	1000	277;786;788;955;1596;2627					5	0
101	PF3D7_0320300.1-p1	PF3D7_0320300.1-p1	4	4	4	PF3D7_0320300.1-p1 | transcript=PF3D7_0320300.1 | gene=PF3D7_0320300 | organism=Plasmodium_falciparum_3D7 | gene_product=T-complex protein 1 subunit epsilon | transcript_product=T-complex protein 1 subunit epsilon | location=Pf3D7_03_v3:845713-847320(+) |		4	0	4	0	4	0	59.175	0	31.623	9	0	15010000	15010000	0	469070	469070	0	1000	1033;1812;3063;3678					5	0
355	PF3D7_1004400.1-p1	PF3D7_1004400.1-p1	4	4	4	PF3D7_1004400.1-p1 | transcript=PF3D7_1004400.1 | gene=PF3D7_1004400 | organism=Plasmodium_falciparum_3D7 | gene_product=RNA-binding protein, putative | transcript_product=RNA-binding protein, putative | location=Pf3D7_10_v3:207000-209642(-) | protein_leng		4	0	4	0	4	0	106.3	0	24.75	4.9	0	19644000	19644000	0	446460	446460	0	1000	415;627;675;1124					5	0
718	PF3D7_1453000.1-p1	PF3D7_1453000.1-p1	3	3	3	PF3D7_1453000.1-p1 | transcript=PF3D7_1453000.1 | gene=PF3D7_1453000 | organism=Plasmodium_falciparum_3D7 | gene_product=conserved Plasmodium protein, unknown function | transcript_product=conserved Plasmodium protein, unknown function | location=Pf3D7_14_		3	0	3	0	3	0	110.62	0	18.695	4.6	0	17142000	17142000	0	408140	408140	0	1000	1206;2410;3410					5	0
483	PF3D7_1212900.1-p1	PF3D7_1212900.1-p1	5	5	5	PF3D7_1212900.1-p1 | transcript=PF3D7_1212900.1 | gene=PF3D7_1212900 | organism=Plasmodium_falciparum_3D7 | gene_product=bromodomain protein 2, putative | transcript_product=bromodomain protein 2, putative | location=Pf3D7_12_v3:568569-571835(-) | protein_		5	0	5	0	5	0	125.45	0	29.523	5.5	0	18530000	18530000	0	394250	394250	0	1000	667;2222;2367;2598;3677					5	0
63	PF3D7_0214100.1-p1	PF3D7_0214100.1-p1	4	4	4	PF3D7_0214100.1-p1 | transcript=PF3D7_0214100.1 | gene=PF3D7_0214100 | organism=Plasmodium_falciparum_3D7 | gene_product=protein transport protein SEC31 | transcript_product=protein transport protein SEC31 | location=Pf3D7_02_v3:568529-573315(-) | protein_		4	0	4	0	4	0	166.71	0	39.214	3.5	0	20523000	20523000	0	336440	336440	0	1000	1387;1976;3183;3667					5	0
633	PF3D7_1367100.1-p1	PF3D7_1367100.1-p1	3	3	3	PF3D7_1367100.1-p1 | transcript=PF3D7_1367100.1 | gene=PF3D7_1367100 | organism=Plasmodium_falciparum_3D7 | gene_product=U1 small nuclear ribonucleoprotein 70 kDa homolog, putative | transcript_product=U1 small nuclear ribonucleoprotein 70 kDa homolog, put		3	0	3	0	3	0	51.835	0	32.324	9	0	5211100	5211100	0	325690	325690	0	1000	617;1904;1977					5	0
412	PF3D7_1107300.1-p1	PF3D7_1107300.1-p1	5	5	5	PF3D7_1107300.1-p1 | transcript=PF3D7_1107300.1 | gene=PF3D7_1107300 | organism=Plasmodium_falciparum_3D7 | gene_product=polyadenylate-binding protein-interacting protein 1, putative | transcript_product=polyadenylate-binding protein-interacting protein 1,		5	0	5	0	5	0	381.87	0	31.07	2.2	0	35467000	35467000	0	270740	270740	0	1000	245;1618;1901;2464;2601	38		1639		5	0
681	PF3D7_1431300.1-p1	PF3D7_1431300.1-p1	5	5	5	PF3D7_1431300.1-p1 | transcript=PF3D7_1431300.1 | gene=PF3D7_1431300 | organism=Plasmodium_falciparum_3D7 | gene_product=large subunit GTPase 1, putative | transcript_product=large subunit GTPase 1, putative | location=Pf3D7_14_v3:1231036-1233841(+) | prot		5	0	5	0	5	0	98.315	0	28.203	7.8	0	9414000	9414000	0	241380	241380	0	1000	567;721;1170;1510;1531					5	0
611	PF3D7_1357500.1-p1	PF3D7_1357500.1-p1	4	4	4	PF3D7_1357500.1-p1 | transcript=PF3D7_1357500.1 | gene=PF3D7_1357500 | organism=Plasmodium_falciparum_3D7 | gene_product=DNA helicase, putative | transcript_product=DNA helicase, putative | location=Pf3D7_13_v3:2281492-2284212(+) | protein_length=906 | seq		4	0	4	0	4	0	106.29	0	29.124	5.3	0	13060000	13060000	0	237460	237460	0	1000	510;2836;2909;3369					5	0
157	PF3D7_0520700.1-p1	PF3D7_0520700.1-p1	5	5	5	PF3D7_0520700.1-p1 | transcript=PF3D7_0520700.1 | gene=PF3D7_0520700 | organism=Plasmodium_falciparum_3D7 | gene_product=CDC73 domain-containing protein, putative | transcript_product=CDC73 domain-containing protein, putative | location=Pf3D7_05_v3:845843-		5	0	5	0	5	0	118	0	29.144	6.5	0	12444000	12444000	0	218320	218320	0	1000	326;1786;2216;2641;3631					5	0
171	PF3D7_0528100.1-p1	PF3D7_0528100.1-p1	5	5	5	PF3D7_0528100.1-p1 | transcript=PF3D7_0528100.1 | gene=PF3D7_0528100 | organism=Plasmodium_falciparum_3D7 | gene_product=AP-1/2 complex subunit beta, putative | transcript_product=AP-1/2 complex subunit beta, putative | location=Pf3D7_05_v3:1157840-1161553		5	0	5	0	5	0	106.15	0	30.542	7.5	0	10429000	10429000	0	217280	217280	0	1000	1876;1888;2059;3338;3436					5	0
173	PF3D7_0529400.2-p1;PF3D7_0529400.1-p1	PF3D7_0529400.2-p1;PF3D7_0529400.1-p1	5;5	5;5	5;5	PF3D7_0529400.2-p1 | transcript=PF3D7_0529400.2 | gene=PF3D7_0529400 | organism=Plasmodium_falciparum_3D7 | gene_product=conserved Plasmodium protein, unknown function | transcript_product=conserved Plasmodium protein, unknown function | location=Pf3D7_05_		5	0	5	0	5	0	176.4	0	29.047	3.5	0	12002000	12002000	0	162190	162190	0	1000	683;1749;2353;3223;3343	18		1427		5	0
114	PF3D7_0409800.1-p1	PF3D7_0409800.1-p1	3	3	3	PF3D7_0409800.1-p1 | transcript=PF3D7_0409800.1 | gene=PF3D7_0409800 | organism=Plasmodium_falciparum_3D7 | gene_product=zinc finger protein, putative | transcript_product=zinc finger protein, putative | location=Pf3D7_04_v3:459710-461437(+) | protein_leng		3	0	3	0	3	0	68.532	0	17.517	9.4	0	4853500	4853500	0	156570	156570	0	1000	543;1464;1771					5	0
231	PF3D7_0709400.1-p1	PF3D7_0709400.1-p1	4	4	4	PF3D7_0709400.1-p1 | transcript=PF3D7_0709400.1 | gene=PF3D7_0709400 | organism=Plasmodium_falciparum_3D7 | gene_product=Cg7 protein | transcript_product=Cg7 protein | location=Pf3D7_07_v3:423236-427234(-) | protein_length=1281 | sequence_SO=chromosome | S		4	0	4	0	4	0	153.47	0	23.302	4.1	0	7655400	7655400	0	141770	141770	0	1000	811;1414;3103;3613					5	0
711	PF3D7_1447900.1-p1	PF3D7_1447900.1-p1	3	3	3	PF3D7_1447900.1-p1 | transcript=PF3D7_1447900.1 | gene=PF3D7_1447900 | organism=Plasmodium_falciparum_3D7 | gene_product=multidrug resistance protein 2 | transcript_product=multidrug resistance protein 2 | location=Pf3D7_14_v3:1954601-1957675(-) | protein_		3	0	3	0	3	0	119.01	0	29.62	4.4	0	7017500	7017500	0	134950	134950	0	1000	1078;2193;2704					5	0
732	PF3D7_1465300.1-p1	PF3D7_1465300.1-p1	4	4	4	PF3D7_1465300.1-p1 | transcript=PF3D7_1465300.1 | gene=PF3D7_1465300 | organism=Plasmodium_falciparum_3D7 | gene_product=ribonuclease Z, putative | transcript_product=ribonuclease Z, putative | location=Pf3D7_14_v3:2643004-2646192(+) | protein_length=858 |		4	0	4	0	4	0	100.04	0	23.411	6.8	0	5145300	5145300	0	116940	116940	0	1000	104;1141;3121;3402					5	0
471	PF3D7_1202600.1-p1	PF3D7_1202600.1-p1	3	3	3	PF3D7_1202600.1-p1 | transcript=PF3D7_1202600.1 | gene=PF3D7_1202600 | organism=Plasmodium_falciparum_3D7 | gene_product=nuclear export mediator factor NEMF, putative | transcript_product=nuclear export mediator factor NEMF, putative | location=Pf3D7_12_v3		3	0	3	0	3	0	254.29	0	21.218	1.4	0	11221000	11221000	0	102940	102940	0	1000	211;961;2937					5	0
218	PF3D7_0704300.1-p1	PF3D7_0704300.1-p1	3	3	3	PF3D7_0704300.1-p1 | transcript=PF3D7_0704300.1 | gene=PF3D7_0704300 | organism=Plasmodium_falciparum_3D7 | gene_product=conserved Plasmodium membrane protein, unknown function | transcript_product=conserved Plasmodium membrane protein, unknown function |		3	0	3	0	3	0	217.49	0	17.727	1.8	0	8855700	8855700	0	98397	98397	0	1000	579;2084;2513					5	0
513	PF3D7_1234100.1-p1	PF3D7_1234100.1-p1	4	4	4	PF3D7_1234100.1-p1 | transcript=PF3D7_1234100.1 | gene=PF3D7_1234100 | organism=Plasmodium_falciparum_3D7 | gene_product=bromodomain protein 5 | transcript_product=bromodomain protein 5 | location=Pf3D7_12_v3:1414414-1426104(+) | protein_length=3896 | sequ		4	0	4	0	4	0	466.01	0	24.208	2.1	0	15423000	15423000	0	92351	92351	0	1000	291;689;1351;3676					5	0
301	PF3D7_0903400.1-p1	PF3D7_0903400.1-p1	5	5	5	PF3D7_0903400.1-p1 | transcript=PF3D7_0903400.1 | gene=PF3D7_0903400 | organism=Plasmodium_falciparum_3D7 | gene_product=ATP-dependent RNA helicase DDX60, putative | transcript_product=ATP-dependent RNA helicase DDX60, putative | location=Pf3D7_09_v3:15170		5	0	5	0	5	0	300.92	0	42.258	2	0	8634900	8634900	0	67991	67991	0	1000	177;608;1155;1831;2907					5	0
516	PF3D7_1236100.1-p1	PF3D7_1236100.1-p1	3	3	3	PF3D7_1236100.1-p1 | transcript=PF3D7_1236100.1 | gene=PF3D7_1236100 | organism=Plasmodium_falciparum_3D7 | gene_product=clustered-asparagine-rich protein | transcript_product=clustered-asparagine-rich protein | location=Pf3D7_12_v3:1506932-1508269(-) | pr		3	0	3	0	3	0	51.532	0	38.189	7.4	0	43441000	43441000	0	3341600	3341600	0	1000	256;257;1651;2285	49		318		4	0
132	PF3D7_0503400.1-p1	PF3D7_0503400.1-p1	2	2	2	PF3D7_0503400.1-p1 | transcript=PF3D7_0503400.1 | gene=PF3D7_0503400 | organism=Plasmodium_falciparum_3D7 | gene_product=actin-depolymerizing factor 1 | transcript_product=actin-depolymerizing factor 1 | location=Pf3D7_05_v3:140710-141471(+) | protein_leng		2	0	2	0	2	0	13.741	0	19.565	30.3	0	21913000	21913000	0	3130400	3130400	0	1000	805;1501					4	0
243	PF3D7_0721600.1-p1	PF3D7_0721600.1-p1	4	4	4	PF3D7_0721600.1-p1 | transcript=PF3D7_0721600.1 | gene=PF3D7_0721600 | organism=Plasmodium_falciparum_3D7 | gene_product=40S ribosomal protein S5, putative | transcript_product=40S ribosomal protein S5, putative | location=Pf3D7_07_v3:931459-932164(-) | pr		4	0	4	0	4	0	21.863	0	27.302	26.7	0	30110000	30110000	0	3011000	3011000	0	1000	7;91;2559;2815					4	0
555	PF3D7_1315700.1-p1	PF3D7_1315700.1-p1	4	4	4	PF3D7_1315700.1-p1 | transcript=PF3D7_1315700.1 | gene=PF3D7_1315700 | organism=Plasmodium_falciparum_3D7 | gene_product=tRNA (adenine(58)-N(1))-methyltransferase catalytic subunit TRM61, putative | transcript_product=tRNA (adenine(58)-N(1))-methyltransfer		4	0	4	0	4	0	37.204	0	28.3	12.3	0	29928000	29928000	0	2137700	2137700	0	1000	1918;1919;2442;2671					4	0
108	PF3D7_0404300.1-p1	PF3D7_0404300.1-p1	4	4	4	PF3D7_0404300.1-p1 | transcript=PF3D7_0404300.1 | gene=PF3D7_0404300 | organism=Plasmodium_falciparum_3D7 | gene_product=conserved Plasmodium protein, unknown function | transcript_product=conserved Plasmodium protein, unknown function | location=Pf3D7_04_		4	0	4	0	4	0	74.182	0	42.217	7.9	0	21828000	21828000	0	1364300	1364300	0	1000	1631;1645;2308;3046					4	0
336	PF3D7_0923000.1-p1	PF3D7_0923000.1-p1	4	4	4	PF3D7_0923000.1-p1 | transcript=PF3D7_0923000.1 | gene=PF3D7_0923000 | organism=Plasmodium_falciparum_3D7 | gene_product=DNA-directed RNA polymerase II subunit RPB3, putative | transcript_product=DNA-directed RNA polymerase II subunit RPB3, putative | loca		4	0	4	0	4	0	38.345	0	24.804	17.3	0	15940000	15940000	0	937660	937660	0	1000	1284;1661;2930;3359					4	0
634	PF3D7_1368100.1-p1	PF3D7_1368100.1-p1	4	4	4	PF3D7_1368100.1-p1 | transcript=PF3D7_1368100.1 | gene=PF3D7_1368100 | organism=Plasmodium_falciparum_3D7 | gene_product=26S proteasome regulatory subunit RPN11, putative | transcript_product=26S proteasome regulatory subunit RPN11, putative | location=Pf3		4	0	4	0	4	0	35.211	0	25.242	15.1	0	15449000	15449000	0	908750	908750	0	1000	1704;2332;3088;3180					4	0
457	PF3D7_1136500.1-p1;PF3D7_1136500.2-p1	PF3D7_1136500.1-p1;PF3D7_1136500.2-p1	4;4	4;4	4;4	PF3D7_1136500.1-p1 | transcript=PF3D7_1136500.1 | gene=PF3D7_1136500 | organism=Plasmodium_falciparum_3D7 | gene_product=casein kinase 1 | transcript_product=casein kinase 1 | location=Pf3D7_11_v3:1433141-1435170(-) | protein_length=323 | sequence_SO=chrom		4	0	4	0	4	0	37.63	0	29.984	13.9	0	16077000	16077000	0	893180	893180	0	1000	648;926;1666;3221					4	0
725	PF3D7_1458700.1-p1	PF3D7_1458700.1-p1	3	3	3	PF3D7_1458700.1-p1 | transcript=PF3D7_1458700.1 | gene=PF3D7_1458700 | organism=Plasmodium_falciparum_3D7 | gene_product=exonuclease V, mitochondrial, putative | transcript_product=exonuclease V, mitochondrial, putative | location=Pf3D7_14_v3:2410954-24120		3	0	3	0	3	0	42.068	0	27.427	8.2	0	16812000	16812000	0	884850	884850	0	1000	602;611;2276					4	0
244	PF3D7_0722400.1-p1	PF3D7_0722400.1-p1	4	4	4	PF3D7_0722400.1-p1 | transcript=PF3D7_0722400.1 | gene=PF3D7_0722400 | organism=Plasmodium_falciparum_3D7 | gene_product=Obg-like ATPase 1, putative | transcript_product=Obg-like ATPase 1, putative | location=Pf3D7_07_v3:954784-956343(+) | protein_length=3		4	0	4	0	4	0	45.163	0	34.037	13	0	19712000	19712000	0	857060	857060	0	1000	43;128;1462;1997					4	0
72	PF3D7_0302800.1-p1	PF3D7_0302800.1-p1	4	4	4	PF3D7_0302800.1-p1 | transcript=PF3D7_0302800.1 | gene=PF3D7_0302800 | organism=Plasmodium_falciparum_3D7 | gene_product=RNA-binding protein, putative | transcript_product=RNA-binding protein, putative | location=Pf3D7_03_v3:148046-149305(-) | protein_leng		4	0	4	0	4	0	48.08	0	24.941	9.3	0	16157000	16157000	0	807870	807870	0	1000	1;46;47;871					4	0
118	PF3D7_0413500.1-p1	PF3D7_0413500.1-p1	3	3	3	PF3D7_0413500.1-p1 | transcript=PF3D7_0413500.1 | gene=PF3D7_0413500 | organism=Plasmodium_falciparum_3D7 | gene_product=phosphoglucomutase-2 | transcript_product=phosphoglucomutase-2 | location=Pf3D7_04_v3:615356-616243(+) | protein_length=295 | sequence_		3	0	3	0	3	0	35.232	0	20.463	18.3	0	9615800	9615800	0	801320	801320	0	1000	174;414;3459					4	0
127	PF3D7_0418700.1-p1	PF3D7_0418700.1-p1	4	4	4	PF3D7_0418700.1-p1 | transcript=PF3D7_0418700.1 | gene=PF3D7_0418700 | organism=Plasmodium_falciparum_3D7 | gene_product=RNA-binding protein NOB1, putative | transcript_product=RNA-binding protein NOB1, putative | location=Pf3D7_04_v3:841196-842905(+) | pr		4	0	4	0	4	0	66.543	0	30.306	8.6	0	19071000	19071000	0	733510	733510	0	1000	392;1095;3159;3551					4	0
389	PF3D7_1027300.1-p1	PF3D7_1027300.1-p1	4	4	4	PF3D7_1027300.1-p1 | transcript=PF3D7_1027300.1 | gene=PF3D7_1027300 | organism=Plasmodium_falciparum_3D7 | gene_product=peroxiredoxin | transcript_product=peroxiredoxin | location=Pf3D7_10_v3:1140589-1142602(-) | protein_length=393 | sequence_SO=chromosom		4	0	4	0	4	0	43.929	0	34.151	9.7	0	7270300	7270300	0	559260	559260	0	1000	1756;1757;2082;3738					4	0
80	PF3D7_0306100.1-p1	PF3D7_0306100.1-p1	3	3	3	PF3D7_0306100.1-p1 | transcript=PF3D7_0306100.1 | gene=PF3D7_0306100 | organism=Plasmodium_falciparum_3D7 | gene_product=conserved Plasmodium protein, unknown function | transcript_product=conserved Plasmodium protein, unknown function | location=Pf3D7_03_		3	0	3	0	3	0	74.327	0	40.318	9.1	0	13940000	13940000	0	557580	557580	0	1000	1046;2203;2834					4	0
724	PF3D7_1457500.1-p1	PF3D7_1457500.1-p1	4	4	4	PF3D7_1457500.1-p1 | transcript=PF3D7_1457500.1 | gene=PF3D7_1457500 | organism=Plasmodium_falciparum_3D7 | gene_product=vacuolar protein sorting-associated protein 4 | transcript_product=vacuolar protein sorting-associated protein 4 | location=Pf3D7_14_v3		4	0	4	0	4	0	48.259	0	26.131	13.6	0	13718000	13718000	0	548700	548700	0	1000	374;862;2507;3012					4	0
442	PF3D7_1128500.1-p1	PF3D7_1128500.1-p1	4	4	4	PF3D7_1128500.1-p1 | transcript=PF3D7_1128500.1 | gene=PF3D7_1128500 | organism=Plasmodium_falciparum_3D7 | gene_product=Fe-S cluster assembly protein, putative | transcript_product=Fe-S cluster assembly protein, putative | location=Pf3D7_11_v3:1107786-110		4	0	4	0	4	0	84.786	0	23.011	5.6	0	18941000	18941000	0	526150	526150	0	1000	495;902;2029;3668					4	0
361	PF3D7_1008400.1-p1	PF3D7_1008400.1-p1	4	4	4	PF3D7_1008400.1-p1 | transcript=PF3D7_1008400.1 | gene=PF3D7_1008400 | organism=Plasmodium_falciparum_3D7 | gene_product=26S protease regulatory subunit 4, putative | transcript_product=26S protease regulatory subunit 4, putative | location=Pf3D7_10_v3:347		4	0	4	0	4	0	49.838	0	46.512	10.9	0	13125000	13125000	0	525020	525020	0	1000	158;1075;1844;3137					4	0
519	PF3D7_1238500.1-p1	PF3D7_1238500.1-p1	4	4	4	PF3D7_1238500.1-p1 | transcript=PF3D7_1238500.1 | gene=PF3D7_1238500 | organism=Plasmodium_falciparum_3D7 | gene_product=conserved Plasmodium protein, unknown function | transcript_product=conserved Plasmodium protein, unknown function | location=Pf3D7_12_		4	0	4	0	4	0	212.76	0	43.837	2.5	0	39737000	39737000	0	436670	436670	0	1000	900;1460;2795;3242					4	0
436	PF3D7_1124600.1-p1	PF3D7_1124600.1-p1	4	4	4	PF3D7_1124600.1-p1 | transcript=PF3D7_1124600.1 | gene=PF3D7_1124600 | organism=Plasmodium_falciparum_3D7 | gene_product=ethanolamine kinase | transcript_product=ethanolamine kinase | location=Pf3D7_11_v3:970105-971376(-) | protein_length=423 | sequence_SO		4	0	4	0	4	0	49.913	0	26.445	9.2	0	9063400	9063400	0	394060	394060	0	1000	288;1712;1848;3577					4	0
82	PF3D7_0308200.1-p1	PF3D7_0308200.1-p1	4	4	4	PF3D7_0308200.1-p1 | transcript=PF3D7_0308200.1 | gene=PF3D7_0308200 | organism=Plasmodium_falciparum_3D7 | gene_product=T-complex protein 1 subunit eta | transcript_product=T-complex protein 1 subunit eta | location=Pf3D7_03_v3:362342-364233(-) | protein_		4	0	4	0	4	0	59.577	0	29.501	10	0	9519100	9519100	0	352560	352560	0	1000	411;1842;2574;2783					4	0
137	PF3D7_0507100.1-p1	PF3D7_0507100.1-p1	3	3	3	PF3D7_0507100.1-p1 | transcript=PF3D7_0507100.1 | gene=PF3D7_0507100 | organism=Plasmodium_falciparum_3D7 | gene_product=60S ribosomal protein L4 | transcript_product=60S ribosomal protein L4 | location=Pf3D7_05_v3:294668-295903(-) | protein_length=411 | s		3	0	3	0	3	0	46.211	0	41.259	10.9	0	6882300	6882300	0	344120	344120	0	1000	152;2092;2518					4	0
727	PF3D7_1459600.1-p1	PF3D7_1459600.1-p1	4	4	4	PF3D7_1459600.1-p1 | transcript=PF3D7_1459600.1 | gene=PF3D7_1459600 | organism=Plasmodium_falciparum_3D7 | gene_product=conserved Plasmodium protein, unknown function | transcript_product=conserved Plasmodium protein, unknown function | location=Pf3D7_14_		4	0	4	0	4	0	93.593	0	41.352	6.4	0	14036000	14036000	0	342330	342330	0	1000	1717;1721;2436;3146					4	0
498	PF3D7_1225200.1-p1	PF3D7_1225200.1-p1	3	3	3	PF3D7_1225200.1-p1 | transcript=PF3D7_1225200.1 | gene=PF3D7_1225200 | organism=Plasmodium_falciparum_3D7 | gene_product=DNA-binding protein, putative | transcript_product=DNA-binding protein, putative | location=Pf3D7_12_v3:1024455-1028018(-) | protein_le		3	1	3	1	3	1	138.14	0	18.655	4	0.7	12699000	12699000	0	309740	309740	0	1000	518;2373;3574					4	1
510	PF3D7_1231600.1-p1	PF3D7_1231600.1-p1	5	5	5	PF3D7_1231600.1-p1 | transcript=PF3D7_1231600.1 | gene=PF3D7_1231600 | organism=Plasmodium_falciparum_3D7 | gene_product=pre-mRNA-splicing factor ATP-dependent RNA helicase PRP2, putative | transcript_product=pre-mRNA-splicing factor ATP-dependent RNA heli		4	1	4	1	4	1	137.2	0	35.746	5.5	0.9	16383000	16383000	0	297870	297870	0	1000	1236;1768;2318;2876;3546	46;47;48		352;354;357		4	1
369	PF3D7_1012900.1-p1	PF3D7_1012900.1-p1	4	4	4	PF3D7_1012900.1-p1 | transcript=PF3D7_1012900.1 | gene=PF3D7_1012900 | organism=Plasmodium_falciparum_3D7 | gene_product=autophagy-related protein 18 | transcript_product=autophagy-related protein 18 | location=Pf3D7_10_v3:496331-497573(-) | protein_length		4	0	4	0	4	0	43.519	0	24.093	11.8	0	6037000	6037000	0	287480	287480	0	1000	725;1461;2194;2485					4	0
232	PF3D7_0709600.1-p1	PF3D7_0709600.1-p1	4	4	4	PF3D7_0709600.1-p1 | transcript=PF3D7_0709600.1 | gene=PF3D7_0709600 | organism=Plasmodium_falciparum_3D7 | gene_product=ribonucleases P/MRP protein subunit POP1, putative | transcript_product=ribonucleases P/MRP protein subunit POP1, putative | location=P		4	0	4	0	4	0	138.3	0	23.35	3	0	14787000	14787000	0	254950	254950	0	1000	361;2748;3420;3576		19;20		806;807	4	0
499	PF3D7_1225600.1-p1	PF3D7_1225600.1-p1	4	4	4	PF3D7_1225600.1-p1 | transcript=PF3D7_1225600.1 | gene=PF3D7_1225600 | organism=Plasmodium_falciparum_3D7 | gene_product=conserved Plasmodium protein, unknown function | transcript_product=conserved Plasmodium protein, unknown function | location=Pf3D7_12_		4	0	4	0	4	0	93.046	0	22.758	4.6	0	10182000	10182000	0	236790	236790	0	1000	454;769;2788;3149					4	0
544	PF3D7_1307700.1-p1	PF3D7_1307700.1-p1	4	4	4	PF3D7_1307700.1-p1 | transcript=PF3D7_1307700.1 | gene=PF3D7_1307700 | organism=Plasmodium_falciparum_3D7 | gene_product=TOM1-like protein, putative | transcript_product=TOM1-like protein, putative | location=Pf3D7_13_v3:344525-348232(+) | protein_length=1		4	0	4	0	4	0	144.24	0	23.346	4.7	0	13524000	13524000	0	221710	221710	0	1000	242;831;866;1637					4	0
734	PF3D7_1466300.1-p1	PF3D7_1466300.1-p1	4	4	4	PF3D7_1466300.1-p1 | transcript=PF3D7_1466300.1 | gene=PF3D7_1466300 | organism=Plasmodium_falciparum_3D7 | gene_product=26S proteasome regulatory subunit RPN2, putative | transcript_product=26S proteasome regulatory subunit RPN2, putative | location=Pf3D7		4	0	4	0	4	0	132.77	0	26.332	4.9	0	10564000	10564000	0	203160	203160	0	1000	370;970;2067;2886					4	0
592	PF3D7_1343300.1-p1	PF3D7_1343300.1-p1	4	4	4	PF3D7_1343300.1-p1 | transcript=PF3D7_1343300.1 | gene=PF3D7_1343300 | organism=Plasmodium_falciparum_3D7 | gene_product=CDT1-like protein, putative | transcript_product=CDT1-like protein, putative | location=Pf3D7_13_v3:1707731-1710679(-) | protein_length		4	0	4	0	4	0	114.58	0	24.378	4.5	0	9531000	9531000	0	183290	183290	0	1000	591;1028;2900;3746					4	0
404	PF3D7_1103600.1-p1	PF3D7_1103600.1-p1	4	4	4	PF3D7_1103600.1-p1 | transcript=PF3D7_1103600.1 | gene=PF3D7_1103600 | organism=Plasmodium_falciparum_3D7 | gene_product=actin-like protein, putative | transcript_product=actin-like protein, putative | location=Pf3D7_11_v3:156614-158113(+) | protein_length		4	0	4	0	4	0	57.969	0	27.876	9.4	0	5409900	5409900	0	180330	180330	0	1000	533;1635;1840;2746					4	0
608	PF3D7_1355100.1-p1	PF3D7_1355100.1-p1	4	4	4	PF3D7_1355100.1-p1 | transcript=PF3D7_1355100.1 | gene=PF3D7_1355100 | organism=Plasmodium_falciparum_3D7 | gene_product=DNA replication licensing factor MCM6 | transcript_product=DNA replication licensing factor MCM6 | location=Pf3D7_13_v3:2187435-2190224		4	0	4	0	4	0	105.67	0	25.585	5.7	0	9409700	9409700	0	168030	168030	0	1000	1536;2088;3249;3350					4	0
113	PF3D7_0409600.1-p1	PF3D7_0409600.1-p1	4	4	4	PF3D7_0409600.1-p1 | transcript=PF3D7_0409600.1 | gene=PF3D7_0409600 | organism=Plasmodium_falciparum_3D7 | gene_product=replication protein A1, large subunit | transcript_product=replication protein A1, large subunit | location=Pf3D7_04_v3:452134-455571(-		4	0	4	0	4	0	134.2	0	23.739	3.1	0	9053800	9053800	0	164610	164610	0	1000	156;294;905;1399					4	0
115	PF3D7_0410800.1-p1	PF3D7_0410800.1-p1	4	4	4	PF3D7_0410800.1-p1 | transcript=PF3D7_0410800.1 | gene=PF3D7_0410800 | organism=Plasmodium_falciparum_3D7 | gene_product=conserved Plasmodium protein, unknown function | transcript_product=conserved Plasmodium protein, unknown function | location=Pf3D7_04_		4	0	4	0	4	0	150.27	0	24.449	3.3	0	8156800	8156800	0	163140	163140	0	1000	1765;3034;3288;3648					4	0
605	PF3D7_1352400.1-p1	PF3D7_1352400.1-p1	4	4	4	PF3D7_1352400.1-p1 | transcript=PF3D7_1352400.1 | gene=PF3D7_1352400 | organism=Plasmodium_falciparum_3D7 | gene_product=conserved Plasmodium protein, unknown function | transcript_product=conserved Plasmodium protein, unknown function | location=Pf3D7_13_		4	0	4	0	4	0	190.29	0	35.558	2.6	0	12449000	12449000	0	161670	161670	0	1000	718;1456;2537;3439					4	0
291	PF3D7_0823300.1-p1	PF3D7_0823300.1-p1	3	3	3	PF3D7_0823300.1-p1 | transcript=PF3D7_0823300.1 | gene=PF3D7_0823300 | organism=Plasmodium_falciparum_3D7 | gene_product=histone acetyltransferase GCN5 | transcript_product=histone acetyltransferase GCN5 | location=Pf3D7_08_v3:1028752-1033514(+) | protein_		3	0	3	0	3	0	170.92	0	18.567	2.7	0	9853200	9853200	0	149290	149290	0	1000	354;1861;3550					4	0
225	PF3D7_0706500.1-p1	PF3D7_0706500.1-p1	3	3	3	PF3D7_0706500.1-p1 | transcript=PF3D7_0706500.1 | gene=PF3D7_0706500 | organism=Plasmodium_falciparum_3D7 | gene_product=conserved Plasmodium protein, unknown function | transcript_product=conserved Plasmodium protein, unknown function | location=Pf3D7_07_		3	0	3	0	3	0	196.57	0	18.239	2.2	0	8746900	8746900	0	136670	136670	0	1000	1137;1347;1970					4	0
279	PF3D7_0815800.1-p1	PF3D7_0815800.1-p1	3	3	3	PF3D7_0815800.1-p1 | transcript=PF3D7_0815800.1 | gene=PF3D7_0815800 | organism=Plasmodium_falciparum_3D7 | gene_product=vacuolar protein sorting-associated protein 9, putative | transcript_product=vacuolar protein sorting-associated protein 9, putative |		3	0	3	0	3	0	214.69	0	27.423	2.7	0	11718000	11718000	0	136260	136260	0	1000	2680;2809;2933					4	0
700	PF3D7_1443000.1-p1	PF3D7_1443000.1-p1	4	4	4	PF3D7_1443000.1-p1 | transcript=PF3D7_1443000.1 | gene=PF3D7_1443000 | organism=Plasmodium_falciparum_3D7 | gene_product=serine/threonine protein kinase | transcript_product=serine/threonine protein kinase | location=Pf3D7_14_v3:1764316-1768122(-) | protei		4	0	4	0	4	0	150.09	0	25.104	3.2	0	10121000	10121000	0	134950	134950	0	1000	783;2289;2906;3202					4	0
335	PF3D7_0922400.1-p1	PF3D7_0922400.1-p1	3	3	3	PF3D7_0922400.1-p1 | transcript=PF3D7_0922400.1 | gene=PF3D7_0922400 | organism=Plasmodium_falciparum_3D7 | gene_product=para-aminobenzoic acid synthetase | transcript_product=para-aminobenzoic acid synthetase | location=Pf3D7_09_v3:908724-912061(+) | prot		3	0	3	0	3	0	116.53	0	17.78	4.8	0	7102000	7102000	0	122450	122450	0	1000	472;1379;2247					4	0
43	PF3D7_0107500.1-p1	PF3D7_0107500.1-p1	3	3	3	PF3D7_0107500.1-p1 | transcript=PF3D7_0107500.1 | gene=PF3D7_0107500 | organism=Plasmodium_falciparum_3D7 | gene_product=Niemann-Pick type C1-related protein | transcript_product=Niemann-Pick type C1-related protein | location=Pf3D7_01_v3:304362-309257(-)		3	0	3	0	3	0	170.3	0	18.656	3.3	0	5404500	5404500	0	93181	93181	0	1000	729;2606;2703					4	0
521	PF3D7_1239200.1-p1	PF3D7_1239200.1-p1	4	4	4	PF3D7_1239200.1-p1 | transcript=PF3D7_1239200.1 | gene=PF3D7_1239200 | organism=Plasmodium_falciparum_3D7 | gene_product=AP2 domain transcription factor, putative | transcript_product=AP2 domain transcription factor, putative | location=Pf3D7_12_v3:1634695		4	0	4	0	4	0	299.38	0	24.648	2.3	0	9495600	9495600	0	74769	74769	0	1000	1301;2293;2503;3344					4	0
371	PF3D7_1014600.1-p1	PF3D7_1014600.1-p1	2	2	2	PF3D7_1014600.1-p1 | transcript=PF3D7_1014600.1 | gene=PF3D7_1014600 | organism=Plasmodium_falciparum_3D7 | gene_product=transcriptional coactivator ADA2 | transcript_product=transcriptional coactivator ADA2 | location=Pf3D7_10_v3:581354-589090(-) | protei		2	0	2	0	2	0	300.25	0	22.145	1	0	6068800	6068800	0	56718	56718	0	1000	1836;1862					4	0
343	PF3D7_0930300.1-p1	PF3D7_0930300.1-p1	3	3	3	PF3D7_0930300.1-p1 | transcript=PF3D7_0930300.1 | gene=PF3D7_0930300 | organism=Plasmodium_falciparum_3D7 | gene_product=merozoite surface protein 1 | transcript_product=merozoite surface protein 1 | location=Pf3D7_09_v3:1201812-1206974(+) | protein_length		3	0	3	0	3	0	195.72	0	18.023	2.4	0	3031600	3031600	0	42106	42106	0	1000	758;2423;3132					4	0
297	PF3D7_0826100.1-p1	PF3D7_0826100.1-p1	4	4	4	PF3D7_0826100.1-p1 | transcript=PF3D7_0826100.1 | gene=PF3D7_0826100 | organism=Plasmodium_falciparum_3D7 | gene_product=HECT-like E3 ubiquitin ligase, putative | transcript_product=HECT-like E3 ubiquitin ligase, putative | location=Pf3D7_08_v3:1113369-113		4	0	4	0	4	0	1005.1	0	23.365	0.5	0	8874500	8874500	0	27391	27391	0	1000	736;824;2725;2914					4	0
93	PF3D7_0316700.1-p1	PF3D7_0316700.1-p1	3	3	3	PF3D7_0316700.1-p1 | transcript=PF3D7_0316700.1 | gene=PF3D7_0316700 | organism=Plasmodium_falciparum_3D7 | gene_product=protein YOP1, putative | transcript_product=protein YOP1, putative | location=Pf3D7_03_v3:674458-675636(+) | protein_length=221 | seque		3	0	3	0	3	0	26.04	0	20.459	16.7	0	20002000	20002000	0	1818400	1818400	0	1000	1385;1822;3294					3	0
648	PF3D7_1408700.1-p1	PF3D7_1408700.1-p1	2	2	2	PF3D7_1408700.1-p1 | transcript=PF3D7_1408700.1 | gene=PF3D7_1408700 | organism=Plasmodium_falciparum_3D7 | gene_product=conserved protein, unknown function | transcript_product=conserved protein, unknown function | location=Pf3D7_14_v3:324754-346468(-) |		2	0	2	0	2	0	851.88	0	11.546	0.4	0	610240000	610240000	0	1810800	1810800	0	1000	1526;1527;2799	55		6640		3	0
564	PF3D7_1323100.1-p1	PF3D7_1323100.1-p1	3	3	3	PF3D7_1323100.1-p1 | transcript=PF3D7_1323100.1 | gene=PF3D7_1323100 | organism=Plasmodium_falciparum_3D7 | gene_product=60S ribosomal protein L6, putative | transcript_product=60S ribosomal protein L6, putative | location=Pf3D7_13_v3:965486-966280(-) | pr		3	0	3	0	3	0	21.601	0	17.987	18.4	0	17442000	17442000	0	1744200	1744200	0	1000	109;1938;3372					3	0
546	PF3D7_1309100.1-p1	PF3D7_1309100.1-p1	3	3	3	PF3D7_1309100.1-p1 | transcript=PF3D7_1309100.1 | gene=PF3D7_1309100 | organism=Plasmodium_falciparum_3D7 | gene_product=60S ribosomal protein L24, putative | transcript_product=60S ribosomal protein L24, putative | location=Pf3D7_13_v3:418820-420121(+) |		3	0	3	0	3	0	19.245	0	18.356	17.9	0	9312300	9312300	0	1552100	1552100	0	1000	161;633;3036					3	0
367	PF3D7_1012400.1-p1	PF3D7_1012400.1-p1	3	3	3	PF3D7_1012400.1-p1 | transcript=PF3D7_1012400.1 | gene=PF3D7_1012400 | organism=Plasmodium_falciparum_3D7 | gene_product=hypoxanthine-guanine phosphoribosyltransferase | transcript_product=hypoxanthine-guanine phosphoribosyltransferase | location=Pf3D7_10_		3	0	3	0	3	0	26.362	0	35.459	17.7	0	20131000	20131000	0	1548500	1548500	0	1000	1027;1148;3171					3	0
437	PF3D7_1125500.1-p1	PF3D7_1125500.1-p1	2	2	2	PF3D7_1125500.1-p1 | transcript=PF3D7_1125500.1 | gene=PF3D7_1125500 | organism=Plasmodium_falciparum_3D7 | gene_product=small nuclear ribonucleoprotein Sm D1, putative | transcript_product=small nuclear ribonucleoprotein Sm D1, putative | location=Pf3D7_1		2	0	2	0	2	0	14.337	0	11.858	16.7	0	7968500	7968500	0	1328100	1328100	0	1000	2168;2576					3	0
357	PF3D7_1006700.1-p1	PF3D7_1006700.1-p1	3	3	3	PF3D7_1006700.1-p1 | transcript=PF3D7_1006700.1 | gene=PF3D7_1006700 | organism=Plasmodium_falciparum_3D7 | gene_product=conserved Plasmodium protein, unknown function | transcript_product=conserved Plasmodium protein, unknown function | location=Pf3D7_10_		3	0	3	0	3	0	45.623	0	22.52	12.5	0	20792000	20792000	0	1223100	1223100	0	1000	396;1859;2098					3	0
664	PF3D7_1419300.1-p1	PF3D7_1419300.1-p1	3	3	3	PF3D7_1419300.1-p1 | transcript=PF3D7_1419300.1 | gene=PF3D7_1419300 | organism=Plasmodium_falciparum_3D7 | gene_product=glutathione S-transferase | transcript_product=glutathione S-transferase | location=Pf3D7_14_v3:802717-803481(+) | protein_length=211 |		3	0	3	0	3	0	24.789	0	23.351	22.7	0	10775000	10775000	0	979530	979530	0	1000	73;477;731					3	0
469	PF3D7_1202100.2-p1;PF3D7_1202100.1-p1	PF3D7_1202100.2-p1;PF3D7_1202100.1-p1	3;3	3;3	3;3	PF3D7_1202100.2-p1 | transcript=PF3D7_1202100.2 | gene=PF3D7_1202100 | organism=Plasmodium_falciparum_3D7 | gene_product=SRAP domain-containing protein, putative | transcript_product=SRAP domain-containing protein, putative | location=Pf3D7_12_v3:113787-11		3	0	3	0	3	0	46.597	0	37.851	10	0	17165000	17165000	0	903430	903430	0	1000	219;596;2474					3	0
332	PF3D7_0921900.1-p1	PF3D7_0921900.1-p1	3	3	3	PF3D7_0921900.1-p1 | transcript=PF3D7_0921900.1 | gene=PF3D7_0921900 | organism=Plasmodium_falciparum_3D7 | gene_product=conserved Plasmodium protein, unknown function | transcript_product=conserved Plasmodium protein, unknown function | location=Pf3D7_09_		3	0	3	0	3	0	28.972	0	33.989	16.1	0	9799000	9799000	0	890820	890820	0	1000	553;1146;1484					3	0
68	PF3D7_0217900.1-p1	PF3D7_0217900.1-p1	3	3	3	PF3D7_0217900.1-p1 | transcript=PF3D7_0217900.1 | gene=PF3D7_0217900 | organism=Plasmodium_falciparum_3D7 | gene_product=thioesterase/thiol ester dehydrase-isomerase, putative | transcript_product=thioesterase/thiol ester dehydrase-isomerase, putative | lo		3	0	3	0	3	0	60.597	0	21.972	8.1	0	18358000	18358000	0	798160	798160	0	1000	1564;3116;3694					3	0
679	PF3D7_1427600.1-p1	PF3D7_1427600.1-p1	3	3	3	PF3D7_1427600.1-p1 | transcript=PF3D7_1427600.1 | gene=PF3D7_1427600 | organism=Plasmodium_falciparum_3D7 | gene_product=CorA-like Mg2+ transporter protein, putative | transcript_product=CorA-like Mg2+ transporter protein, putative | location=Pf3D7_14_v3:1		3	0	3	0	3	0	56.682	0	20.385	9.4	0	16530000	16530000	0	751360	751360	0	1000	1211;1458;2076					3	0
158	PF3D7_0520900.1-p1	PF3D7_0520900.1-p1	3	3	3	PF3D7_0520900.1-p1 | transcript=PF3D7_0520900.1 | gene=PF3D7_0520900 | organism=Plasmodium_falciparum_3D7 | gene_product=adenosylhomocysteinase | transcript_product=adenosylhomocysteinase | location=Pf3D7_05_v3:857038-858477(+) | protein_length=479 | seque		3	0	3	0	3	0	53.838	0	22.67	7.3	0	14161000	14161000	0	708050	708050	0	1000	150;1168;1437					3	0
429	PF3D7_1120100.1-p1	PF3D7_1120100.1-p1	3	3	3	PF3D7_1120100.1-p1 | transcript=PF3D7_1120100.1 | gene=PF3D7_1120100 | organism=Plasmodium_falciparum_3D7 | gene_product=phosphoglycerate mutase, putative | transcript_product=phosphoglycerate mutase, putative | location=Pf3D7_11_v3:761695-762818(+) | prot		3	0	3	0	3	0	28.77	0	24.105	19.2	0	11607000	11607000	0	682750	682750	0	1000	768;3216;3383					3	0
507	PF3D7_1230700.1-p1	PF3D7_1230700.1-p1	3	3	3	PF3D7_1230700.1-p1 | transcript=PF3D7_1230700.1 | gene=PF3D7_1230700 | organism=Plasmodium_falciparum_3D7 | gene_product=protein transport protein SEC13 | transcript_product=protein transport protein SEC13 | location=Pf3D7_12_v3:1259620-1262088(+) | protei		3	0	3	0	3	0	90.748	0	18.072	3.4	0	12639000	12639000	0	601880	601880	0	1000	231;1110;2802					3	0
560	PF3D7_1317300.1-p1	PF3D7_1317300.1-p1	3	3	3	PF3D7_1317300.1-p1 | transcript=PF3D7_1317300.1 | gene=PF3D7_1317300 | organism=Plasmodium_falciparum_3D7 | gene_product=conserved Plasmodium protein, unknown function | transcript_product=conserved Plasmodium protein, unknown function | location=Pf3D7_13_		3	0	3	0	3	0	34.863	0	17.755	11.1	0	8421300	8421300	0	601520	601520	0	1000	1214;2257;3371					3	0
203	PF3D7_0624200.1-p1	PF3D7_0624200.1-p1	2	2	2	PF3D7_0624200.1-p1 | transcript=PF3D7_0624200.1 | gene=PF3D7_0624200 | organism=Plasmodium_falciparum_3D7 | gene_product=SURP domain-containing protein, putative | transcript_product=SURP domain-containing protein, putative | location=Pf3D7_06_v3:985047-98		2	0	2	0	2	0	40.904	0	19.615	6.7	0	10792000	10792000	0	568000	568000	0	1000	267;2943					3	0
629	PF3D7_1365800.1-p1	PF3D7_1365800.1-p1	2	2	2	PF3D7_1365800.1-p1 | transcript=PF3D7_1365800.1 | gene=PF3D7_1365800 | organism=Plasmodium_falciparum_3D7 | gene_product=conserved Plasmodium protein, unknown function | transcript_product=conserved Plasmodium protein, unknown function | location=Pf3D7_13_		2	0	2	0	2	0	39.034	0	12.192	6.1	0	9124600	9124600	0	506920	506920	0	1000	2281;2416					3	0
565	PF3D7_1324200.1-p1	PF3D7_1324200.1-p1	3	3	3	PF3D7_1324200.1-p1 | transcript=PF3D7_1324200.1 | gene=PF3D7_1324200 | organism=Plasmodium_falciparum_3D7 | gene_product=micro-fibrillar-associated protein, putative | transcript_product=micro-fibrillar-associated protein, putative | location=Pf3D7_13_v3:1		3	0	3	0	3	0	59.627	0	17.06	6.1	0	10054000	10054000	0	502690	502690	0	1000	1563;1935;2636	51		434		3	0
267	PF3D7_0810300.1-p1	PF3D7_0810300.1-p1	3	3	3	PF3D7_0810300.1-p1 | transcript=PF3D7_0810300.1 | gene=PF3D7_0810300 | organism=Plasmodium_falciparum_3D7 | gene_product=protein phosphatase PPM5, putative | transcript_product=protein phosphatase PPM5, putative | location=Pf3D7_08_v3:525058-527604(-) | pr		3	0	3	0	3	0	63.619	0	19.77	6.4	0	9985600	9985600	0	499280	499280	0	1000	48;1068;3205					3	0
527	PF3D7_1244800.1-p1	PF3D7_1244800.1-p1	2	2	2	PF3D7_1244800.1-p1 | transcript=PF3D7_1244800.1 | gene=PF3D7_1244800 | organism=Plasmodium_falciparum_3D7 | gene_product=translation machinery-associated protein 46, putative | transcript_product=translation machinery-associated protein 46, putative | loca		2	0	2	0	2	0	39.692	0	14.362	5.1	0	7354800	7354800	0	490320	490320	0	1000	662;1805					3	0
241	PF3D7_0719700.1-p1	PF3D7_0719700.1-p1	2	2	2	PF3D7_0719700.1-p1 | transcript=PF3D7_0719700.1 | gene=PF3D7_0719700 | organism=Plasmodium_falciparum_3D7 | gene_product=40S ribosomal protein S10, putative | transcript_product=40S ribosomal protein S10, putative | location=Pf3D7_07_v3:861583-862487(+) |		2	0	2	0	2	0	16.478	0	11.484	17.5	0	3426300	3426300	0	489480	489480	0	1000	417;438					3	0
423	PF3D7_1116400.1-p1	PF3D7_1116400.1-p1	3	3	3	PF3D7_1116400.1-p1 | transcript=PF3D7_1116400.1 | gene=PF3D7_1116400 | organism=Plasmodium_falciparum_3D7 | gene_product=guanine nucleotide-exchange factor SEC12 | transcript_product=guanine nucleotide-exchange factor SEC12 | location=Pf3D7_11_v3:619893-62		3	0	3	0	3	0	56.53	0	19.022	10.1	0	12802000	12802000	0	457210	457210	0	1000	756;2969;3670					3	0
430	PF3D7_1120500.1-p1	PF3D7_1120500.1-p1	3	3	3	PF3D7_1120500.1-p1 | transcript=PF3D7_1120500.1 | gene=PF3D7_1120500 | organism=Plasmodium_falciparum_3D7 | gene_product=tRNA nucleotidyltransferase, putative | transcript_product=tRNA nucleotidyltransferase, putative | location=Pf3D7_11_v3:772539-775042(+		3	0	3	0	3	0	94.403	0	50.219	6.8	0	19646000	19646000	0	446490	446490	0	1000	1121;1328;2158					3	0
377	PF3D7_1016200.1-p1	PF3D7_1016200.1-p1	3	3	3	PF3D7_1016200.1-p1 | transcript=PF3D7_1016200.1 | gene=PF3D7_1016200 | organism=Plasmodium_falciparum_3D7 | gene_product=Rab3 GTPase-activating protein non-catalytic subunit, putative | transcript_product=Rab3 GTPase-activating protein non-catalytic subuni		3	0	3	0	3	0	66.383	0	17.145	11.6	0	14853000	14853000	0	424370	424370	0	1000	581;2238;2694					3	0
340	PF3D7_0927600.1-p1	PF3D7_0927600.1-p1	3	3	3	PF3D7_0927600.1-p1 | transcript=PF3D7_0927600.1 | gene=PF3D7_0927600 | organism=Plasmodium_falciparum_3D7 | gene_product=RNA-binding protein, putative | transcript_product=RNA-binding protein, putative | location=Pf3D7_09_v3:1123861-1125858(+) | protein_le		3	0	3	0	3	0	69.551	0	18.92	6.7	0	11875000	11875000	0	409480	409480	0	1000	1322;1966;3213					3	0
311	PF3D7_0907700.1-p1	PF3D7_0907700.1-p1	3	3	3	PF3D7_0907700.1-p1 | transcript=PF3D7_0907700.1 | gene=PF3D7_0907700 | organism=Plasmodium_falciparum_3D7 | gene_product=proteasome activator 28 | transcript_product=proteasome activator 28 | location=Pf3D7_09_v3:364069-364908(-) | protein_length=279 | seq		3	0	3	0	3	0	33.125	0	17.959	11.1	0	6810800	6810800	0	400640	400640	0	1000	2407;2609;3396					3	0
139	PF3D7_0507700.1-p1	PF3D7_0507700.1-p1	3	3	3	PF3D7_0507700.1-p1 | transcript=PF3D7_0507700.1 | gene=PF3D7_0507700 | organism=Plasmodium_falciparum_3D7 | gene_product=nuclear protein localization protein 4, putative | transcript_product=nuclear protein localization protein 4, putative | location=Pf3D7		3	0	3	0	3	0	62.574	0	22.156	8.5	0	12167000	12167000	0	380220	380220	0	1000	301;964;2573					3	0
625	PF3D7_1364500.1-p1	PF3D7_1364500.1-p1	3	3	3	PF3D7_1364500.1-p1 | transcript=PF3D7_1364500.1 | gene=PF3D7_1364500 | organism=Plasmodium_falciparum_3D7 | gene_product=exosome complex component RRP45, putative | transcript_product=exosome complex component RRP45, putative | location=Pf3D7_13_v3:2596389		3	0	3	0	3	0	55.026	0	22.576	7.1	0	8747000	8747000	0	364460	364460	0	1000	1222;1410;2477					3	0
452	PF3D7_1133800.1-p1	PF3D7_1133800.1-p1	3	3	3	PF3D7_1133800.1-p1 | transcript=PF3D7_1133800.1 | gene=PF3D7_1133800 | organism=Plasmodium_falciparum_3D7 | gene_product=RNA (uracil-5-)methyltransferase, putative | transcript_product=RNA (uracil-5-)methyltransferase, putative | location=Pf3D7_11_v3:13090		3	0	3	0	3	0	101.56	0	19.573	4.7	0	13325000	13325000	0	360130	360130	0	1000	570;2657;2676					3	0
310	PF3D7_0907600.1-p1	PF3D7_0907600.1-p1	3	3	3	PF3D7_0907600.1-p1 | transcript=PF3D7_0907600.1 | gene=PF3D7_0907600 | organism=Plasmodium_falciparum_3D7 | gene_product=translation initiation factor SUI1, putative | transcript_product=translation initiation factor SUI1, putative | location=Pf3D7_09_v3:3		3	0	3	0	3	0	95.281	0	18.874	3.8	0	15349000	15349000	0	356950	356950	0	1000	2246;2941;2992					3	0
671	PF3D7_1422800.1-p1	PF3D7_1422800.1-p1	3	3	3	PF3D7_1422800.1-p1 | transcript=PF3D7_1422800.1 | gene=PF3D7_1422800 | organism=Plasmodium_falciparum_3D7 | gene_product=actin-related protein, putative | transcript_product=actin-related protein, putative | location=Pf3D7_14_v3:918429-919997(-) | protein_		3	0	3	0	3	0	60.657	0	18.643	5.6	0	8954400	8954400	0	344400	344400	0	1000	1115;1255;3688					3	0
287	PF3D7_0821000.1-p1	PF3D7_0821000.1-p1	3	3	3	PF3D7_0821000.1-p1 | transcript=PF3D7_0821000.1 | gene=PF3D7_0821000 | organism=Plasmodium_falciparum_3D7 | gene_product=conserved Plasmodium protein, unknown function | transcript_product=conserved Plasmodium protein, unknown function | location=Pf3D7_08_		3	0	3	0	3	0	60.542	0	19.743	6.6	0	7776500	7776500	0	324020	324020	0	1000	1007;1290;2171					3	0
375	PF3D7_1015800.1-p1	PF3D7_1015800.1-p1	3	3	3	PF3D7_1015800.1-p1 | transcript=PF3D7_1015800.1 | gene=PF3D7_1015800 | organism=Plasmodium_falciparum_3D7 | gene_product=ribonucleoside-diphosphate reductase small chain, putative | transcript_product=ribonucleoside-diphosphate reductase small chain, putat		3	0	3	0	3	0	40.387	0	19.616	11	0	7114100	7114100	0	323370	323370	0	1000	270;1205;3325					3	0
720	PF3D7_1454000.1-p1	PF3D7_1454000.1-p1	3	3	3	PF3D7_1454000.1-p1 | transcript=PF3D7_1454000.1 | gene=PF3D7_1454000 | organism=Plasmodium_falciparum_3D7 | gene_product=RNA-binding protein, putative | transcript_product=RNA-binding protein, putative | location=Pf3D7_14_v3:2219080-2220615(+) | protein_le		3	0	3	0	3	0	59.422	0	24.313	6.5	0	8988600	8988600	0	321020	321020	0	1000	492;708;2125					3	0
639	PF3D7_1402300.1-p1	PF3D7_1402300.1-p1	3	3	3	PF3D7_1402300.1-p1 | transcript=PF3D7_1402300.1 | gene=PF3D7_1402300 | organism=Plasmodium_falciparum_3D7 | gene_product=26S proteasome regulatory subunit RPN6 | transcript_product=26S proteasome regulatory subunit RPN6 | location=Pf3D7_14_v3:85883-87883(-		3	0	3	0	3	0	78.38	0	17.584	8.6	0	10837000	10837000	0	309620	309620	0	1000	457;2062;3083					3	0
172	PF3D7_0528200.1-p1	PF3D7_0528200.1-p1	3	3	3	PF3D7_0528200.1-p1 | transcript=PF3D7_0528200.1 | gene=PF3D7_0528200 | organism=Plasmodium_falciparum_3D7 | gene_product=eukaryotic translation initiation factor 3 subunit E, putative | transcript_product=eukaryotic translation initiation factor 3 subunit		3	0	3	0	3	0	61.418	0	16.969	8.7	0	8642200	8642200	0	308650	308650	0	1000	951;1727;2803					3	0
58	PF3D7_0212300.1-p1	PF3D7_0212300.1-p1	3	3	3	PF3D7_0212300.1-p1 | transcript=PF3D7_0212300.1 | gene=PF3D7_0212300 | organism=Plasmodium_falciparum_3D7 | gene_product=eukaryotic peptide chain release factor subunit 1, putative | transcript_product=eukaryotic peptide chain release factor subunit 1, put		3	0	3	0	3	0	48.063	0	18.797	8	0	7960800	7960800	0	294850	294850	0	1000	661;1375;3587					3	0
143	PF3D7_0511800.1-p1	PF3D7_0511800.1-p1	3	3	3	PF3D7_0511800.1-p1 | transcript=PF3D7_0511800.1 | gene=PF3D7_0511800 | organism=Plasmodium_falciparum_3D7 | gene_product=inositol-3-phosphate synthase | transcript_product=inositol-3-phosphate synthase | location=Pf3D7_05_v3:520720-522693(-) | protein_leng		3	0	3	0	3	0	69.111	0	17.283	8.1	0	9779600	9779600	0	287630	287630	0	1000	1207;1482;3145					3	0
322	PF3D7_0916700.1-p1	PF3D7_0916700.1-p1	2	2	2	PF3D7_0916700.1-p1 | transcript=PF3D7_0916700.1 | gene=PF3D7_0916700 | organism=Plasmodium_falciparum_3D7 | gene_product=RNA-binding protein musashi, putative | transcript_product=RNA-binding protein musashi, putative | location=Pf3D7_09_v3:696863-698029(-		2	0	2	0	2	0	45.142	0	16.185	8	0	5854500	5854500	0	266110	266110	0	1000	557;1930					3	0
417	PF3D7_1111300.1-p1	PF3D7_1111300.1-p1	2	2	2	PF3D7_1111300.1-p1 | transcript=PF3D7_1111300.1 | gene=PF3D7_1111300 | organism=Plasmodium_falciparum_3D7 | gene_product=protein transport protein BOS1, putative | transcript_product=protein transport protein BOS1, putative | location=Pf3D7_11_v3:442959-44		2	0	2	0	2	0	34.075	0	15.711	9.3	0	3737900	3737900	0	249190	249190	0	1000	440;1106					3	0
175	PF3D7_0530600.1-p1	PF3D7_0530600.1-p1	3	3	3	PF3D7_0530600.1-p1 | transcript=PF3D7_0530600.1 | gene=PF3D7_0530600 | organism=Plasmodium_falciparum_3D7 | gene_product=XAP-5 DNA binding protein, putative | transcript_product=XAP-5 DNA binding protein, putative | location=Pf3D7_05_v3:1248368-1249961(-)		3	0	3	0	3	0	52.033	0	18.557	11	0	6588300	6588300	0	235300	235300	0	1000	1281;3066;3324					3	0
346	PF3D7_0931000.1-p1	PF3D7_0931000.1-p1	3	3	3	PF3D7_0931000.1-p1 | transcript=PF3D7_0931000.1 | gene=PF3D7_0931000 | organism=Plasmodium_falciparum_3D7 | gene_product=elongation factor Tu, putative | transcript_product=elongation factor Tu, putative | location=Pf3D7_09_v3:1248866-1251601(-) | protein_		3	0	3	0	3	0	107.45	0	30.95	5.3	0	10989000	10989000	0	228930	228930	0	1000	560;2291;2516					3	0
640	PF3D7_1402700.1-p1	PF3D7_1402700.1-p1	3	3	3	PF3D7_1402700.1-p1 | transcript=PF3D7_1402700.1 | gene=PF3D7_1402700 | organism=Plasmodium_falciparum_3D7 | gene_product=U2 snRNP-associated SURP motif-containing protein, putative | transcript_product=U2 snRNP-associated SURP motif-containing protein, put		3	0	3	0	3	0	77.775	0	21.508	4.4	0	8165900	8165900	0	226830	226830	0	1000	1018;1354;3297					3	0
456	PF3D7_1136400.1-p1	PF3D7_1136400.1-p1	3	3	3	PF3D7_1136400.1-p1 | transcript=PF3D7_1136400.1 | gene=PF3D7_1136400 | organism=Plasmodium_falciparum_3D7 | gene_product=signal recognition particle subunit SRP72, putative | transcript_product=signal recognition particle subunit SRP72, putative | location		3	0	3	0	3	0	107.11	0	17.765	4.3	0	8219600	8219600	0	216310	216310	0	1000	558;750;1908					3	0
286	PF3D7_0820500.1-p1	PF3D7_0820500.1-p1	2	2	2	PF3D7_0820500.1-p1 | transcript=PF3D7_0820500.1 | gene=PF3D7_0820500 | organism=Plasmodium_falciparum_3D7 | gene_product=protein transport protein YIF1, putative | transcript_product=protein transport protein YIF1, putative | location=Pf3D7_08_v3:925113-92		2	0	2	0	2	0	98.56	0	12.859	2.6	0	8594500	8594500	0	209620	209620	0	1000	1991;2999					3	0
66	PF3D7_0215800.1-p1	PF3D7_0215800.1-p1	2	2	2	PF3D7_0215800.1-p1 | transcript=PF3D7_0215800.1 | gene=PF3D7_0215800 | organism=Plasmodium_falciparum_3D7 | gene_product=origin recognition complex subunit 5 | transcript_product=origin recognition complex subunit 5 | location=Pf3D7_02_v3:650663-653362(-)		2	0	2	0	2	0	103.99	0	11.706	3.4	0	8044600	8044600	0	191540	191540	0	1000	1310;1952					3	0
746	PF3D7_1475600.1-p1	PF3D7_1475600.1-p1	3	3	3	PF3D7_1475600.1-p1 | transcript=PF3D7_1475600.1 | gene=PF3D7_1475600 | organism=Plasmodium_falciparum_3D7 | gene_product=bromodomain protein 4, putative | transcript_product=bromodomain protein 4, putative | location=Pf3D7_14_v3:3112509-3114698(-) | protei		3	0	3	0	3	0	85.802	0	18.076	4	0	5188000	5188000	0	185280	185280	0	1000	623;1234;2208					3	0
686	PF3D7_1437400.1-p1	PF3D7_1437400.1-p1	3	3	3	PF3D7_1437400.1-p1 | transcript=PF3D7_1437400.1 | gene=PF3D7_1437400 | organism=Plasmodium_falciparum_3D7 | gene_product=pantothenate kinase 2, putative | transcript_product=pantothenate kinase 2, putative | location=Pf3D7_14_v3:1517070-1519370(+) | protei		3	0	3	0	3	0	91.041	0	18.24	3.4	0	6788300	6788300	0	174060	174060	0	1000	713;1169;3003					3	0
706	PF3D7_1445900.1-p1	PF3D7_1445900.1-p1	3	3	3	PF3D7_1445900.1-p1 | transcript=PF3D7_1445900.1 | gene=PF3D7_1445900 | organism=Plasmodium_falciparum_3D7 | gene_product=ATP-dependent RNA helicase DDX5, putative | transcript_product=ATP-dependent RNA helicase DDX5, putative | location=Pf3D7_14_v3:1885443		3	0	3	0	3	0	60.035	0	20.998	7	0	6015500	6015500	0	171870	171870	0	1000	1677;2570;2908					3	0
320	PF3D7_0914300.1-p1	PF3D7_0914300.1-p1	3	3	3	PF3D7_0914300.1-p1 | transcript=PF3D7_0914300.1 | gene=PF3D7_0914300 | organism=Plasmodium_falciparum_3D7 | gene_product=met-10+ like protein, putative | transcript_product=met-10+ like protein, putative | location=Pf3D7_09_v3:612976-615492(-) | protein_le		3	0	3	0	3	0	93.754	0	19.321	5.2	0	6819100	6819100	0	170480	170480	0	1000	1152;1629;2385					3	0
486	PF3D7_1216900.1-p1	PF3D7_1216900.1-p1	3	3	3	PF3D7_1216900.1-p1 | transcript=PF3D7_1216900.1 | gene=PF3D7_1216900 | organism=Plasmodium_falciparum_3D7 | gene_product=DNA-binding chaperone, putative | transcript_product=DNA-binding chaperone, putative | location=Pf3D7_12_v3:670447-673266(+) | protein_		3	0	3	0	3	0	111.06	0	25.046	3.3	0	8095000	8095000	0	165200	165200	0	1000	2398;3217;3517					3	0
354	PF3D7_1004300.1-p1	PF3D7_1004300.1-p1	2	2	2	PF3D7_1004300.1-p1 | transcript=PF3D7_1004300.1 | gene=PF3D7_1004300 | organism=Plasmodium_falciparum_3D7 | gene_product=E3 ubiquitin-protein ligase, putative | transcript_product=E3 ubiquitin-protein ligase, putative | location=Pf3D7_10_v3:199452-202844(-		2	0	2	0	2	0	131.7	0	26.774	2.2	0	6982700	6982700	0	158700	158700	0	1000	1454;3642	33		1076		3	0
689	PF3D7_1438500.1-p1	PF3D7_1438500.1-p1	3	3	3	PF3D7_1438500.1-p1 | transcript=PF3D7_1438500.1 | gene=PF3D7_1438500 | organism=Plasmodium_falciparum_3D7 | gene_product=cleavage and polyadenylation specificity factor subunit 3, putative | transcript_product=cleavage and polyadenylation specificity facto		3	0	3	0	3	0	101.18	0	16.845	4.5	0	5504100	5504100	0	157260	157260	0	1000	937;2589;3377					3	0
319	PF3D7_0914000.1-p1	PF3D7_0914000.1-p1	3	3	3	PF3D7_0914000.1-p1 | transcript=PF3D7_0914000.1 | gene=PF3D7_0914000 | organism=Plasmodium_falciparum_3D7 | gene_product=pseudouridylate synthase, putative | transcript_product=pseudouridylate synthase, putative | location=Pf3D7_09_v3:597694-600561(+) | pr		3	0	3	0	3	0	114.23	0	21.389	3.7	0	7172300	7172300	0	149420	149420	0	1000	762;785;1764					3	0
479	PF3D7_1211700.1-p1	PF3D7_1211700.1-p1	2	2	2	PF3D7_1211700.1-p1 | transcript=PF3D7_1211700.1 | gene=PF3D7_1211700 | organism=Plasmodium_falciparum_3D7 | gene_product=DNA replication licensing factor MCM5, putative | transcript_product=DNA replication licensing factor MCM5, putative | location=Pf3D7_1		2	0	2	0	2	0	85.858	0	20.057	3.2	0	5965000	5965000	0	149130	149130	0	1000	2121;2372					3	0
637	PF3D7_1401800.1-p1	PF3D7_1401800.1-p1	1	1	1	PF3D7_1401800.1-p1 | transcript=PF3D7_1401800.1 | gene=PF3D7_1401800 | organism=Plasmodium_falciparum_3D7 | gene_product=choline kinase | transcript_product=choline kinase | location=Pf3D7_14_v3:71368-72690(+) | protein_length=440 | sequence_SO=chromosome		1	0	1	0	1	0	52.206	0.0032258	6.8168	3.6	0	2943600	2943600	0	147180	147180	0	1000	340					3	0
609	PF3D7_1355500.1-p1	PF3D7_1355500.1-p1	3	3	3	PF3D7_1355500.1-p1 | transcript=PF3D7_1355500.1 | gene=PF3D7_1355500 | organism=Plasmodium_falciparum_3D7 | gene_product=serine/threonine protein phosphatase 5 | transcript_product=serine/threonine protein phosphatase 5 | location=Pf3D7_13_v3:2199594-22015		3	0	3	0	3	0	76.888	0	18.554	4.3	0	5742500	5742500	0	140060	140060	0	1000	1312;1685;3749					3	0
615	PF3D7_1359300.1-p1	PF3D7_1359300.1-p1	3	3	3	PF3D7_1359300.1-p1 | transcript=PF3D7_1359300.1 | gene=PF3D7_1359300 | organism=Plasmodium_falciparum_3D7 | gene_product=exosome complex exonuclease RRP44 | transcript_product=exosome complex exonuclease RRP44 | location=Pf3D7_13_v3:2353681-2356902(+) | pr		3	0	3	0	3	0	126.66	0	25.158	4.3	0	8858900	8858900	0	138420	138420	0	1000	284;2759;2798					3	0
539	PF3D7_1305000.1-p1	PF3D7_1305000.1-p1	3	3	3	PF3D7_1305000.1-p1 | transcript=PF3D7_1305000.1 | gene=PF3D7_1305000 | organism=Plasmodium_falciparum_3D7 | gene_product=MCL1 domain-containing protein, putative | transcript_product=MCL1 domain-containing protein, putative | location=Pf3D7_13_v3:247312-25		3	0	3	0	3	0	174.47	0	18.153	2.5	0	6907100	6907100	0	107920	107920	0	1000	1446;2962;3737					3	0
578	PF3D7_1333600.1-p1	PF3D7_1333600.1-p1	3	3	3	PF3D7_1333600.1-p1 | transcript=PF3D7_1333600.1 | gene=PF3D7_1333600 | organism=Plasmodium_falciparum_3D7 | gene_product=U3 small nucleolar RNA-associated protein 4, putative | transcript_product=U3 small nucleolar RNA-associated protein 4, putative | loca		3	0	3	0	3	0	159.34	0	19.092	2.7	0	7490100	7490100	0	107000	107000	0	1000	2174;2352;2597					3	0
736	PF3D7_1466800.1-p1	PF3D7_1466800.1-p1	3	3	3	PF3D7_1466800.1-p1 | transcript=PF3D7_1466800.1 | gene=PF3D7_1466800 | organism=Plasmodium_falciparum_3D7 | gene_product=conserved Plasmodium protein, unknown function | transcript_product=conserved Plasmodium protein, unknown function | location=Pf3D7_14_		3	0	3	0	3	0	105.45	0	21.766	3.1	0	4684800	4684800	0	101840	101840	0	1000	687;1823;2237					3	0
685	PF3D7_1437200.1-p1	PF3D7_1437200.1-p1	2	2	2	PF3D7_1437200.1-p1 | transcript=PF3D7_1437200.1 | gene=PF3D7_1437200 | organism=Plasmodium_falciparum_3D7 | gene_product=ribonucleoside-diphosphate reductase large subunit, putative | transcript_product=ribonucleoside-diphosphate reductase large subunit, p		2	0	2	0	2	0	96.903	0	12.005	2.6	0	4503000	4503000	0	100070	100070	0	1000	1905;3691					3	0
352	PF3D7_1003800.1-p1	PF3D7_1003800.1-p1	3	3	3	PF3D7_1003800.1-p1 | transcript=PF3D7_1003800.1 | gene=PF3D7_1003800 | organism=Plasmodium_falciparum_3D7 | gene_product=U5 small nuclear ribonucleoprotein component, putative | transcript_product=U5 small nuclear ribonucleoprotein component, putative | lo		3	0	3	0	3	0	142.94	0	18.767	3.9	0	6256400	6256400	0	97757	97757	0	1000	2702;2973;3248					3	0
124	PF3D7_0416400.1-p1	PF3D7_0416400.1-p1	3	3	3	PF3D7_0416400.1-p1 | transcript=PF3D7_0416400.1 | gene=PF3D7_0416400 | organism=Plasmodium_falciparum_3D7 | gene_product=histone acetyltransferase, putative | transcript_product=histone acetyltransferase, putative | location=Pf3D7_04_v3:718202-722654(+) |		3	0	3	0	3	0	146.72	0	18.721	2.8	0	5629300	5629300	0	93822	93822	0	1000	619;1451;2357					3	0
553	PF3D7_1314100.1-p1	PF3D7_1314100.1-p1	3	3	3	PF3D7_1314100.1-p1 | transcript=PF3D7_1314100.1 | gene=PF3D7_1314100 | organism=Plasmodium_falciparum_3D7 | gene_product=conserved Plasmodium protein, unknown function | transcript_product=conserved Plasmodium protein, unknown function | location=Pf3D7_13_		3	0	3	0	3	0	89.231	0	17.294	4.4	0	4158200	4158200	0	92404	92404	0	1000	1429;2977;3600					3	0
678	PF3D7_1426800.1-p1	PF3D7_1426800.1-p1	3	3	3	PF3D7_1426800.1-p1 | transcript=PF3D7_1426800.1 | gene=PF3D7_1426800 | organism=Plasmodium_falciparum_3D7 | gene_product=conserved Plasmodium protein, unknown function | transcript_product=conserved Plasmodium protein, unknown function | location=Pf3D7_14_		3	0	3	0	3	0	248.5	0	17.323	1.8	0	7202900	7202900	0	85749	85749	0	1000	1868;1965;2388					3	0
306	PF3D7_0904900.1-p1	PF3D7_0904900.1-p1	3	3	3	PF3D7_0904900.1-p1 | transcript=PF3D7_0904900.1 | gene=PF3D7_0904900 | organism=Plasmodium_falciparum_3D7 | gene_product=copper-transporting ATPase | transcript_product=copper-transporting ATPase | location=Pf3D7_09_v3:224875-232831(-) | protein_length=256		3	0	3	0	3	0	299.39	0	21.602	1.6	0	9778300	9778300	0	82867	82867	0	1000	610;1698;3069					3	0
304	PF3D7_0904600.1-p1	PF3D7_0904600.1-p1	3	3	3	PF3D7_0904600.1-p1 | transcript=PF3D7_0904600.1 | gene=PF3D7_0904600 | organism=Plasmodium_falciparum_3D7 | gene_product=ubiquitin specific protease, putative | transcript_product=ubiquitin specific protease, putative | location=Pf3D7_09_v3:212515-217983(+		3	0	3	0	3	0	207.57	0	17.492	2.3	0	7254000	7254000	0	80600	80600	0	1000	2219;3323;3669					3	0
518	PF3D7_1237500.1-p1	PF3D7_1237500.1-p1	3	3	3	PF3D7_1237500.1-p1 | transcript=PF3D7_1237500.1 | gene=PF3D7_1237500 | organism=Plasmodium_falciparum_3D7 | gene_product=conserved Plasmodium protein, unknown function | transcript_product=conserved Plasmodium protein, unknown function | location=Pf3D7_12_		3	0	3	0	3	0	192.79	0	17.501	2	0	5499700	5499700	0	79706	79706	0	1000	2480;2929;3206					3	0
205	PF3D7_0626400.1-p1	PF3D7_0626400.1-p1	3	3	3	PF3D7_0626400.1-p1 | transcript=PF3D7_0626400.1 | gene=PF3D7_0626400 | organism=Plasmodium_falciparum_3D7 | gene_product=CRAL/TRIO domain-containing protein, putative | transcript_product=CRAL/TRIO domain-containing protein, putative | location=Pf3D7_06_v3		3	0	3	0	3	0	136.29	0	17.33	3.3	0	5144000	5144000	0	77940	77940	0	1000	992;1449;2113					3	0
475	PF3D7_1205800.1-p1	PF3D7_1205800.1-p1	3	3	3	PF3D7_1205800.1-p1 | transcript=PF3D7_1205800.1 | gene=PF3D7_1205800 | organism=Plasmodium_falciparum_3D7 | gene_product=high mobility group protein B3, putative | transcript_product=high mobility group protein B3, putative | location=Pf3D7_12_v3:256367-26		3	0	3	0	3	0	267.02	0	19.552	1.8	0	6602400	6602400	0	77675	77675	0	1000	1292;1453;2441					3	0
663	PF3D7_1419000.1-p1	PF3D7_1419000.1-p1	3	3	3	PF3D7_1419000.1-p1 | transcript=PF3D7_1419000.1 | gene=PF3D7_1419000 | organism=Plasmodium_falciparum_3D7 | gene_product=conserved Plasmodium protein, unknown function | transcript_product=conserved Plasmodium protein, unknown function | location=Pf3D7_14_		3	0	3	0	3	0	136.94	0	17.454	2.7	0	4794000	4794000	0	74906	74906	0	1000	1323;2010;2325					3	0
284	PF3D7_0818700.1-p1	PF3D7_0818700.1-p1	2	2	2	PF3D7_0818700.1-p1 | transcript=PF3D7_0818700.1 | gene=PF3D7_0818700 | organism=Plasmodium_falciparum_3D7 | gene_product=DNA helicase, putative | transcript_product=DNA helicase, putative | location=Pf3D7_08_v3:848277-852947(-) | protein_length=1223 | sequ		2	0	2	0	2	0	143.66	0	17.96	1.6	0	4214200	4214200	0	70236	70236	0	1000	598;1246	27;28		814;816		3	0
630	PF3D7_1366300.1-p1	PF3D7_1366300.1-p1	3	3	3	PF3D7_1366300.1-p1 | transcript=PF3D7_1366300.1 | gene=PF3D7_1366300 | organism=Plasmodium_falciparum_3D7 | gene_product=conserved Plasmodium protein, unknown function | transcript_product=conserved Plasmodium protein, unknown function | location=Pf3D7_13_		3	0	3	0	3	0	494.68	0	39.31	0.9	0	13625000	13625000	0	70230	70230	0	1000	1118;1158;2310					3	0
255	PF3D7_0801700.1-p1	PF3D7_0801700.1-p1	2	2	2	PF3D7_0801700.1-p1 | transcript=PF3D7_0801700.1 | gene=PF3D7_0801700 | organism=Plasmodium_falciparum_3D7 | gene_product=sentrin-specific protease 2, putative | transcript_product=sentrin-specific protease 2, putative | location=Pf3D7_08_v3:112299-117877(+		2	0	2	0	2	0	210.88	0	11.95	1	0	5172300	5172300	0	64653	64653	0	1000	178;3472					3	0
660	PF3D7_1417200.1-p1	PF3D7_1417200.1-p1	3	3	3	PF3D7_1417200.1-p1 | transcript=PF3D7_1417200.1 | gene=PF3D7_1417200 | organism=Plasmodium_falciparum_3D7 | gene_product=NOT family protein, putative | transcript_product=NOT family protein, putative | location=Pf3D7_14_v3:694585-708177(+) | protein_length		3	0	3	0	3	0	519.82	0	20.911	0.7	0	11309000	11309000	0	61128	61128	0	1000	2190;2331;2422					3	0
712	PF3D7_1449100.1-p1	PF3D7_1449100.1-p1	3	3	3	PF3D7_1449100.1-p1 | transcript=PF3D7_1449100.1 | gene=PF3D7_1449100 | organism=Plasmodium_falciparum_3D7 | gene_product=CLASP domain-containing protein, putative | transcript_product=CLASP domain-containing protein, putative | location=Pf3D7_14_v3:2008431		3	0	3	0	3	0	121.11	0	16.657	4.1	0	3242000	3242000	0	60037	60037	0	1000	1503;2288;2686					3	0
391	PF3D7_1030100.1-p1	PF3D7_1030100.1-p1	3	3	3	PF3D7_1030100.1-p1 | transcript=PF3D7_1030100.1 | gene=PF3D7_1030100 | organism=Plasmodium_falciparum_3D7 | gene_product=pre-mRNA-splicing factor ATP-dependent RNA helicase PRP22, putative | transcript_product=pre-mRNA-splicing factor ATP-dependent RNA hel		3	0	3	0	3	0	149.37	0	22.477	3.3	0	1424300	1424300	0	21580	21580	0	1000	1719;2404;3210					3	0
133	PF3D7_0504000.1-p1	PF3D7_0504000.1-p1	2	2	2	PF3D7_0504000.1-p1 | transcript=PF3D7_0504000.1 | gene=PF3D7_0504000 | organism=Plasmodium_falciparum_3D7 | gene_product=cation transporting P-ATPase | transcript_product=cation transporting P-ATPase | location=Pf3D7_05_v3:157625-164968(+) | protein_length		2	0	2	0	2	0	283.03	0	13.674	0.9	0	1787500	1787500	0	18816	18816	0	1000	1407;2112					3	0
511	PF3D7_1233600.1-p1	PF3D7_1233600.1-p1	2	2	2	PF3D7_1233600.1-p1 | transcript=PF3D7_1233600.1 | gene=PF3D7_1233600 | organism=Plasmodium_falciparum_3D7 | gene_product=asparagine and aspartate rich protein 1 | transcript_product=asparagine and aspartate rich protein 1 | location=Pf3D7_12_v3:1385707-140		2	0	2	0	2	0	646.33	0	12.676	0.6	0	4397000	4397000	0	17243	17243	0	1000	427;2884					3	0
669	PF3D7_1421000.1-p1	PF3D7_1421000.1-p1	2	2	2	PF3D7_1421000.1-p1 | transcript=PF3D7_1421000.1 | gene=PF3D7_1421000 | organism=Plasmodium_falciparum_3D7 | gene_product=DIX domain-containing protein, putative | transcript_product=DIX domain-containing protein, putative | location=Pf3D7_14_v3:867802-8689		2	0	2	0	2	0	20.734	0	18.797	19.8	0	15559000	15559000	0	1555900	1555900	0	1000	2457;2827					2	0
655	PF3D7_1414300.1-p1	PF3D7_1414300.1-p1	1	1	1	PF3D7_1414300.1-p1 | transcript=PF3D7_1414300.1 | gene=PF3D7_1414300 | organism=Plasmodium_falciparum_3D7 | gene_product=60S ribosomal protein L10, putative | transcript_product=60S ribosomal protein L10, putative | location=Pf3D7_14_v3:570802-571461(+) |		1	0	1	0	1	0	25.216	0.0032	6.7559	5	0	8331600	8331600	0	833160	833160	0	1000	3264					2	0
571	PF3D7_1328300.1-p1	PF3D7_1328300.1-p1	2	2	2	PF3D7_1328300.1-p1 | transcript=PF3D7_1328300.1 | gene=PF3D7_1328300 | organism=Plasmodium_falciparum_3D7 | gene_product=conserved protein, unknown function | transcript_product=conserved protein, unknown function | location=Pf3D7_13_v3:1196229-1197509(-)		2	0	2	0	2	0	38.776	0	12.171	6.3	0	8216000	8216000	0	684670	684670	0	1000	60;3230					2	0
317	PF3D7_0912900.1-p1	PF3D7_0912900.1-p1	2	2	2	PF3D7_0912900.1-p1 | transcript=PF3D7_0912900.1 | gene=PF3D7_0912900 | organism=Plasmodium_falciparum_3D7 | gene_product=26S proteasome regulatory subunit RPN8, putative | transcript_product=26S proteasome regulatory subunit RPN8, putative | location=Pf3D7		2	0	2	0	2	0	39.136	0	13.669	9.8	0	10946000	10946000	0	684120	684120	0	1000	1425;3367					2	0
577	PF3D7_1331800.1-p1	PF3D7_1331800.1-p1	2	2	2	PF3D7_1331800.1-p1 | transcript=PF3D7_1331800.1 | gene=PF3D7_1331800 | organism=Plasmodium_falciparum_3D7 | gene_product=60S ribosomal protein L23, putative | transcript_product=60S ribosomal protein L23, putative | location=Pf3D7_13_v3:1324012-1324802(+)		2	0	2	0	2	0	14.993	0	28.075	16.5	0	5395800	5395800	0	674470	674470	0	1000	1837;3380					2	0
383	PF3D7_1020900.1-p1	PF3D7_1020900.1-p1	2	2	2	PF3D7_1020900.1-p1 | transcript=PF3D7_1020900.1 | gene=PF3D7_1020900 | organism=Plasmodium_falciparum_3D7 | gene_product=ADP-ribosylation factor | transcript_product=ADP-ribosylation factor | location=Pf3D7_10_v3:845086-846192(-) | protein_length=181 | seq		2	0	2	0	2	0	20.912	0	12.458	16	0	7025900	7025900	0	638720	638720	0	1000	1249;2002					2	0
743	PF3D7_1473200.1-p1	PF3D7_1473200.1-p1	2	2	2	PF3D7_1473200.1-p1 | transcript=PF3D7_1473200.1 | gene=PF3D7_1473200 | organism=Plasmodium_falciparum_3D7 | gene_product=DnaJ protein, putative | transcript_product=DnaJ protein, putative | location=Pf3D7_14_v3:2981600-2982964(+) | protein_length=454 | seq		2	0	2	0	2	0	52.453	0	13.821	7.7	0	11490000	11490000	0	604730	604730	0	1000	679;1514					2	0
64	PF3D7_0215600.1-p1	PF3D7_0215600.1-p1	2	2	2	PF3D7_0215600.1-p1 | transcript=PF3D7_0215600.1 | gene=PF3D7_0215600 | organism=Plasmodium_falciparum_3D7 | gene_product=conserved Plasmodium protein, unknown function | transcript_product=conserved Plasmodium protein, unknown function | location=Pf3D7_02_	PfGet2	2	0	2	0	2	0	48.273	0	11.279	7.2	0	6670400	6670400	0	555860	555860	0	1000	1339;2217					2	0
164	PF3D7_0525800.1-p1	PF3D7_0525800.1-p1	2	2	2	PF3D7_0525800.1-p1 | transcript=PF3D7_0525800.1 | gene=PF3D7_0525800 | organism=Plasmodium_falciparum_3D7 | gene_product=inner membrane complex protein 1g, putative | transcript_product=inner membrane complex protein 1g, putative | location=Pf3D7_05_v3:107		2	0	2	0	2	0	34.34	0	12.058	6.3	0	7616200	7616200	0	544010	544010	0	1000	1421;3358					2	0
150	PF3D7_0517000.1-p1	PF3D7_0517000.1-p1	2	2	2	PF3D7_0517000.1-p1 | transcript=PF3D7_0517000.1 | gene=PF3D7_0517000 | organism=Plasmodium_falciparum_3D7 | gene_product=60S ribosomal protein L12, putative | transcript_product=60S ribosomal protein L12, putative | location=Pf3D7_05_v3:715765-716675(-) |		2	0	2	0	2	0	18.112	0	11.697	10.9	0	4828000	4828000	0	536440	536440	0	1000	1625;1663					2	0
496	PF3D7_1224000.1-p1	PF3D7_1224000.1-p1	2	2	2	PF3D7_1224000.1-p1 | transcript=PF3D7_1224000.1 | gene=PF3D7_1224000 | organism=Plasmodium_falciparum_3D7 | gene_product=GTP cyclohydrolase 1 | transcript_product=GTP cyclohydrolase 1 | location=Pf3D7_12_v3:974372-975541(+) | protein_length=389 | sequence_		2	0	2	0	2	0	45.876	0	11.438	5.9	0	7951400	7951400	0	441740	441740	0	1000	2651;3100					2	0
538	PF3D7_1304500.1-p1	PF3D7_1304500.1-p1	2	2	2	PF3D7_1304500.1-p1 | transcript=PF3D7_1304500.1 | gene=PF3D7_1304500 | organism=Plasmodium_falciparum_3D7 | gene_product=small heat shock protein, putative | transcript_product=small heat shock protein, putative | location=Pf3D7_13_v3:235800-236435(-) | pr		2	0	2	0	2	0	25.195	0	24.189	10.9	0	5479900	5479900	0	421530	421530	0	1000	2760;2863					2	0
742	PF3D7_1472100.1-p1	PF3D7_1472100.1-p1	2	2	2	PF3D7_1472100.1-p1 | transcript=PF3D7_1472100.1 | gene=PF3D7_1472100 | organism=Plasmodium_falciparum_3D7 | gene_product=protein transport protein YIP1, putative | transcript_product=protein transport protein YIP1, putative | location=Pf3D7_14_v3:2941600-2		2	0	2	0	2	0	36.343	0	13.216	9.2	0	5039100	5039100	0	419920	419920	0	1000	1303;2117					2	0
548	PF3D7_1311200.1-p1	PF3D7_1311200.1-p1	2	2	2	PF3D7_1311200.1-p1 | transcript=PF3D7_1311200.1 | gene=PF3D7_1311200 | organism=Plasmodium_falciparum_3D7 | gene_product=alternative splicing regulator, putative | transcript_product=alternative splicing regulator, putative | location=Pf3D7_13_v3:481499-48		2	0	2	0	2	0	61.431	0	12.103	4.9	0	9723300	9723300	0	373970	373970	0	1000	1795;2742					2	0
192	PF3D7_0618300.1-p1	PF3D7_0618300.1-p1	2	2	2	PF3D7_0618300.1-p1 | transcript=PF3D7_0618300.1 | gene=PF3D7_0618300 | organism=Plasmodium_falciparum_3D7 | gene_product=60S ribosomal protein L27a, putative | transcript_product=60S ribosomal protein L27a, putative | location=Pf3D7_06_v3:768792-769456(+)		2	0	2	0	2	0	16.722	0	11.541	16.2	0	3358700	3358700	0	373190	373190	0	1000	420;1010					2	0
694	PF3D7_1439800.1-p1	PF3D7_1439800.1-p1	2	2	2	PF3D7_1439800.1-p1 | transcript=PF3D7_1439800.1 | gene=PF3D7_1439800 | organism=Plasmodium_falciparum_3D7 | gene_product=vesicle-associated membrane protein, putative | transcript_product=vesicle-associated membrane protein, putative | location=Pf3D7_14_v3		2	0	2	0	2	0	27.686	0	11.418	14.1	0	5776800	5776800	0	361050	361050	0	1000	2188;2553					2	0
363	PF3D7_1010100.1-p1	PF3D7_1010100.1-p1	2	2	2	PF3D7_1010100.1-p1 | transcript=PF3D7_1010100.1 | gene=PF3D7_1010100 | organism=Plasmodium_falciparum_3D7 | gene_product=PI31 domain-containing protein, putative | transcript_product=PI31 domain-containing protein, putative | location=Pf3D7_10_v3:403679-40		2	0	2	0	2	0	35.603	0	14.784	11.7	0	5726800	5726800	0	357930	357930	0	1000	1423;3618					2	0
641	PF3D7_1404500.1-p1	PF3D7_1404500.1-p1	2	2	2	PF3D7_1404500.1-p1 | transcript=PF3D7_1404500.1 | gene=PF3D7_1404500 | organism=Plasmodium_falciparum_3D7 | gene_product=rRNA biogenesis protein RRP5, putative | transcript_product=rRNA biogenesis protein RRP5, putative | location=Pf3D7_14_v3:153139-154545		2	0	2	0	2	0	56.261	0	18.522	4.3	0	7368300	7368300	0	350870	350870	0	1000	2348;3345					2	0
585	PF3D7_1338200.1-p1	PF3D7_1338200.1-p1	2	2	2	PF3D7_1338200.1-p1 | transcript=PF3D7_1338200.1 | gene=PF3D7_1338200 | organism=Plasmodium_falciparum_3D7 | gene_product=60S ribosomal protein L6, putative | transcript_product=60S ribosomal protein L6, putative | location=Pf3D7_13_v3:1545070-1545735(-) |		2	0	2	0	2	0	25.532	0	11.89	7.2	0	3390100	3390100	0	339010	339010	0	1000	3251;3391					2	0
373	PF3D7_1015200.3-p1;PF3D7_1015200.2-p1;PF3D7_1015200.1-p1	PF3D7_1015200.3-p1;PF3D7_1015200.2-p1;PF3D7_1015200.1-p1	2;2;2	2;2;2	2;2;2	PF3D7_1015200.3-p1 | transcript=PF3D7_1015200.3 | gene=PF3D7_1015200 | organism=Plasmodium_falciparum_3D7 | gene_product=cysteine--tRNA ligase | transcript_product=cysteine--tRNA ligase | location=Pf3D7_10_v3:614872-616796(-) | protein_length=593 | sequenc		2	0	2	0	2	0	69.423	0	11.24	3	0	10635000	10635000	0	322280	322280	0	1000	1127;3278					2	0
188	PF3D7_0613700.1-p1	PF3D7_0613700.1-p1	2	2	2	PF3D7_0613700.1-p1 | transcript=PF3D7_0613700.1 | gene=PF3D7_0613700 | organism=Plasmodium_falciparum_3D7 | gene_product=syntaxin-binding protein, putative | transcript_product=syntaxin-binding protein, putative | location=Pf3D7_06_v3:559349-561460(-) | pr		2	0	2	0	2	0	82.767	0	13.131	4.6	0	11345000	11345000	0	315150	315150	0	1000	1814;2080					2	0
107	PF3D7_0323700.1-p1	PF3D7_0323700.1-p1	2	2	2	PF3D7_0323700.1-p1 | transcript=PF3D7_0323700.1 | gene=PF3D7_0323700 | organism=Plasmodium_falciparum_3D7 | gene_product=U4/U6.U5 tri-snRNP-associated protein 1, putative | transcript_product=U4/U6.U5 tri-snRNP-associated protein 1, putative | location=Pf3		2	0	2	0	2	0	82.899	0	12.132	3.2	0	9967400	9967400	0	311480	311480	0	1000	2199;3630					2	0
318	PF3D7_0913200.1-p1	PF3D7_0913200.1-p1	2	2	2	PF3D7_0913200.1-p1 | transcript=PF3D7_0913200.1 | gene=PF3D7_0913200 | organism=Plasmodium_falciparum_3D7 | gene_product=elongation factor 1-beta | transcript_product=elongation factor 1-beta | location=Pf3D7_09_v3:575679-576509(+) | protein_length=276 | s		2	0	2	0	2	0	32.026	0	12.012	6.5	0	3568300	3568300	0	274480	274480	0	1000	145;2789					2	0
661	PF3D7_1417500.1-p1	PF3D7_1417500.1-p1	2	2	2	PF3D7_1417500.1-p1 | transcript=PF3D7_1417500.1 | gene=PF3D7_1417500 | organism=Plasmodium_falciparum_3D7 | gene_product=H/ACA ribonucleoprotein complex subunit 4, putative | transcript_product=H/ACA ribonucleoprotein complex subunit 4, putative | location		2	0	2	0	2	0	52.941	0	49.586	6.4	0	7288900	7288900	0	269960	269960	0	1000	1913;3589					2	0
211	PF3D7_0629100.1-p1	PF3D7_0629100.1-p1	2	2	2	PF3D7_0629100.1-p1 | transcript=PF3D7_0629100.1 | gene=PF3D7_0629100 | organism=Plasmodium_falciparum_3D7 | gene_product=nicotinate phosphoribosyltransferase, putative | transcript_product=nicotinate phosphoribosyltransferase, putative | location=Pf3D7_06_		2	0	2	0	2	0	77.125	0	12.069	3.5	0	7488500	7488500	0	249620	249620	0	1000	923;1835					2	0
741	PF3D7_1471400.1-p1	PF3D7_1471400.1-p1	2	2	2	PF3D7_1471400.1-p1 | transcript=PF3D7_1471400.1 | gene=PF3D7_1471400 | organism=Plasmodium_falciparum_3D7 | gene_product=diacylglycerol kinase, putative | transcript_product=diacylglycerol kinase, putative | location=Pf3D7_14_v3:2919190-2920871(-) | protei		2	0	2	0	2	0	57.642	0	11.188	7.4	0	6706300	6706300	0	248380	248380	0	1000	372;2481					2	0
651	PF3D7_1410600.1-p1	PF3D7_1410600.1-p1	2	2	2	PF3D7_1410600.1-p1 | transcript=PF3D7_1410600.1 | gene=PF3D7_1410600 | organism=Plasmodium_falciparum_3D7 | gene_product=eukaryotic translation initiation factor 2 subunit gamma, putative | transcript_product=eukaryotic translation initiation factor 2 subu		2	0	2	0	2	0	51.244	0	11.974	6.9	0	5436300	5436300	0	247100	247100	0	1000	1924;2145					2	0
85	PF3D7_0309500.1-p1	PF3D7_0309500.1-p1	2	2	2	PF3D7_0309500.1-p1 | transcript=PF3D7_0309500.1 | gene=PF3D7_0309500 | organism=Plasmodium_falciparum_3D7 | gene_product=asparagine synthetase [glutamine-hydrolyzing], putative | transcript_product=asparagine synthetase [glutamine-hydrolyzing], putative |		2	0	2	0	2	0	69.863	0	15.497	2.8	0	6429000	6429000	0	229610	229610	0	1000	707;1360					2	0
397	PF3D7_1034000.1-p1	PF3D7_1034000.1-p1	2	2	2	PF3D7_1034000.1-p1 | transcript=PF3D7_1034000.1 | gene=PF3D7_1034000 | organism=Plasmodium_falciparum_3D7 | gene_product=Sec1 family protein, putative | transcript_product=Sec1 family protein, putative | location=Pf3D7_10_v3:1359318-1361309(-) | protein_le		2	0	2	0	2	0	76.827	0	15.261	4.4	0	8014300	8014300	0	222620	222620	0	1000	1445;2447					2	0
89	PF3D7_0312300.1-p1	PF3D7_0312300.1-p1	1	1	1	PF3D7_0312300.1-p1 | transcript=PF3D7_0312300.1 | gene=PF3D7_0312300 | organism=Plasmodium_falciparum_3D7 | gene_product=26S proteasome regulatory subunit RPN12, putative | transcript_product=26S proteasome regulatory subunit RPN12, putative | location=Pf3		1	0	1	0	1	0	35.103	0	9.1277	8.9	0	2672600	2672600	0	205590	205590	0	1000	2435					2	0
477	PF3D7_1206700.1-p1	PF3D7_1206700.1-p1	2	2	2	PF3D7_1206700.1-p1 | transcript=PF3D7_1206700.1 | gene=PF3D7_1206700 | organism=Plasmodium_falciparum_3D7 | gene_product=eukaryotic translation initiation factor 5, putative | transcript_product=eukaryotic translation initiation factor 5, putative | locati		2	0	2	0	2	0	64.543	0	13.797	4.6	0	6085500	6085500	0	202850	202850	0	1000	576;3153					2	0
105	PF3D7_0322400.1-p1	PF3D7_0322400.1-p1	2	2	2	PF3D7_0322400.1-p1 | transcript=PF3D7_0322400.1 | gene=PF3D7_0322400 | organism=Plasmodium_falciparum_3D7 | gene_product=regulator of initiation factor 2 (eIF2) | transcript_product=regulator of initiation factor 2 (eIF2) | location=Pf3D7_03_v3:942545-9453		2	0	2	0	2	0	104.77	0	16.813	2.4	0	7994900	7994900	0	185930	185930	0	1000	1824;3636					2	0
67	PF3D7_0216400.1-p1	PF3D7_0216400.1-p1	2	2	2	PF3D7_0216400.1-p1 | transcript=PF3D7_0216400.1 | gene=PF3D7_0216400 | organism=Plasmodium_falciparum_3D7 | gene_product=vacuolar protein sorting-associated protein 45 | transcript_product=vacuolar protein sorting-associated protein 45 | location=Pf3D7_02_		2	0	2	0	2	0	86.255	0	14.894	3.7	0	7415900	7415900	0	185400	185400	0	1000	2540;2868					2	0
386	PF3D7_1022400.1-p1	PF3D7_1022400.1-p1	1	1	1	PF3D7_1022400.1-p1 | transcript=PF3D7_1022400.1 | gene=PF3D7_1022400 | organism=Plasmodium_falciparum_3D7 | gene_product=serine/arginine-rich splicing factor 4 | transcript_product=serine/arginine-rich splicing factor 4 | location=Pf3D7_10_v3:939938-942234		1	0	1	0	1	0	62.116	0.0082531	5.9012	2.8	0	4394500	4394500	0	183100	183100	0	1000	2935					2	0
731	PF3D7_1463300.1-p1	PF3D7_1463300.1-p1	2	2	2	PF3D7_1463300.1-p1 | transcript=PF3D7_1463300.1 | gene=PF3D7_1463300 | organism=Plasmodium_falciparum_3D7 | gene_product=DNA polymerase alpha subunit B, putative | transcript_product=DNA polymerase alpha subunit B, putative | location=Pf3D7_14_v3:2572988-2		2	0	2	0	2	0	64.036	0	12.364	4.1	0	4694900	4694900	0	180570	180570	0	1000	1841;2290					2	0
110	PF3D7_0406000.1-p1	PF3D7_0406000.1-p1	2	2	2	PF3D7_0406000.1-p1 | transcript=PF3D7_0406000.1 | gene=PF3D7_0406000 | organism=Plasmodium_falciparum_3D7 | gene_product=conserved protein, unknown function | transcript_product=conserved protein, unknown function | location=Pf3D7_04_v3:321019-322545(+) |		2	0	2	0	2	0	60.614	0	12.661	4.1	0	4943900	4943900	0	176570	176570	0	1000	2439;3657					2	0
73	PF3D7_0303000.1-p1	PF3D7_0303000.1-p1	2	2	2	PF3D7_0303000.1-p1 | transcript=PF3D7_0303000.1 | gene=PF3D7_0303000 | organism=Plasmodium_falciparum_3D7 | gene_product=N-ethylmaleimide-sensitive fusion protein | transcript_product=N-ethylmaleimide-sensitive fusion protein | location=Pf3D7_03_v3:159353-		2	0	2	0	2	0	89.133	0	12.377	4	0	8695700	8695700	0	173910	173910	0	1000	1067;2358					2	0
614	PF3D7_1358900.1-p1	PF3D7_1358900.1-p1	2	2	2	PF3D7_1358900.1-p1 | transcript=PF3D7_1358900.1 | gene=PF3D7_1358900 | organism=Plasmodium_falciparum_3D7 | gene_product=GTP-binding protein, putative | transcript_product=GTP-binding protein, putative | location=Pf3D7_13_v3:2332196-2334915(-) | protein_le		2	0	2	0	2	0	41.574	0	24.731	7.6	0	3463900	3463900	0	157450	157450	0	1000	1344;1580					2	0
745	PF3D7_1474500.1-p1	PF3D7_1474500.1-p1	2	2	2	PF3D7_1474500.1-p1 | transcript=PF3D7_1474500.1 | gene=PF3D7_1474500 | organism=Plasmodium_falciparum_3D7 | gene_product=splicing factor 3A subunit 1, putative | transcript_product=splicing factor 3A subunit 1, putative | location=Pf3D7_14_v3:3055715-30578		2	0	2	0	2	0	83.748	0	13.83	4.1	0	5486600	5486600	0	156760	156760	0	1000	573;2392					2	0
409	PF3D7_1105700.1-p1	PF3D7_1105700.1-p1	2	2	2	PF3D7_1105700.1-p1 | transcript=PF3D7_1105700.1 | gene=PF3D7_1105700 | organism=Plasmodium_falciparum_3D7 | gene_product=tRNA-splicing ligase RtcB, putative | transcript_product=tRNA-splicing ligase RtcB, putative | location=Pf3D7_11_v3:247451-248971(+) |		2	0	2	0	2	0	56.32	0	12.922	4.5	0	3809800	3809800	0	152390	152390	0	1000	2872;3154					2	0
136	PF3D7_0506900.1-p1	PF3D7_0506900.1-p1	2	2	2	PF3D7_0506900.1-p1 | transcript=PF3D7_0506900.1 | gene=PF3D7_0506900 | organism=Plasmodium_falciparum_3D7 | gene_product=rhomboid protease ROM4 | transcript_product=rhomboid protease ROM4 | location=Pf3D7_05_v3:288776-291055(-) | protein_length=759 | seque		2	0	2	0	2	0	86.653	0	14.709	3.6	0	5723300	5723300	0	150610	150610	0	1000	2472;2678					2	0
599	PF3D7_1346500.1-p1	PF3D7_1346500.1-p1	2	2	2	PF3D7_1346500.1-p1 | transcript=PF3D7_1346500.1 | gene=PF3D7_1346500 | organism=Plasmodium_falciparum_3D7 | gene_product=conserved Plasmodium protein, unknown function | transcript_product=conserved Plasmodium protein, unknown function | location=Pf3D7_13_		2	0	2	0	2	0	70.622	0	11.753	3.2	0	4504000	4504000	0	140750	140750	0	1000	2717;3273					2	0
345	PF3D7_0930600.1-p1	PF3D7_0930600.1-p1	2	2	2	PF3D7_0930600.1-p1 | transcript=PF3D7_0930600.1 | gene=PF3D7_0930600 | organism=Plasmodium_falciparum_3D7 | gene_product=peptidyl-prolyl cis-trans isomerase | transcript_product=peptidyl-prolyl cis-trans isomerase | location=Pf3D7_09_v3:1218393-1221000(-)		2	0	2	0	2	0	72.551	0	12.325	5.9	0	3636300	3636300	0	139860	139860	0	1000	2180;3191					2	0
643	PF3D7_1407300.1-p1	PF3D7_1407300.1-p1	2	2	2	PF3D7_1407300.1-p1 | transcript=PF3D7_1407300.1 | gene=PF3D7_1407300 | organism=Plasmodium_falciparum_3D7 | gene_product=pre-mRNA-splicing factor 38B, putative | transcript_product=pre-mRNA-splicing factor 38B, putative | location=Pf3D7_14_v3:264403-267074		2	0	2	0	2	0	81.762	0	11.054	4.5	0	4016900	4016900	0	138510	138510	0	1000	1875;3039					2	0
594	PF3D7_1343900.1-p1	PF3D7_1343900.1-p1	2	2	2	PF3D7_1343900.1-p1 | transcript=PF3D7_1343900.1 | gene=PF3D7_1343900 | organism=Plasmodium_falciparum_3D7 | gene_product=U4/U6 small nuclear ribonucleoprotein PRP4, putative | transcript_product=U4/U6 small nuclear ribonucleoprotein PRP4, putative | locati		2	0	2	0	2	0	76.189	0	12.637	4	0	3999200	3999200	0	137900	137900	0	1000	1741;3744					2	0
462	PF3D7_1144500.1-p1	PF3D7_1144500.1-p1	2	2	2	PF3D7_1144500.1-p1 | transcript=PF3D7_1144500.1 | gene=PF3D7_1144500 | organism=Plasmodium_falciparum_3D7 | gene_product=SUMO-activating enzyme subunit 1 | transcript_product=SUMO-activating enzyme subunit 1 | location=Pf3D7_11_v3:1768328-1769344(+) | prot		2	0	2	0	2	0	39.688	0	12.559	5.3	0	2315800	2315800	0	136220	136220	0	1000	995;2808					2	0
529	PF3D7_1245100.1-p1	PF3D7_1245100.1-p1	2	2	2	PF3D7_1245100.1-p1 | transcript=PF3D7_1245100.1 | gene=PF3D7_1245100 | organism=Plasmodium_falciparum_3D7 | gene_product=kinesin-13, putative | transcript_product=kinesin-13, putative | location=Pf3D7_12_v3:1883469-1887681(+) | protein_length=1326 | sequen		2	0	2	0	2	0	153.12	0	12.42	2	0	7889400	7889400	0	129330	129330	0	1000	919;1036					2	0
69	PF3D7_0218700.1-p1	PF3D7_0218700.1-p1	2	2	2	PF3D7_0218700.1-p1 | transcript=PF3D7_0218700.1 | gene=PF3D7_0218700 | organism=Plasmodium_falciparum_3D7 | gene_product=pre-mRNA-processing protein 45, putative | transcript_product=pre-mRNA-processing protein 45, putative | location=Pf3D7_02_v3:763491-76		2	0	2	0	2	0	57.525	0	11.705	5.8	0	2800900	2800900	0	127310	127310	0	1000	2176;3611	6;7		464;480		2	0
344	PF3D7_0930400.2-p1;PF3D7_0930400.1-p1	PF3D7_0930400.2-p1;PF3D7_0930400.1-p1	2;2	2;2	2;2	PF3D7_0930400.2-p1 | transcript=PF3D7_0930400.2 | gene=PF3D7_0930400 | organism=Plasmodium_falciparum_3D7 | gene_product=zinc finger protein, putative | transcript_product=zinc finger protein, putative | location=Pf3D7_09_v3:1207974-1211703(+) | protein_le		2	0	2	0	2	0	107.54	0	22.67	2.4	0	5541500	5541500	0	125940	125940	0	1000	2731;2849					2	0
562	PF3D7_1319300.1-p1	PF3D7_1319300.1-p1	2	2	2	PF3D7_1319300.1-p1 | transcript=PF3D7_1319300.1 | gene=PF3D7_1319300 | organism=Plasmodium_falciparum_3D7 | gene_product=tRNA (guanine(26)-N(2))-dimethyltransferase, putative | transcript_product=tRNA (guanine(26)-N(2))-dimethyltransferase, putative | loca		2	0	2	0	2	0	94.816	0	12.95	2.9	0	5277400	5277400	0	122730	122730	0	1000	3142;3416					2	0
57	PF3D7_0211800.1-p1	PF3D7_0211800.1-p1	2	2	2	PF3D7_0211800.1-p1 | transcript=PF3D7_0211800.1 | gene=PF3D7_0211800 | organism=Plasmodium_falciparum_3D7 | gene_product=asparagine--tRNA ligase | transcript_product=asparagine--tRNA ligase | location=Pf3D7_02_v3:475242-477074(+) | protein_length=610 | seq		2	0	2	0	2	0	70.497	0	11.968	5.4	0	3282200	3282200	0	113180	113180	0	1000	1415;3284					2	0
207	PF3D7_0627700.1-p1	PF3D7_0627700.1-p1	2	2	2	PF3D7_0627700.1-p1 | transcript=PF3D7_0627700.1 | gene=PF3D7_0627700 | organism=Plasmodium_falciparum_3D7 | gene_product=transportin | transcript_product=transportin | location=Pf3D7_06_v3:1108197-1111640(+) | protein_length=1147 | sequence_SO=chromosome |		2	0	2	0	2	0	132.84	0	11.619	2.9	0	6049800	6049800	0	110000	110000	0	1000	279;2484					2	0
323	PF3D7_0917500.1-p1	PF3D7_0917500.1-p1	2	2	2	PF3D7_0917500.1-p1 | transcript=PF3D7_0917500.1 | gene=PF3D7_0917500 | organism=Plasmodium_falciparum_3D7 | gene_product=conserved protein, unknown function | transcript_product=conserved protein, unknown function | location=Pf3D7_09_v3:726703-728748(+) |		2	0	2	0	2	0	79.674	0	16.541	4.7	0	4280000	4280000	0	107000	107000	0	1000	167;2069					2	0
623	PF3D7_1363400.1-p1	PF3D7_1363400.1-p1	2	2	2	PF3D7_1363400.1-p1 | transcript=PF3D7_1363400.1 | gene=PF3D7_1363400 | organism=Plasmodium_falciparum_3D7 | gene_product=polyubiquitin binding protein, putative | transcript_product=polyubiquitin binding protein, putative | location=Pf3D7_13_v3:2543644-254		2	0	2	0	2	0	107.61	0	12.437	3.1	0	5081800	5081800	0	103710	103710	0	1000	2432;2830					2	0
392	PF3D7_1030600.1-p1	PF3D7_1030600.1-p1	2	2	2	PF3D7_1030600.1-p1 | transcript=PF3D7_1030600.1 | gene=PF3D7_1030600 | organism=Plasmodium_falciparum_3D7 | gene_product=tRNA N6-adenosine threonylcarbamoyltransferase | transcript_product=tRNA N6-adenosine threonylcarbamoyltransferase | location=Pf3D7_10_		2	0	2	0	2	0	69.573	0	12.245	4	0	3196900	3196900	0	103120	103120	0	1000	1378;1653					2	0
563	PF3D7_1321700.1-p1	PF3D7_1321700.1-p1	2	2	2	PF3D7_1321700.1-p1 | transcript=PF3D7_1321700.1 | gene=PF3D7_1321700 | organism=Plasmodium_falciparum_3D7 | gene_product=splicing factor 1 | transcript_product=splicing factor 1 | location=Pf3D7_13_v3:902383-905166(+) | protein_length=864 | sequence_SO=chr		2	0	2	0	2	0	100.94	0	11.896	3.2	0	3370900	3370900	0	102150	102150	0	1000	250;2615					2	0
186	PF3D7_0611600.1-p1	PF3D7_0611600.1-p1	1	1	1	PF3D7_0611600.1-p1 | transcript=PF3D7_0611600.1 | gene=PF3D7_0611600 | organism=Plasmodium_falciparum_3D7 | gene_product=basal complex transmembrane protein 1 | transcript_product=basal complex transmembrane protein 1 | location=Pf3D7_06_v3:485114-487066(-		1	0	1	0	1	0	76.663	0.0031898	6.7244	2.5	0	2525600	2525600	0	97139	97139	0	1000	3468					2	0
38	PF3D7_0103300.1-p1	PF3D7_0103300.1-p1	2	2	2	PF3D7_0103300.1-p1 | transcript=PF3D7_0103300.1 | gene=PF3D7_0103300 | organism=Plasmodium_falciparum_3D7 | gene_product=conserved protein, unknown function | transcript_product=conserved protein, unknown function | location=Pf3D7_01_v3:143640-146396(-) |		2	0	2	0	2	0	108.38	0	11.131	2.4	0	4560900	4560900	0	97041	97041	0	1000	1476;2752					2	0
576	PF3D7_1331700.1-p1	PF3D7_1331700.1-p1	2	2	2	PF3D7_1331700.1-p1 | transcript=PF3D7_1331700.1 | gene=PF3D7_1331700 | organism=Plasmodium_falciparum_3D7 | gene_product=glutamine--tRNA ligase, putative | transcript_product=glutamine--tRNA ligase, putative | location=Pf3D7_13_v3:1319089-1321845(-) | prot		2	0	2	0	2	0	108.53	0	11.891	2.3	0	4463300	4463300	0	91088	91088	0	1000	1785;3218					2	0
159	PF3D7_0521700.1-p1	PF3D7_0521700.1-p1	2	2	2	PF3D7_0521700.1-p1 | transcript=PF3D7_0521700.1 | gene=PF3D7_0521700 | organism=Plasmodium_falciparum_3D7 | gene_product=ATP-dependent RNA helicase DDX1, putative | transcript_product=ATP-dependent RNA helicase DDX1, putative | location=Pf3D7_05_v3:882376-		2	0	2	0	2	0	97.337	0	11.595	2.3	0	4027200	4027200	0	89492	89492	0	1000	851;2186					2	0
152	PF3D7_0517700.1-p1	PF3D7_0517700.1-p1	2	2	2	PF3D7_0517700.1-p1 | transcript=PF3D7_0517700.1 | gene=PF3D7_0517700 | organism=Plasmodium_falciparum_3D7 | gene_product=eukaryotic translation initiation factor 3 subunit B, putative | transcript_product=eukaryotic translation initiation factor 3 subunit		2	0	2	0	2	0	84.056	0	12.004	2.7	0	3064900	3064900	0	87569	87569	0	1000	618;2754					2	0
450	PF3D7_1132600.1-p1	PF3D7_1132600.1-p1	1	1	1	PF3D7_1132600.1-p1 | transcript=PF3D7_1132600.1 | gene=PF3D7_1132600 | organism=Plasmodium_falciparum_3D7 | gene_product=pre-mRNA-splicing factor 38A, putative | transcript_product=pre-mRNA-splicing factor 38A, putative | location=Pf3D7_11_v3:1266250-12675		1	0	1	0	1	0	46.655	0.0045317	6.3211	2.1	0	1891000	1891000	0	85955	85955	0	1000	2107					2	0
481	PF3D7_1211900.1-p1	PF3D7_1211900.1-p1	2	2	2	PF3D7_1211900.1-p1 | transcript=PF3D7_1211900.1 | gene=PF3D7_1211900 | organism=Plasmodium_falciparum_3D7 | gene_product=non-SERCA-type Ca2+ -transporting P-ATPase | transcript_product=non-SERCA-type Ca2+ -transporting P-ATPase | location=Pf3D7_12_v3:52900		2	0	2	0	2	0	140.26	0	11.027	2.1	0	5430300	5430300	0	84848	84848	0	1000	873;1691					2	0
559	PF3D7_1317100.1-p1	PF3D7_1317100.1-p1	2	2	2	PF3D7_1317100.1-p1 | transcript=PF3D7_1317100.1 | gene=PF3D7_1317100 | organism=Plasmodium_falciparum_3D7 | gene_product=DNA replication licensing factor MCM4 | transcript_product=DNA replication licensing factor MCM4 | location=Pf3D7_13_v3:711944-714961(+		2	0	2	0	2	0	115.22	0	12.112	2.7	0	4741700	4741700	0	81753	81753	0	1000	1061;3485					2	0
717	PF3D7_1452400.1-p1	PF3D7_1452400.1-p1	2	2	2	PF3D7_1452400.1-p1 | transcript=PF3D7_1452400.1 | gene=PF3D7_1452400 | organism=Plasmodium_falciparum_3D7 | gene_product=conserved Plasmodium protein, unknown function | transcript_product=conserved Plasmodium protein, unknown function | location=Pf3D7_14_		2	0	2	0	2	0	107.5	0	12.69	2.1	0	4366400	4366400	0	80859	80859	0	1000	3385;3585					2	0
253	PF3D7_0729300.1-p1	PF3D7_0729300.1-p1	2	2	2	PF3D7_0729300.1-p1 | transcript=PF3D7_0729300.1 | gene=PF3D7_0729300 | organism=Plasmodium_falciparum_3D7 | gene_product=60S ribosomal export protein NMD3, putative | transcript_product=60S ribosomal export protein NMD3, putative | location=Pf3D7_07_v3:124		2	0	2	0	2	0	104.16	0	11.415	2.4	0	3667100	3667100	0	79720	79720	0	1000	3537;3717					2	0
427	PF3D7_1119900.1-p1	PF3D7_1119900.1-p1	2	2	2	PF3D7_1119900.1-p1 | transcript=PF3D7_1119900.1 | gene=PF3D7_1119900 | organism=Plasmodium_falciparum_3D7 | gene_product=protein transport protein SEC16, putative | transcript_product=protein transport protein SEC16, putative | location=Pf3D7_11_v3:749152-		2	0	2	0	2	0	208.59	0	10.927	2.1	0	6212800	6212800	0	78643	78643	0	1000	692;3236					2	0
489	PF3D7_1218500.1-p1	PF3D7_1218500.1-p1	2	2	2	PF3D7_1218500.1-p1 | transcript=PF3D7_1218500.1 | gene=PF3D7_1218500 | organism=Plasmodium_falciparum_3D7 | gene_product=dynamin-like protein, putative | transcript_product=dynamin-like protein, putative | location=Pf3D7_12_v3:725841-729837(-) | protein_le		2	0	2	0	2	0	122.75	0	12.372	3.7	0	5298600	5298600	0	76792	76792	0	1000	1102;2819					2	0
55	PF3D7_0207600.1-p1	PF3D7_0207600.1-p1	2	2	2	PF3D7_0207600.1-p1 | transcript=PF3D7_0207600.1 | gene=PF3D7_0207600 | organism=Plasmodium_falciparum_3D7 | gene_product=serine repeat antigen 5 | transcript_product=serine repeat antigen 5 | location=Pf3D7_02_v3:303593-307027(-) | protein_length=997 | seq		2	0	2	0	2	0	111.77	0	11.943	3	0	3650700	3650700	0	74504	74504	0	1000	1762;3156					2	0
403	PF3D7_1102400.1-p1	PF3D7_1102400.1-p1	2	2	2	PF3D7_1102400.1-p1 | transcript=PF3D7_1102400.1 | gene=PF3D7_1102400 | organism=Plasmodium_falciparum_3D7 | gene_product=phosphopantothenate--cysteine ligase, putative | transcript_product=phosphopantothenate--cysteine ligase, putative | location=Pf3D7_11_		2	0	2	0	2	0	78.534	0	12.212	5.5	0	2847400	2847400	0	73011	73011	0	1000	2198;3540					2	0
112	PF3D7_0407900.1-p1	PF3D7_0407900.1-p1	2	2	2	PF3D7_0407900.1-p1 | transcript=PF3D7_0407900.1 | gene=PF3D7_0407900 | organism=Plasmodium_falciparum_3D7 | gene_product=AAA family ATPase, putative | transcript_product=AAA family ATPase, putative | location=Pf3D7_04_v3:391347-393350(-) | protein_length=6		2	0	2	0	2	0	77.81	0	12.53	2.8	0	2845400	2845400	0	71134	71134	0	1000	203;3494		12		170	2	0
525	PF3D7_1244200.1-p1	PF3D7_1244200.1-p1	2	2	2	PF3D7_1244200.1-p1 | transcript=PF3D7_1244200.1 | gene=PF3D7_1244200 | organism=Plasmodium_falciparum_3D7 | gene_product=RNA polymerase II transcription factor B subunit 2, putative | transcript_product=RNA polymerase II transcription factor B subunit 2, p		2	0	2	0	2	0	111.87	0	12.948	2.3	0	2912800	2912800	0	71043	71043	0	1000	1703;2135					2	0
270	PF3D7_0811000.1-p1	PF3D7_0811000.1-p1	1	1	1	PF3D7_0811000.1-p1 | transcript=PF3D7_0811000.1 | gene=PF3D7_0811000 | organism=Plasmodium_falciparum_3D7 | gene_product=cullin-1, putative | transcript_product=cullin-1, putative | location=Pf3D7_08_v3:554437-557205(+) | protein_length=829 | sequence_SO=c		1	0	1	0	1	0	100.27	0.0086207	6.0926	1.7	0	3548600	3548600	0	70972	70972	0	1000	2862					2	0
74	PF3D7_0303100.1-p1	PF3D7_0303100.1-p1	2	2	2	PF3D7_0303100.1-p1 | transcript=PF3D7_0303100.1 | gene=PF3D7_0303100 | organism=Plasmodium_falciparum_3D7 | gene_product=CLP1 P-loop domain-containing protein, putative | transcript_product=CLP1 P-loop domain-containing protein, putative | location=Pf3D7_0		2	0	2	0	2	0	170.17	0	11.958	1.7	0	5241500	5241500	0	65519	65519	0	1000	2504;2812					2	0
337	PF3D7_0923800.2-p1;PF3D7_0923800.1-p1	PF3D7_0923800.2-p1;PF3D7_0923800.1-p1	2;2	2;2	2;2	PF3D7_0923800.2-p1 | transcript=PF3D7_0923800.2 | gene=PF3D7_0923800 | organism=Plasmodium_falciparum_3D7 | gene_product=thioredoxin reductase | transcript_product=thioredoxin reductase | location=Pf3D7_09_v3:961933-963558(-) | protein_length=541 | sequenc		2	0	2	0	2	0	59.686	0	14.659	5.2	0	1868900	1868900	0	64446	64446	0	1000	1273;2899					2	0
522	PF3D7_1241900.1-p1	PF3D7_1241900.1-p1	2	2	2	PF3D7_1241900.1-p1 | transcript=PF3D7_1241900.1 | gene=PF3D7_1241900 | organism=Plasmodium_falciparum_3D7 | gene_product=tetratricopeptide repeat protein, putative | transcript_product=tetratricopeptide repeat protein, putative | location=Pf3D7_12_v3:17843		2	0	2	0	2	0	79.8	0	11.723	2.7	0	2488500	2488500	0	63807	63807	0	1000	1722;2801					2	0
658	PF3D7_1416200.1-p1	PF3D7_1416200.1-p1	2	2	2	PF3D7_1416200.1-p1 | transcript=PF3D7_1416200.1 | gene=PF3D7_1416200 | organism=Plasmodium_falciparum_3D7 | gene_product=metacaspase-3 | transcript_product=metacaspase-3 | location=Pf3D7_14_v3:650503-657345(-) | protein_length=2280 | sequence_SO=chromosome		2	0	2	0	2	0	264.92	0	13.048	0.7	0	6677000	6677000	0	62402	62402	0	1000	170;2287					2	0
667	PF3D7_1420400.1-p1	PF3D7_1420400.1-p1	2	2	2	PF3D7_1420400.1-p1 | transcript=PF3D7_1420400.1 | gene=PF3D7_1420400 | organism=Plasmodium_falciparum_3D7 | gene_product=glycine--tRNA ligase | transcript_product=glycine--tRNA ligase | location=Pf3D7_14_v3:846508-849177(+) | protein_length=889 | sequence_		2	0	2	0	2	0	104.3	0	11.294	2.1	0	3066000	3066000	0	57849	57849	0	1000	2738;3665					2	0
262	PF3D7_0806300.1-p1	PF3D7_0806300.1-p1	2	2	2	PF3D7_0806300.1-p1 | transcript=PF3D7_0806300.1 | gene=PF3D7_0806300 | organism=Plasmodium_falciparum_3D7 | gene_product=ferlin-like protein, putative | transcript_product=ferlin-like protein, putative | location=Pf3D7_08_v3:337902-343254(-) | protein_leng		2	0	2	0	2	0	197.63	0	11.512	1.2	0	4376700	4376700	0	52732	52732	0	1000	1096;1787					2	0
635	PF3D7_1369500.1-p1	PF3D7_1369500.1-p1	1	1	1	PF3D7_1369500.1-p1 | transcript=PF3D7_1369500.1 | gene=PF3D7_1369500 | organism=Plasmodium_falciparum_3D7 | gene_product=conserved protein, unknown function | transcript_product=conserved protein, unknown function | location=Pf3D7_13_v3:2769916-2773480(+)		1	0	1	0	1	0	131.37	0.003231	6.8209	1.1	0	2624100	2624100	0	52483	52483	0	1000	3718					2	0
422	PF3D7_1116100.1-p1	PF3D7_1116100.1-p1	2	2	2	PF3D7_1116100.1-p1 | transcript=PF3D7_1116100.1 | gene=PF3D7_1116100 | organism=Plasmodium_falciparum_3D7 | gene_product=serine esterase, putative | transcript_product=serine esterase, putative | location=Pf3D7_11_v3:607902-613394(-) | protein_length=1830		2	0	2	0	2	0	217.07	0	11.29	1.4	0	5069600	5069600	0	50696	50696	0	1000	2975;3387					2	0
178	PF3D7_0606600.1-p1	PF3D7_0606600.1-p1	2	2	2	PF3D7_0606600.1-p1 | transcript=PF3D7_0606600.1 | gene=PF3D7_0606600 | organism=Plasmodium_falciparum_3D7 | gene_product=conserved Plasmodium protein, unknown function | transcript_product=conserved Plasmodium protein, unknown function | location=Pf3D7_06_		2	0	2	0	2	0	280.36	0	12.823	1.4	0	5766300	5766300	0	49710	49710	0	1000	603;3450					2	0
199	PF3D7_0621900.1-p1	PF3D7_0621900.1-p1	1	1	1	PF3D7_0621900.1-p1 | transcript=PF3D7_0621900.1 | gene=PF3D7_0621900 | organism=Plasmodium_falciparum_3D7 | gene_product=signal recognition particle subunit SRP68, putative | transcript_product=signal recognition particle subunit SRP68, putative | location		1	0	1	0	1	0	92.451	0.0032841	6.8841	2.2	0	2201400	2201400	0	48920	48920	0	1000	3296					2	0
309	PF3D7_0907200.1-p1	PF3D7_0907200.1-p1	1	1	1	PF3D7_0907200.1-p1 | transcript=PF3D7_0907200.1 | gene=PF3D7_0907200 | organism=Plasmodium_falciparum_3D7 | gene_product=GTPase-activating protein, putative | transcript_product=GTPase-activating protein, putative | location=Pf3D7_09_v3:345892-349293(+) |		1	0	1	0	1	0	134.35	0	7.106	0.8	0	2351300	2351300	0	47986	47986	0	1000	1442					2	0
59	PF3D7_0212400.1-p1	PF3D7_0212400.1-p1	2	2	2	PF3D7_0212400.1-p1 | transcript=PF3D7_0212400.1 | gene=PF3D7_0212400 | organism=Plasmodium_falciparum_3D7 | gene_product=conserved Plasmodium membrane protein, unknown function | transcript_product=conserved Plasmodium membrane protein, unknown function |		2	0	2	0	2	0	494.21	0	12.093	0.5	0	9538400	9538400	0	46757	46757	0	1000	1697;2120					2	0
446	PF3D7_1130500.1-p1	PF3D7_1130500.1-p1	2	2	2	PF3D7_1130500.1-p1 | transcript=PF3D7_1130500.1 | gene=PF3D7_1130500 | organism=Plasmodium_falciparum_3D7 | gene_product=conserved oligomeric Golgi complex subunit 2, putative | transcript_product=conserved oligomeric Golgi complex subunit 2, putative | lo		2	0	2	0	2	0	118.33	0	12.173	1.9	0	2658600	2658600	0	46643	46643	0	1000	744;1366					2	0
248	PF3D7_0726400.1-p1	PF3D7_0726400.1-p1	2	2	2	PF3D7_0726400.1-p1 | transcript=PF3D7_0726400.1 | gene=PF3D7_0726400 | organism=Plasmodium_falciparum_3D7 | gene_product=conserved Plasmodium membrane protein, unknown function | transcript_product=conserved Plasmodium membrane protein, unknown function |		2	0	2	0	2	0	599.32	0	20.406	0.8	0	10217000	10217000	0	41531	41531	0	1000	2086;2571					2	0
251	PF3D7_0727800.1-p1	PF3D7_0727800.1-p1	2	2	2	PF3D7_0727800.1-p1 | transcript=PF3D7_0727800.1 | gene=PF3D7_0727800 | organism=Plasmodium_falciparum_3D7 | gene_product=cation transporting ATPase, putative | transcript_product=cation transporting ATPase, putative | location=Pf3D7_07_v3:1175944-1181700(+		2	0	2	0	2	0	225.07	0	12.076	1.1	0	3402500	3402500	0	37390	37390	0	1000	1225;3474					2	0
603	PF3D7_1349500.1-p1	PF3D7_1349500.1-p1	2	2	2	PF3D7_1349500.1-p1 | transcript=PF3D7_1349500.1 | gene=PF3D7_1349500 | organism=Plasmodium_falciparum_3D7 | gene_product=conserved Plasmodium protein, unknown function | transcript_product=conserved Plasmodium protein, unknown function | location=Pf3D7_13_		2	0	2	0	2	0	405.41	0	12.953	0.7	0	4462500	4462500	0	29553	29553	0	1000	1851;1914					2	0
504	PF3D7_1228800.1-p1	PF3D7_1228800.1-p1	2	2	2	PF3D7_1228800.1-p1 | transcript=PF3D7_1228800.1 | gene=PF3D7_1228800 | organism=Plasmodium_falciparum_3D7 | gene_product=WD repeat-containing protein, putative | transcript_product=WD repeat-containing protein, putative | location=Pf3D7_12_v3:1169557-11791		2	0	2	0	2	0	378.91	0	12.367	0.6	0	4059000	4059000	0	29413	29413	0	1000	1001;3182					2	0
673	PF3D7_1423800.1-p1	PF3D7_1423800.1-p1	1	1	1	PF3D7_1423800.1-p1 | transcript=PF3D7_1423800.1 | gene=PF3D7_1423800 | organism=Plasmodium_falciparum_3D7 | gene_product=vacuolar protein sorting-associated protein 3, putative | transcript_product=vacuolar protein sorting-associated protein 3, putative |		1	0	1	0	1	0	176.73	0.0087719	6.1776	1.1	0	2108300	2108300	0	27030	27030	0	1000	2213					2	0
514	PF3D7_1235300.1-p1	PF3D7_1235300.1-p1	2	2	2	PF3D7_1235300.1-p1 | transcript=PF3D7_1235300.1 | gene=PF3D7_1235300 | organism=Plasmodium_falciparum_3D7 | gene_product=CCR4-NOT transcription complex subunit 4, putative | transcript_product=CCR4-NOT transcription complex subunit 4, putative | location=P		2	0	2	0	2	0	194.67	0	11.654	1.6	0	1807900	1807900	0	26587	26587	0	1000	514;2083					2	0
224	PF3D7_0705500.1-p1	PF3D7_0705500.1-p1	2	2	2	PF3D7_0705500.1-p1 | transcript=PF3D7_0705500.1 | gene=PF3D7_0705500 | organism=Plasmodium_falciparum_3D7 | gene_product=inositol-phosphate phosphatase, putative | transcript_product=inositol-phosphate phosphatase, putative | location=Pf3D7_07_v3:270022-27		2	0	2	0	2	0	330.7	0	11.415	0.7	0	3647500	3647500	0	25507	25507	0	1000	797;1195					2	0
532	PF3D7_1248700.1-p1	PF3D7_1248700.1-p1	1	1	1	PF3D7_1248700.1-p1 | transcript=PF3D7_1248700.1 | gene=PF3D7_1248700 | organism=Plasmodium_falciparum_3D7 | gene_product=conserved Plasmodium protein, unknown function | transcript_product=conserved Plasmodium protein, unknown function | location=Pf3D7_12_		1	0	1	0	1	0	231.32	0	7.0947	0.7	0	1513200	1513200	0	23279	23279	0	1000	1643					2	0
220	PF3D7_0704600.1-p1	PF3D7_0704600.1-p1	2	2	2	PF3D7_0704600.1-p1 | transcript=PF3D7_0704600.1 | gene=PF3D7_0704600 | organism=Plasmodium_falciparum_3D7 | gene_product=HECT-type E3 ubiquitin ligase UT | transcript_product=HECT-type E3 ubiquitin ligase UT | location=Pf3D7_07_v3:216024-229072(-) | protei		2	0	2	0	2	0	460.41	0	15.814	0.6	0	3777300	3777300	0	19470	19470	0	1000	221;2173					2	0
226	PF3D7_0707200.1-p1	PF3D7_0707200.1-p1	1	1	1	PF3D7_0707200.1-p1 | transcript=PF3D7_0707200.1 | gene=PF3D7_0707200 | organism=Plasmodium_falciparum_3D7 | gene_product=conserved Plasmodium protein, unknown function | transcript_product=conserved Plasmodium protein, unknown function | location=Pf3D7_07_		1	0	1	0	1	0	256.94	0	18.64	0.6	0	1270400	1270400	0	14115	14115	0	1000	3603					2	0
88	PF3D7_0310500.1-p1	PF3D7_0310500.1-p1	2	2	2	PF3D7_0310500.1-p1 | transcript=PF3D7_0310500.1 | gene=PF3D7_0310500 | organism=Plasmodium_falciparum_3D7 | gene_product=ATP-dependent RNA helicase DHX57, putative | transcript_product=ATP-dependent RNA helicase DHX57, putative | location=Pf3D7_03_v3:45229		2	0	2	0	2	0	267.23	0	11.916	1.1	0	1279000	1279000	0	13051	13051	0	1000	577;1245					2	0
598	PF3D7_1346400.1-p1	PF3D7_1346400.1-p1	2	2	2	PF3D7_1346400.1-p1 | transcript=PF3D7_1346400.1 | gene=PF3D7_1346400 | organism=Plasmodium_falciparum_3D7 | gene_product=VPS13 domain-containing protein, putative | transcript_product=VPS13 domain-containing protein, putative | location=Pf3D7_13_v3:1852898		2	0	2	0	2	0	697.04	0	11.653	0.5	0	3544900	3544900	0	11623	11623	0	1000	701;3364					2	0
250	PF3D7_0726800.1-p1	PF3D7_0726800.1-p1	1	1	1	PF3D7_0726800.1-p1 | transcript=PF3D7_0726800.1 | gene=PF3D7_0726800 | organism=Plasmodium_falciparum_3D7 | gene_product=dolichyl-diphosphooligosaccharide--protein glycosyltransferase subunit OST2, putative | transcript_product=dolichyl-diphosphooligosacch		1	0	1	0	1	0	12.548	0.0032895	6.9198	12.1	0	39382000	39382000	0	9845500	9845500	0	1000	2028		23		3	1	0
495	PF3D7_1223800.1-p1	PF3D7_1223800.1-p1	1	1	1	PF3D7_1223800.1-p1 | transcript=PF3D7_1223800.1 | gene=PF3D7_1223800 | organism=Plasmodium_falciparum_3D7 | gene_product=citrate/oxoglutarate carrier protein, putative | transcript_product=citrate/oxoglutarate carrier protein, putative | location=Pf3D7_12_		1	0	1	0	1	0	34.886	0.0031546	6.5999	8.8	0	140320000	140320000	0	8254200	8254200	0	1000	2041		33		27	1	0
45	PF3D7_0108500.1-p1	PF3D7_0108500.1-p1	1	1	1	PF3D7_0108500.1-p1 | transcript=PF3D7_0108500.1 | gene=PF3D7_0108500 | organism=Plasmodium_falciparum_3D7 | gene_product=EELM2 domain-containing protein, putative | transcript_product=EELM2 domain-containing protein, putative | location=Pf3D7_01_v3:349170-		1	0	1	0	1	0	19.734	0.0089286	6.2269	17.9	0	3557000	3557000	0	1778500	1778500	0	1000	1325					1	0
628	PF3D7_1365700.1-p1	PF3D7_1365700.1-p1	1	1	1	PF3D7_1365700.1-p1 | transcript=PF3D7_1365700.1 | gene=PF3D7_1365700 | organism=Plasmodium_falciparum_3D7 | gene_product=SNARE associated Golgi protein, putative | transcript_product=SNARE associated Golgi protein, putative | location=Pf3D7_13_v3:2624553-2		1	0	1	0	1	0	47.02	0	15.398	2.9	0	8326700	8326700	0	693890	693890	0	1000	1235					1	0
168	PF3D7_0527500.1-p1	PF3D7_0527500.1-p1	1	1	1	PF3D7_0527500.1-p1 | transcript=PF3D7_0527500.1 | gene=PF3D7_0527500 | organism=Plasmodium_falciparum_3D7 | gene_product=Hsc70-interacting protein | transcript_product=Hsc70-interacting protein | location=Pf3D7_05_v3:1143618-1145359(+) | protein_length=458		1	0	1	0	1	0	51.125	0	27.262	3.9	0	8845600	8845600	0	552850	552850	0	1000	1080					1	0
328	PF3D7_0919000.1-p1	PF3D7_0919000.1-p1	1	1	1	PF3D7_0919000.1-p1 | transcript=PF3D7_0919000.1 | gene=PF3D7_0919000 | organism=Plasmodium_falciparum_3D7 | gene_product=nucleosome assembly protein | transcript_product=nucleosome assembly protein | location=Pf3D7_09_v3:781368-782675(-) | protein_length=2		1	1	1	1	1	1	31.826	0.0086083	6.0903	3	3	7849600	7849600	0	523300	523300	0	1000	1402					1	1
298	PF3D7_0826700.1-p1	PF3D7_0826700.1-p1	1	1	1	PF3D7_0826700.1-p1 | transcript=PF3D7_0826700.1 | gene=PF3D7_0826700 | organism=Plasmodium_falciparum_3D7 | gene_product=receptor for activated c kinase | transcript_product=receptor for activated c kinase | location=Pf3D7_08_v3:1160164-1161708(-) | protei		1	0	1	0	1	0	35.686	0.0045802	6.3743	6.5	0	7309400	7309400	0	522100	522100	0	1000	952					1	0
102	PF3D7_0320900.1-p1	PF3D7_0320900.1-p1	2	1	1	PF3D7_0320900.1-p1 | transcript=PF3D7_0320900.1 | gene=PF3D7_0320900 | organism=Plasmodium_falciparum_3D7 | gene_product=histone H2A.Z | transcript_product=histone H2A.Z | location=Pf3D7_03_v3:875213-876295(+) | protein_length=158 | sequence_SO=chromosome		2	1	1	0	1	0	16.453	0	9.7626	24.1	5.7	3120300	3120300	0	520050	520050	0	1000	65;3312					1	0
588	PF3D7_1341200.1-p1	PF3D7_1341200.1-p1	1	1	1	PF3D7_1341200.1-p1 | transcript=PF3D7_1341200.1 | gene=PF3D7_1341200 | organism=Plasmodium_falciparum_3D7 | gene_product=60S ribosomal protein L18, putative | transcript_product=60S ribosomal protein L18, putative | location=Pf3D7_13_v3:1633860-1634530(-)		1	0	1	0	1	0	21.746	0.0046656	6.5239	5.4	0	4119100	4119100	0	514880	514880	0	1000	1363					1	0
382	PF3D7_1019400.1-p1	PF3D7_1019400.1-p1	1	1	1	PF3D7_1019400.1-p1 | transcript=PF3D7_1019400.1 | gene=PF3D7_1019400 | organism=Plasmodium_falciparum_3D7 | gene_product=60S ribosomal protein L30e, putative | transcript_product=60S ribosomal protein L30e, putative | location=Pf3D7_10_v3:786503-787008(+)		1	0	1	0	1	0	11.775	0	13.059	12	0	2440800	2440800	0	488150	488150	0	1000	1940					1	0
547	PF3D7_1310700.1-p1	PF3D7_1310700.1-p1	1	1	1	PF3D7_1310700.1-p1 | transcript=PF3D7_1310700.1 | gene=PF3D7_1310700 | organism=Plasmodium_falciparum_3D7 | gene_product=RNA-binding protein, putative | transcript_product=RNA-binding protein, putative | location=Pf3D7_13_v3:468232-468663(-) | protein_leng		1	0	1	0	1	0	16.526	0.0031496	6.5705	9.1	0	2918100	2918100	0	486350	486350	0	1000	133					1	0
526	PF3D7_1244600.1-p1	PF3D7_1244600.1-p1	1	1	1	PF3D7_1244600.1-p1 | transcript=PF3D7_1244600.1 | gene=PF3D7_1244600 | organism=Plasmodium_falciparum_3D7 | gene_product=ADP-ribosylation factor GTPase-activating protein 1 | transcript_product=ADP-ribosylation factor GTPase-activating protein 1 | location		1	0	1	0	1	0	37.287	0.0046225	6.4501	5.4	0	5602500	5602500	0	430960	430960	0	1000	2821					1	0
86	PF3D7_0309600.1-p1	PF3D7_0309600.1-p1	1	1	1	PF3D7_0309600.1-p1 | transcript=PF3D7_0309600.1 | gene=PF3D7_0309600 | organism=Plasmodium_falciparum_3D7 | gene_product=60S acidic ribosomal protein P2 | transcript_product=60S acidic ribosomal protein P2 | location=Pf3D7_03_v3:407980-408318(+) | protein_		1	0	1	0	1	0	11.948	0.0089021	6.2229	21.4	0	1773800	1773800	0	354760	354760	0	1000	1860					1	0
451	PF3D7_1133500.1-p1	PF3D7_1133500.1-p1	1	1	1	PF3D7_1133500.1-p1 | transcript=PF3D7_1133500.1 | gene=PF3D7_1133500 | organism=Plasmodium_falciparum_3D7 | gene_product=conserved Plasmodium protein, unknown function | transcript_product=conserved Plasmodium protein, unknown function | location=Pf3D7_11_		1	0	1	0	1	0	48.096	0.0085349	6.0655	2.3	0	6366000	6366000	0	335050	335050	0	1000	960	44		361		1	0
728	PF3D7_1460700.1-p1	PF3D7_1460700.1-p1	1	1	1	PF3D7_1460700.1-p1 | transcript=PF3D7_1460700.1 | gene=PF3D7_1460700 | organism=Plasmodium_falciparum_3D7 | gene_product=60S ribosomal protein L27 | transcript_product=60S ribosomal protein L27 | location=Pf3D7_14_v3:2475501-2476473(-) | protein_length=146		1	0	1	0	1	0	16.745	0.0089153	6.224	6.8	0	2555100	2555100	0	319390	319390	0	1000	3695					1	0
290	PF3D7_0823200.1-p1	PF3D7_0823200.1-p1	1	1	1	PF3D7_0823200.1-p1 | transcript=PF3D7_0823200.1 | gene=PF3D7_0823200 | organism=Plasmodium_falciparum_3D7 | gene_product=RNA-binding protein, putative | transcript_product=RNA-binding protein, putative | location=Pf3D7_08_v3:1022629-1023846(-) | protein_le		1	0	1	0	1	0	32.441	0	8.1886	6.3	0	4003400	4003400	0	307950	307950	0	1000	3595					1	0
656	PF3D7_1414800.1-p1	PF3D7_1414800.1-p1	1	1	1	PF3D7_1414800.1-p1 | transcript=PF3D7_1414800.1 | gene=PF3D7_1414800 | organism=Plasmodium_falciparum_3D7 | gene_product=small nuclear ribonucleoprotein-associated protein B, putative | transcript_product=small nuclear ribonucleoprotein-associated protein		1	0	1	0	1	0	22.332	0.0045249	6.3211	4	0	3577000	3577000	0	298080	298080	0	1000	1627					1	0
123	PF3D7_0415500.1-p1	PF3D7_0415500.1-p1	1	1	1	PF3D7_0415500.1-p1 | transcript=PF3D7_0415500.1 | gene=PF3D7_0415500 | organism=Plasmodium_falciparum_3D7 | gene_product=nuclear cap-binding protein subunit 2, putative | transcript_product=nuclear cap-binding protein subunit 2, putative | location=Pf3D7_0		1	0	1	0	1	0	28.004	0.0087083	6.154	5.6	0	3147500	3147500	0	286130	286130	0	1000	59					1	0
242	PF3D7_0721400.1-p1	PF3D7_0721400.1-p1	1	1	1	PF3D7_0721400.1-p1 | transcript=PF3D7_0721400.1 | gene=PF3D7_0721400 | organism=Plasmodium_falciparum_3D7 | gene_product=rhoptry protein, putative | transcript_product=rhoptry protein, putative | location=Pf3D7_07_v3:926692-928028(+) | protein_length=214 |		1	0	1	0	1	0	24.792	0.0046729	6.5288	6.1	0	2854700	2854700	0	285470	285470	0	1000	1412					1	0
338	PF3D7_0925700.1-p1	PF3D7_0925700.1-p1	1	1	1	PF3D7_0925700.1-p1 | transcript=PF3D7_0925700.1 | gene=PF3D7_0925700 | organism=Plasmodium_falciparum_3D7 | gene_product=histone deacetylase 1 | transcript_product=histone deacetylase 1 | location=Pf3D7_09_v3:1028661-1030010(-) | protein_length=449 | seque		1	0	1	0	1	0	51.375	0.0045662	6.3384	4.5	0	5118400	5118400	0	284350	284350	0	1000	670					1	0
494	PF3D7_1223700.1-p1	PF3D7_1223700.1-p1	1	1	1	PF3D7_1223700.1-p1 | transcript=PF3D7_1223700.1 | gene=PF3D7_1223700 | organism=Plasmodium_falciparum_3D7 | gene_product=vacuolar iron transporter | transcript_product=vacuolar iron transporter | location=Pf3D7_12_v3:968980-970073(+) | protein_length=273 |		1	0	1	0	1	0	30.984	0.0089419	6.227	2.9	0	3224800	3224800	0	268740	268740	0	1000	2317					1	0
190	PF3D7_0617200.1-p1	PF3D7_0617200.1-p1	1	1	1	PF3D7_0617200.1-p1 | transcript=PF3D7_0617200.1 | gene=PF3D7_0617200 | organism=Plasmodium_falciparum_3D7 | gene_product=BFR1 domain-containing protein, putative | transcript_product=BFR1 domain-containing protein, putative | location=Pf3D7_06_v3:717050-71		1	0	1	0	1	0	52.98	0	9.2504	2.5	0	5487100	5487100	0	249410	249410	0	1000	1760					1	0
702	PF3D7_1444300.1-p1	PF3D7_1444300.1-p1	1	1	1	PF3D7_1444300.1-p1 | transcript=PF3D7_1444300.1 | gene=PF3D7_1444300 | organism=Plasmodium_falciparum_3D7 | gene_product=1-acyl-sn-glycerol-3-phosphate acyltransferase, putative | transcript_product=1-acyl-sn-glycerol-3-phosphate acyltransferase, putative		1	0	1	0	1	0	33.747	0.0032103	6.7664	6.8	0	2453600	2453600	0	245360	245360	0	1000	3419					1	0
597	PF3D7_1346100.1-p1	PF3D7_1346100.1-p1	1	1	1	PF3D7_1346100.1-p1 | transcript=PF3D7_1346100.1 | gene=PF3D7_1346100 | organism=Plasmodium_falciparum_3D7 | gene_product=protein transport protein SEC61 subunit alpha | transcript_product=protein transport protein SEC61 subunit alpha | location=Pf3D7_13_v3		1	0	1	0	1	0	52.223	0.0046154	6.4479	2.5	0	3458100	3458100	0	216130	216130	0	1000	1156					1	0
237	PF3D7_0715900.1-p1	PF3D7_0715900.1-p1	1	1	1	PF3D7_0715900.1-p1 | transcript=PF3D7_0715900.1 | gene=PF3D7_0715900 | organism=Plasmodium_falciparum_3D7 | gene_product=cation diffusion facilitator family protein, putative | transcript_product=cation diffusion facilitator family protein, putative | loca		1	0	1	0	1	0	62.943	0	21.589	2.5	0	4128900	4128900	0	206450	206450	0	1000	2220					1	0
567	PF3D7_1324800.1-p1	PF3D7_1324800.1-p1	1	1	1	PF3D7_1324800.1-p1 | transcript=PF3D7_1324800.1 | gene=PF3D7_1324800 | organism=Plasmodium_falciparum_3D7 | gene_product=dihydrofolate synthase/folylpolyglutamate synthase | transcript_product=dihydrofolate synthase/folylpolyglutamate synthase | location=P		1	0	1	0	1	0	60.064	0.0032362	6.8234	2.5	0	5957700	5957700	0	205440	205440	0	1000	1353					1	0
696	PF3D7_1441200.1-p1	PF3D7_1441200.1-p1	1	1	1	PF3D7_1441200.1-p1 | transcript=PF3D7_1441200.1 | gene=PF3D7_1441200 | organism=Plasmodium_falciparum_3D7 | gene_product=60S ribosomal protein L1, putative | transcript_product=60S ribosomal protein L1, putative | location=Pf3D7_14_v3:1678662-1679486(+) |		1	0	1	0	1	0	24.805	0.0087464	6.1762	4.6	0	2007600	2007600	0	200760	200760	0	1000	85					1	0
531	PF3D7_1246800.1-p1	PF3D7_1246800.1-p1	1	1	1	PF3D7_1246800.1-p1 | transcript=PF3D7_1246800.1 | gene=PF3D7_1246800 | organism=Plasmodium_falciparum_3D7 | gene_product=signal recognition particle receptor subunit beta, putative | transcript_product=signal recognition particle receptor subunit beta, put		1	0	1	0	1	0	30.624	0.0045593	6.3365	5.7	0	2190800	2190800	0	199170	199170	0	1000	120					1	0
87	PF3D7_0309800.1-p1	PF3D7_0309800.1-p1	1	1	1	PF3D7_0309800.1-p1 | transcript=PF3D7_0309800.1 | gene=PF3D7_0309800 | organism=Plasmodium_falciparum_3D7 | gene_product=YTH domain-containing protein 2, putative | transcript_product=YTH domain-containing protein 2, putative | location=Pf3D7_03_v3:412089-		1	0	1	0	1	0	33.089	0	6.9993	4.6	0	2973000	2973000	0	198200	198200	0	1000	3476					1	0
589	PF3D7_1342400.1-p1	PF3D7_1342400.1-p1	1	1	1	PF3D7_1342400.1-p1 | transcript=PF3D7_1342400.1 | gene=PF3D7_1342400 | organism=Plasmodium_falciparum_3D7 | gene_product=casein kinase II beta chain | transcript_product=casein kinase II beta chain | location=Pf3D7_13_v3:1666832-1668153(-) | protein_length		1	0	1	0	1	0	45.284	0.0045524	6.3295	4.2	0	2579600	2579600	0	184260	184260	0	1000	2773					1	0
618	PF3D7_1360900.1-p1	PF3D7_1360900.1-p1	1	1	1	PF3D7_1360900.1-p1 | transcript=PF3D7_1360900.1 | gene=PF3D7_1360900 | organism=Plasmodium_falciparum_3D7 | gene_product=RNA-binding protein, putative | transcript_product=RNA-binding protein, putative | location=Pf3D7_13_v3:2440438-2442909(-) | protein_le		1	0	1	0	1	0	44.813	0.0031447	6.5676	3.1	0	3385000	3385000	0	178160	178160	0	1000	3052					1	0
236	PF3D7_0714500.1-p1	PF3D7_0714500.1-p1	1	1	1	PF3D7_0714500.1-p1 | transcript=PF3D7_0714500.1 | gene=PF3D7_0714500 | organism=Plasmodium_falciparum_3D7 | gene_product=transcription elongation factor s-II, putative | transcript_product=transcription elongation factor s-II, putative | location=Pf3D7_07_		1	0	1	0	1	0	47.352	0	11.802	2.2	0	3691700	3691700	0	175800	175800	0	1000	1348					1	0
174	PF3D7_0529500.1-p1	PF3D7_0529500.1-p1	1	1	1	PF3D7_0529500.1-p1 | transcript=PF3D7_0529500.1 | gene=PF3D7_0529500 | organism=Plasmodium_falciparum_3D7 | gene_product=cell cycle regulator protein, putative | transcript_product=cell cycle regulator protein, putative | location=Pf3D7_05_v3:1206473-12076		1	0	1	0	1	0	20.258	0.0086705	6.1255	7.3	0	1933400	1933400	0	175770	175770	0	1000	1602					1	0
433	PF3D7_1123400.1-p1	PF3D7_1123400.1-p1	2	2	2	PF3D7_1123400.1-p1 | transcript=PF3D7_1123400.1 | gene=PF3D7_1123400 | organism=Plasmodium_falciparum_3D7 | gene_product=eukaryotic peptide chain release factor GTP-binding subunit, putative | transcript_product=eukaryotic peptide chain release factor GTP-		1	1	1	1	1	1	62.881	0	15.739	2	1.3	4417300	4417300	0	169890	169890	0	1000	1638;3554		28;29		284;285	1	1
47	PF3D7_0109200.1-p1	PF3D7_0109200.1-p1	1	1	1	PF3D7_0109200.1-p1 | transcript=PF3D7_0109200.1 | gene=PF3D7_0109200 | organism=Plasmodium_falciparum_3D7 | gene_product=cleavage and polyadenylation specificity factor subunit 5, putative | transcript_product=cleavage and polyadenylation specificity facto		1	0	1	0	1	0	27.318	0	7.6121	3.9	0	1983200	1983200	0	165270	165270	0	1000	1972					1	0
314	PF3D7_0911100.1-p1	PF3D7_0911100.1-p1	1	1	1	PF3D7_0911100.1-p1 | transcript=PF3D7_0911100.1 | gene=PF3D7_0911100 | organism=Plasmodium_falciparum_3D7 | gene_product=conserved protein, unknown function | transcript_product=conserved protein, unknown function | location=Pf3D7_09_v3:504412-508130(+) |		1	0	1	0	1	0	137.12	0.008596	6.0775	0.7	0	8534800	8534800	0	161030	161030	0	1000	2244					1	0
654	PF3D7_1412600.1-p1	PF3D7_1412600.1-p1	1	1	1	PF3D7_1412600.1-p1 | transcript=PF3D7_1412600.1 | gene=PF3D7_1412600 | organism=Plasmodium_falciparum_3D7 | gene_product=deoxyhypusine synthase | transcript_product=deoxyhypusine synthase | location=Pf3D7_14_v3:509686-511176(-) | protein_length=496 | seque		1	0	1	0	1	0	57.241	0.0016502	6.9639	5.2	0	3908700	3908700	0	150340	150340	0	1000	2085					1	0
708	PF3D7_1446700.1-p1	PF3D7_1446700.1-p1	1	1	1	PF3D7_1446700.1-p1 | transcript=PF3D7_1446700.1 | gene=PF3D7_1446700 | organism=Plasmodium_falciparum_3D7 | gene_product=conserved Plasmodium protein, unknown function | transcript_product=conserved Plasmodium protein, unknown function | location=Pf3D7_14_		1	0	1	0	1	0	42.631	0.0032051	6.7605	2.5	0	2812900	2812900	0	148050	148050	0	1000	2214					1	0
272	PF3D7_0811400.1-p1	PF3D7_0811400.1-p1	1	1	1	PF3D7_0811400.1-p1 | transcript=PF3D7_0811400.1 | gene=PF3D7_0811400 | organism=Plasmodium_falciparum_3D7 | gene_product=conserved protein, unknown function | transcript_product=conserved protein, unknown function | location=Pf3D7_08_v3:575986-578370(+) |		1	0	1	0	1	0	71.369	0	7.9001	3.5	0	5011000	5011000	0	147380	147380	0	1000	435					1	0
95	PF3D7_0316900.1-p1	PF3D7_0316900.1-p1	1	1	1	PF3D7_0316900.1-p1 | transcript=PF3D7_0316900.1 | gene=PF3D7_0316900 | organism=Plasmodium_falciparum_3D7 | gene_product=E3 ubiquitin-protein ligase, putative | transcript_product=E3 ubiquitin-protein ligase, putative | location=Pf3D7_03_v3:679234-681277(-		1	0	1	0	1	0	71.008	0.0087848	6.1785	2	0	3061600	3061600	0	139160	139160	0	1000	1251					1	0
360	PF3D7_1007900.1-p1	PF3D7_1007900.1-p1	1	1	1	PF3D7_1007900.1-p1 | transcript=PF3D7_1007900.1 | gene=PF3D7_1007900 | organism=Plasmodium_falciparum_3D7 | gene_product=eukaryotic translation initiation factor 3 subunit D, putative | transcript_product=eukaryotic translation initiation factor 3 subunit		1	0	1	0	1	0	63.109	0	10.596	2.4	0	4551800	4551800	0	137930	137930	0	1000	1315					1	0
146	PF3D7_0515700.1-p1	PF3D7_0515700.1-p1	1	1	1	PF3D7_0515700.1-p1 | transcript=PF3D7_0515700.1 | gene=PF3D7_0515700 | organism=Plasmodium_falciparum_3D7 | gene_product=glideosome-associated protein 40, putative | transcript_product=glideosome-associated protein 40, putative | location=Pf3D7_05_v3:65396		1	0	1	0	1	0	51.799	0.0032206	6.8167	4.6	0	2581700	2581700	0	135880	135880	0	1000	2837					1	0
607	PF3D7_1353800.1-p1	PF3D7_1353800.1-p1	1	1	1	PF3D7_1353800.1-p1 | transcript=PF3D7_1353800.1 | gene=PF3D7_1353800 | organism=Plasmodium_falciparum_3D7 | gene_product=proteasome subunit alpha type-4, putative | transcript_product=proteasome subunit alpha type-4, putative | location=Pf3D7_13_v3:2151402		1	0	1	0	1	0	27.947	0	9.6898	5.7	0	1562800	1562800	0	130230	130230	0	1000	2097					1	0
537	PF3D7_1304100.1-p1	PF3D7_1304100.1-p1	1	1	1	PF3D7_1304100.1-p1 | transcript=PF3D7_1304100.1 | gene=PF3D7_1304100 | organism=Plasmodium_falciparum_3D7 | gene_product=DNA ligase I | transcript_product=DNA ligase I | location=Pf3D7_13_v3:221816-224720(-) | protein_length=912 | sequence_SO=chromosome |		1	0	1	0	1	0	104.5	0	17.344	2.3	0	6527800	6527800	0	128000	128000	0	1000	2					1	0
145	PF3D7_0515000.1-p1	PF3D7_0515000.1-p1	1	1	1	PF3D7_0515000.1-p1 | transcript=PF3D7_0515000.1 | gene=PF3D7_0515000 | organism=Plasmodium_falciparum_3D7 | gene_product=pre-mRNA-splicing factor CWC2, putative | transcript_product=pre-mRNA-splicing factor CWC2, putative | location=Pf3D7_05_v3:620810-6233		1	0	1	0	1	0	98.381	0	8.1769	1.9	0	3564800	3564800	0	122920	122920	0	1000	1276					1	0
740	PF3D7_1471100.1-p1	PF3D7_1471100.1-p1	1	1	1	PF3D7_1471100.1-p1 | transcript=PF3D7_1471100.1 | gene=PF3D7_1471100 | organism=Plasmodium_falciparum_3D7 | gene_product=exported protein 2 | transcript_product=exported protein 2 | location=Pf3D7_14_v3:2905163-2906565(-) | protein_length=287 | sequence_SO		1	0	1	0	1	0	33.411	0.0083565	5.9267	3.1	0	1489100	1489100	0	114540	114540	0	1000	793					1	0
543	PF3D7_1307000.1-p1	PF3D7_1307000.1-p1	1	1	1	PF3D7_1307000.1-p1 | transcript=PF3D7_1307000.1 | gene=PF3D7_1307000 | organism=Plasmodium_falciparum_3D7 | gene_product=exosome complex component RRP40, putative | transcript_product=exosome complex component RRP40, putative | location=Pf3D7_13_v3:325215-		1	0	1	0	1	0	28.291	0.0046512	6.5088	4.1	0	1781400	1781400	0	111340	111340	0	1000	3303					1	0
117	PF3D7_0412200.1-p1	PF3D7_0412200.1-p1	1	1	1	PF3D7_0412200.1-p1 | transcript=PF3D7_0412200.1 | gene=PF3D7_0412200 | organism=Plasmodium_falciparum_3D7 | gene_product=conserved Plasmodium protein, unknown function | transcript_product=conserved Plasmodium protein, unknown function | location=Pf3D7_04_		1	0	1	0	1	0	39.101	0.0088106	6.1904	3.9	0	1776100	1776100	0	111010	111010	0	1000	3624					1	0
271	PF3D7_0811200.1-p1	PF3D7_0811200.1-p1	1	1	1	PF3D7_0811200.1-p1 | transcript=PF3D7_0811200.1 | gene=PF3D7_0811200 | organism=Plasmodium_falciparum_3D7 | gene_product=ER membrane protein complex subunit 1, putative | transcript_product=ER membrane protein complex subunit 1, putative | location=Pf3D7_0		1	0	1	0	1	0	133.76	0	7.8483	2.1	0	6296000	6296000	0	110460	110460	0	1000	3482					1	0
636	PF3D7_1401600.1-p1	PF3D7_1401600.1-p1	1	1	1	PF3D7_1401600.1-p1 | transcript=PF3D7_1401600.1 | gene=PF3D7_1401600 | organism=Plasmodium_falciparum_3D7 | gene_product=Plasmodium exported protein (PHISTb), unknown function | transcript_product=Plasmodium exported protein (PHISTb), unknown function | lo		1	0	1	0	1	0	55.826	0.006006	6.2884	2.3	0	2575300	2575300	0	107300	107300	0	1000	1605					1	0
432	PF3D7_1122400.1-p1	PF3D7_1122400.1-p1	1	1	1	PF3D7_1122400.1-p1 | transcript=PF3D7_1122400.1 | gene=PF3D7_1122400 | organism=Plasmodium_falciparum_3D7 | gene_product=conserved Plasmodium protein, unknown function | transcript_product=conserved Plasmodium protein, unknown function | location=Pf3D7_11_		1	0	1	0	1	0	101.94	0	10.512	3.1	0	4978800	4978800	0	105930	105930	0	1000	1779					1	0
260	PF3D7_0803800.1-p1	PF3D7_0803800.1-p1	1	1	1	PF3D7_0803800.1-p1 | transcript=PF3D7_0803800.1 | gene=PF3D7_0803800 | organism=Plasmodium_falciparum_3D7 | gene_product=proteasome subunit beta type-4 | transcript_product=proteasome subunit beta type-4 | location=Pf3D7_08_v3:233467-234426(-) | protein_le		1	0	1	0	1	0	30.872	0.0085714	6.0745	3	0	1460500	1460500	0	104320	104320	0	1000	1237					1	0
683	PF3D7_1435700.2-p1;PF3D7_1435700.1-p1	PF3D7_1435700.2-p1;PF3D7_1435700.1-p1	1;1	1;1	1;1	PF3D7_1435700.2-p1 | transcript=PF3D7_1435700.2 | gene=PF3D7_1435700 | organism=Plasmodium_falciparum_3D7 | gene_product=ataxin-2 like protein, putative | transcript_product=ataxin-2 like protein, putative | location=Pf3D7_14_v3:1445085-1449491(-) | protei		1	0	1	0	1	0	102.73	0	19.278	1.7	0	3708500	3708500	0	103010	103010	0	1000	2370					1	0
52	PF3D7_0205400.1-p1	PF3D7_0205400.1-p1	1	1	1	PF3D7_0205400.1-p1 | transcript=PF3D7_0205400.1 | gene=PF3D7_0205400 | organism=Plasmodium_falciparum_3D7 | gene_product=PCI domain-containing protein, putative | transcript_product=PCI domain-containing protein, putative | location=Pf3D7_02_v3:223478-2248		1	0	1	0	1	0	54.351	0.0086957	6.1323	2.2	0	2365900	2365900	0	102860	102860	0	1000	3714					1	0
212	PF3D7_0629200.1-p1	PF3D7_0629200.1-p1	1	1	1	PF3D7_0629200.1-p1 | transcript=PF3D7_0629200.1 | gene=PF3D7_0629200 | organism=Plasmodium_falciparum_3D7 | gene_product=DnaJ protein, putative | transcript_product=DnaJ protein, putative | location=Pf3D7_06_v3:1199853-1200995(-) | protein_length=380 | seq		1	0	1	0	1	0	44.669	0.0087977	6.1838	3.7	0	1945700	1945700	0	88439	88439	0	1000	3406					1	0
472	PF3D7_1203300.1-p1	PF3D7_1203300.1-p1	1	1	1	PF3D7_1203300.1-p1 | transcript=PF3D7_1203300.1 | gene=PF3D7_1203300 | organism=Plasmodium_falciparum_3D7 | gene_product=TBCC domain-containing protein, putative | transcript_product=TBCC domain-containing protein, putative | location=Pf3D7_12_v3:173875-17		1	0	1	0	1	0	117.53	0.0089552	6.2367	2	0	3609700	3609700	0	85946	85946	0	1000	57					1	0
573	PF3D7_1329300.1-p1	PF3D7_1329300.1-p1	1	1	1	PF3D7_1329300.1-p1 | transcript=PF3D7_1329300.1 | gene=PF3D7_1329300 | organism=Plasmodium_falciparum_3D7 | gene_product=chromatin assembly factor 1 subunit B, putative | transcript_product=chromatin assembly factor 1 subunit B, putative | location=Pf3D7_1		1	0	1	0	1	0	66.511	0.0045113	6.3098	1.9	0	1944400	1944400	0	84540	84540	0	1000	2382					1	0
601	PF3D7_1347700.1-p1	PF3D7_1347700.1-p1	1	1	1	PF3D7_1347700.1-p1 | transcript=PF3D7_1347700.1 | gene=PF3D7_1347700 | organism=Plasmodium_falciparum_3D7 | gene_product=ethanolamine-phosphate cytidylyltransferase | transcript_product=ethanolamine-phosphate cytidylyltransferase | location=Pf3D7_13_v3:190		1	0	1	0	1	0	66.039	0	8.958	2.8	0	2192100	2192100	0	84313	84313	0	1000	3289					1	0
214	PF3D7_0630600.1-p1	PF3D7_0630600.1-p1	1	1	1	PF3D7_0630600.1-p1 | transcript=PF3D7_0630600.1 | gene=PF3D7_0630600 | organism=Plasmodium_falciparum_3D7 | gene_product=conserved protein, unknown function | transcript_product=conserved protein, unknown function | location=Pf3D7_06_v3:1279820-1283246(+)		1	0	1	0	1	0	110.12	0	9.8527	1.4	0	3959400	3959400	0	84244	84244	0	1000	3157					1	0
616	PF3D7_1359400.1-p1	PF3D7_1359400.1-p1	1	1	1	PF3D7_1359400.1-p1 | transcript=PF3D7_1359400.1 | gene=PF3D7_1359400 | organism=Plasmodium_falciparum_3D7 | gene_product=CUGBP Elav-like family member 1 | transcript_product=CUGBP Elav-like family member 1 | location=Pf3D7_13_v3:2359251-2361198(-) | protei		1	0	1	0	1	0	57.114	0.0031696	6.6594	2.4	0	1756800	1756800	0	83659	83659	0	1000	3110					1	0
541	PF3D7_1306600.1-p1	PF3D7_1306600.1-p1	1	1	1	PF3D7_1306600.1-p1 | transcript=PF3D7_1306600.1 | gene=PF3D7_1306600 | organism=Plasmodium_falciparum_3D7 | gene_product=V-type proton ATPase subunit H, putative | transcript_product=V-type proton ATPase subunit H, putative | location=Pf3D7_13_v3:315042-31		1	0	1	0	1	0	53.829	0.0084388	5.9875	2.4	0	2290100	2290100	0	81788	81788	0	1000	2428					1	0
238	PF3D7_0716800.1-p1	PF3D7_0716800.1-p1	1	1	1	PF3D7_0716800.1-p1 | transcript=PF3D7_0716800.1 | gene=PF3D7_0716800 | organism=Plasmodium_falciparum_3D7 | gene_product=eukaryotic translation initiation factor 3 subunit I, putative | transcript_product=eukaryotic translation initiation factor 3 subunit		1	0	1	0	1	0	37.284	0.0088889	6.2153	5.5	0	1547100	1547100	0	81426	81426	0	1000	741					1	0
638	PF3D7_1402100.1-p1	PF3D7_1402100.1-p1	1	1	1	PF3D7_1402100.1-p1 | transcript=PF3D7_1402100.1 | gene=PF3D7_1402100 | organism=Plasmodium_falciparum_3D7 | gene_product=pseudouridine synthase, putative | transcript_product=pseudouridine synthase, putative | location=Pf3D7_14_v3:81121-83760(+) | protein_		1	0	1	0	1	0	105.73	0.0016474	6.953	1.4	0	3531000	3531000	0	80250	80250	0	1000	717					1	0
189	PF3D7_0614300.1-p1	PF3D7_0614300.1-p1	1	1	1	PF3D7_0614300.1-p1 | transcript=PF3D7_0614300.1 | gene=PF3D7_0614300 | organism=Plasmodium_falciparum_3D7 | gene_product=major facilitator superfamily-related transporter, putative | transcript_product=major facilitator superfamily-related transporter, put		1	0	1	0	1	0	96.979	0	13.483	1.6	0	2711400	2711400	0	79748	79748	0	1000	175					1	0
61	PF3D7_0212900.1-p1	PF3D7_0212900.1-p1	1	1	1	PF3D7_0212900.1-p1 | transcript=PF3D7_0212900.1 | gene=PF3D7_0212900 | organism=Plasmodium_falciparum_3D7 | gene_product=arginyl-tRNA--protein transferase | transcript_product=arginyl-tRNA--protein transferase | location=Pf3D7_02_v3:533253-534350(+) | prot		1	0	1	0	1	0	42.939	0.0084626	5.9943	3.6	0	1649100	1649100	0	78528	78528	0	1000	2364					1	0
134	PF3D7_0505200.1-p1	PF3D7_0505200.1-p1	1	1	1	PF3D7_0505200.1-p1 | transcript=PF3D7_0505200.1 | gene=PF3D7_0505200 | organism=Plasmodium_falciparum_3D7 | gene_product=actin-like protein, putative | transcript_product=actin-like protein, putative | location=Pf3D7_05_v3:230695-232392(+) | protein_length		1	0	1	0	1	0	65.868	0.0085592	6.0719	1.4	0	1932800	1932800	0	77312	77312	0	1000	3735					1	0
722	PF3D7_1456700.1-p1	PF3D7_1456700.1-p1	1	1	1	PF3D7_1456700.1-p1 | transcript=PF3D7_1456700.1 | gene=PF3D7_1456700 | organism=Plasmodium_falciparum_3D7 | gene_product=conserved Plasmodium protein, unknown function | transcript_product=conserved Plasmodium protein, unknown function | location=Pf3D7_14_		1	0	1	0	1	0	77.809	0	7.1101	2	0	2419200	2419200	0	75600	75600	0	1000	876					1	0
213	PF3D7_0629500.1-p1	PF3D7_0629500.1-p1	1	1	1	PF3D7_0629500.1-p1 | transcript=PF3D7_0629500.1 | gene=PF3D7_0629500 | organism=Plasmodium_falciparum_3D7 | gene_product=amino acid transporter AAT1 | transcript_product=amino acid transporter AAT1 | location=Pf3D7_06_v3:1213948-1216005(-) | protein_length		1	0	1	0	1	0	68.858	0.0083218	5.9244	1.5	0	1417100	1417100	0	74585	74585	0	1000	2998					1	0
263	PF3D7_0806500.1-p1	PF3D7_0806500.1-p1	1	1	1	PF3D7_0806500.1-p1 | transcript=PF3D7_0806500.1 | gene=PF3D7_0806500 | organism=Plasmodium_falciparum_3D7 | gene_product=DnaJ protein, putative | transcript_product=DnaJ protein, putative | location=Pf3D7_08_v3:345427-347454(-) | protein_length=675 | seque		1	0	1	0	1	0	76.763	0.0016529	6.9655	1.9	0	2035600	2035600	0	72700	72700	0	1000	1291					1	0
505	PF3D7_1229300.1-p1	PF3D7_1229300.1-p1	1	1	1	PF3D7_1229300.1-p1 | transcript=PF3D7_1229300.1 | gene=PF3D7_1229300 | organism=Plasmodium_falciparum_3D7 | gene_product=conserved Plasmodium protein, unknown function | transcript_product=conserved Plasmodium protein, unknown function | location=Pf3D7_12_		1	0	1	0	1	0	117.48	0.0045872	6.3799	1.3	0	3430400	3430400	0	71467	71467	0	1000	3308					1	0
196	PF3D7_0620500.1-p1	PF3D7_0620500.1-p1	1	1	1	PF3D7_0620500.1-p1 | transcript=PF3D7_0620500.1 | gene=PF3D7_0620500 | organism=Plasmodium_falciparum_3D7 | gene_product=cleavage stimulation factor subunit 1, putative | transcript_product=cleavage stimulation factor subunit 1, putative | location=Pf3D7_0		1	0	1	0	1	0	76.491	0.0085106	6.0441	1.7	0	2064800	2064800	0	71199	71199	0	1000	2726					1	0
421	PF3D7_1114700.1-p1	PF3D7_1114700.1-p1	1	1	1	PF3D7_1114700.1-p1 | transcript=PF3D7_1114700.1 | gene=PF3D7_1114700 | organism=Plasmodium_falciparum_3D7 | gene_product=cyclin-dependent-like kinase CLK3 | transcript_product=cyclin-dependent-like kinase CLK3 | location=Pf3D7_11_v3:555514-558668(+) | prot		1	0	1	0	1	0	81.092	0	7.1553	1.9	0	1969400	1969400	0	70336	70336	0	1000	3716					1	0
465	PF3D7_1145800.1-p1	PF3D7_1145800.1-p1	1	1	1	PF3D7_1145800.1-p1 | transcript=PF3D7_1145800.1 | gene=PF3D7_1145800 | organism=Plasmodium_falciparum_3D7 | gene_product=conserved Plasmodium protein, unknown function | transcript_product=conserved Plasmodium protein, unknown function | location=Pf3D7_11_		1	0	1	0	1	0	108.95	0	7.283	1.1	0	3614500	3614500	0	69510	69510	0	1000	2430					1	0
517	PF3D7_1236300.1-p1	PF3D7_1236300.1-p1	1	1	1	PF3D7_1236300.1-p1 | transcript=PF3D7_1236300.1 | gene=PF3D7_1236300 | organism=Plasmodium_falciparum_3D7 | gene_product=conserved protein, unknown function | transcript_product=conserved protein, unknown function | location=Pf3D7_12_v3:1520327-1521604(+)		1	0	1	0	1	0	50.76	0	7.862	2.6	0	1443500	1443500	0	68739	68739	0	1000	2533					1	0
485	PF3D7_1213900.1-p1	PF3D7_1213900.1-p1	1	1	1	PF3D7_1213900.1-p1 | transcript=PF3D7_1213900.1 | gene=PF3D7_1213900 | organism=Plasmodium_falciparum_3D7 | gene_product=W2 domain-containing protein, putative | transcript_product=W2 domain-containing protein, putative | location=Pf3D7_12_v3:595167-598776		1	0	1	0	1	0	134.55	0	7.0625	1.6	0	3418000	3418000	0	67019	67019	0	1000	2499					1	0
163	PF3D7_0525100.1-p1	PF3D7_0525100.1-p1	1	1	1	PF3D7_0525100.1-p1 | transcript=PF3D7_0525100.1 | gene=PF3D7_0525100 | organism=Plasmodium_falciparum_3D7 | gene_product=acyl-CoA synthetase | transcript_product=acyl-CoA synthetase | location=Pf3D7_05_v3:1041745-1043766(+) | protein_length=673 | sequence_		1	0	1	0	1	0	76.851	0.0046083	6.4436	1.8	0	2048100	2048100	0	66067	66067	0	1000	25					1	0
570	PF3D7_1326400.1-p1	PF3D7_1326400.1-p1	1	1	1	PF3D7_1326400.1-p1 | transcript=PF3D7_1326400.1 | gene=PF3D7_1326400 | organism=Plasmodium_falciparum_3D7 | gene_product=translation initiation factor eIF-2B subunit gamma, putative | transcript_product=translation initiation factor eIF-2B subunit gamma, p		1	0	1	0	1	0	55.041	0.0088626	6.2125	2.1	0	1716700	1716700	0	66028	66028	0	1000	3673					1	0
617	PF3D7_1360800.1-p1	PF3D7_1360800.1-p1	2	2	2	PF3D7_1360800.1-p1 | transcript=PF3D7_1360800.1 | gene=PF3D7_1360800 | organism=Plasmodium_falciparum_3D7 | gene_product=falcilysin | transcript_product=falcilysin | location=Pf3D7_13_v3:2435343-2438924(+) | protein_length=1193 | sequence_SO=chromosome | S		1	1	1	1	1	1	138.86	0	10.959	0.8	0.6	4275100	4275100	0	65771	65771	0	1000	2927;3120					1	1
183	PF3D7_0610200.1-p1	PF3D7_0610200.1-p1	1	1	1	PF3D7_0610200.1-p1 | transcript=PF3D7_0610200.1 | gene=PF3D7_0610200 | organism=Plasmodium_falciparum_3D7 | gene_product=RNA-binding protein 25, putative | transcript_product=RNA-binding protein 25, putative | location=Pf3D7_06_v3:437663-440545(-) | protei		1	0	1	0	1	0	115.74	0.0084986	6.0247	1	0	2701800	2701800	0	64328	64328	0	1000	2011					1	0
554	PF3D7_1314900.1-p1	PF3D7_1314900.1-p1	1	1	1	PF3D7_1314900.1-p1 | transcript=PF3D7_1314900.1 | gene=PF3D7_1314900 | organism=Plasmodium_falciparum_3D7 | gene_product=general transcription factor IIH subunit 2 | transcript_product=general transcription factor IIH subunit 2 | location=Pf3D7_13_v3:63233		1	0	1	0	1	0	45.985	0.0083916	5.958	2.2	0	1255300	1255300	0	62764	62764	0	1000	3330					1	0
350	PF3D7_0935800.1-p1	PF3D7_0935800.1-p1	1	1	1	PF3D7_0935800.1-p1 | transcript=PF3D7_0935800.1 | gene=PF3D7_0935800 | organism=Plasmodium_falciparum_3D7 | gene_product=cytoadherence linked asexual protein 9 | transcript_product=cytoadherence linked asexual protein 9 | location=Pf3D7_09_v3:1413840-14197		1	0	1	0	1	0	160.42	0.0032415	6.8383	0.7	0	4055200	4055200	0	60526	60526	0	1000	1900					1	0
512	PF3D7_1233900.1-p1	PF3D7_1233900.1-p1	1	1	1	PF3D7_1233900.1-p1 | transcript=PF3D7_1233900.1 | gene=PF3D7_1233900 | organism=Plasmodium_falciparum_3D7 | gene_product=sentrin-specific protease 1 | transcript_product=sentrin-specific protease 1 | location=Pf3D7_12_v3:1407674-1411030(+) | protein_length		1	0	1	0	1	0	123.22	0.0083102	5.9169	0.8	0	3249100	3249100	0	59075	59075	0	1000	79					1	0
169	PF3D7_0527600.1-p1	PF3D7_0527600.1-p1	1	1	1	PF3D7_0527600.1-p1 | transcript=PF3D7_0527600.1 | gene=PF3D7_0527600 | organism=Plasmodium_falciparum_3D7 | gene_product=conserved Plasmodium protein, unknown function | transcript_product=conserved Plasmodium protein, unknown function | location=Pf3D7_05_		1	0	1	0	1	0	52.971	0.0046584	6.5094	3.5	0	1699700	1699700	0	58610	58610	0	1000	2618					1	0
295	PF3D7_0824400.1-p1	PF3D7_0824400.1-p1	1	1	1	PF3D7_0824400.1-p1 | transcript=PF3D7_0824400.1 | gene=PF3D7_0824400 | organism=Plasmodium_falciparum_3D7 | gene_product=nucleoside transporter 2 | transcript_product=nucleoside transporter 2 | location=Pf3D7_08_v3:1062304-1064061(-) | protein_length=585 |		1	0	1	0	1	0	67.641	0.0031397	6.567	2.2	0	1785400	1785400	0	57595	57595	0	1000	3295					1	0
490	PF3D7_1220100.1-p1	PF3D7_1220100.1-p1	1	1	1	PF3D7_1220100.1-p1 | transcript=PF3D7_1220100.1 | gene=PF3D7_1220100 | organism=Plasmodium_falciparum_3D7 | gene_product=pre-mRNA-processing factor 17, putative | transcript_product=pre-mRNA-processing factor 17, putative | location=Pf3D7_12_v3:802544-8044		1	0	1	0	1	0	72.536	0	7.4683	2.1	0	1650800	1650800	0	56923	56923	0	1000	1114					1	0
155	PF3D7_0520100.1-p1	PF3D7_0520100.1-p1	1	1	1	PF3D7_0520100.1-p1 | transcript=PF3D7_0520100.1 | gene=PF3D7_0520100 | organism=Plasmodium_falciparum_3D7 | gene_product=protein phosphatase PPM9, putative | transcript_product=protein phosphatase PPM9, putative | location=Pf3D7_05_v3:831617-834343(+) | pr		1	0	1	0	1	0	83.404	0.0084507	5.9936	1.3	0	2100300	2100300	0	56765	56765	0	1000	3655					1	0
315	PF3D7_0912100.1-p1	PF3D7_0912100.1-p1	1	1	1	PF3D7_0912100.1-p1 | transcript=PF3D7_0912100.1 | gene=PF3D7_0912100 | organism=Plasmodium_falciparum_3D7 | gene_product=zinc finger protein, putative | transcript_product=zinc finger protein, putative | location=Pf3D7_09_v3:546800-548101(-) | protein_leng		1	0	1	0	1	0	52.422	0	7.8869	2.1	0	1298900	1298900	0	56476	56476	0	1000	1162					1	0
710	PF3D7_1447700.1-p1	PF3D7_1447700.1-p1	1	1	1	PF3D7_1447700.1-p1 | transcript=PF3D7_1447700.1 | gene=PF3D7_1447700 | organism=Plasmodium_falciparum_3D7 | gene_product=conserved protein, unknown function | transcript_product=conserved protein, unknown function | location=Pf3D7_14_v3:1943936-1944964(-)		1	0	1	0	1	0	40.695	0.0086831	6.1277	2.9	0	1165100	1165100	0	55479	55479	0	1000	2519					1	0
385	PF3D7_1021500.1-p1	PF3D7_1021500.1-p1	1	1	1	PF3D7_1021500.1-p1 | transcript=PF3D7_1021500.1 | gene=PF3D7_1021500 | organism=Plasmodium_falciparum_3D7 | gene_product=ATP-dependent RNA helicase ROK1, putative | transcript_product=ATP-dependent RNA helicase ROK1, putative | location=Pf3D7_10_v3:867635-		1	0	1	0	1	0	79.861	0.0032733	6.876	1.8	0	1686000	1686000	0	52686	52686	0	1000	1123					1	0
341	PF3D7_0928200.1-p1	PF3D7_0928200.1-p1	1	1	1	PF3D7_0928200.1-p1 | transcript=PF3D7_0928200.1 | gene=PF3D7_0928200 | organism=Plasmodium_falciparum_3D7 | gene_product=conserved Plasmodium protein, unknown function | transcript_product=conserved Plasmodium protein, unknown function | location=Pf3D7_09_		1	0	1	0	1	0	83.023	0.004644	6.5009	1.6	0	1950400	1950400	0	51327	51327	0	1000	2528					1	0
313	PF3D7_0910100.1-p1	PF3D7_0910100.1-p1	1	1	1	PF3D7_0910100.1-p1 | transcript=PF3D7_0910100.1 | gene=PF3D7_0910100 | organism=Plasmodium_falciparum_3D7 | gene_product=exportin-7, putative | transcript_product=exportin-7, putative | location=Pf3D7_09_v3:456959-461318(-) | protein_length=1198 | sequence		1	0	1	0	1	0	139.18	0.008547	6.0709	1	0	2303900	2303900	0	50085	50085	0	1000	2745					1	0
288	PF3D7_0821600.1-p1	PF3D7_0821600.1-p1	1	1	1	PF3D7_0821600.1-p1 | transcript=PF3D7_0821600.1 | gene=PF3D7_0821600 | organism=Plasmodium_falciparum_3D7 | gene_product=polyribonucleotide 5-hydroxyl-kinase Clp1, putative | transcript_product=polyribonucleotide 5-hydroxyl-kinase Clp1, putative | locati		1	0	1	0	1	0	79.06	0	7.5315	1.9	0	1197300	1197300	0	46049	46049	0	1000	2302					1	0
100	PF3D7_0319400.1-p1	PF3D7_0319400.1-p1	1	1	1	PF3D7_0319400.1-p1 | transcript=PF3D7_0319400.1 | gene=PF3D7_0319400 | organism=Plasmodium_falciparum_3D7 | gene_product=kinesin-8X | transcript_product=kinesin-8X | location=Pf3D7_03_v3:810081-814172(+) | protein_length=1363 | sequence_SO=chromosome | SO=		1	0	1	0	1	0	157.39	0.0031746	6.6719	0.9	0	2927600	2927600	0	45743	45743	0	1000	3113					1	0
534	PF3D7_1250600.1-p1	PF3D7_1250600.1-p1	1	1	1	PF3D7_1250600.1-p1 | transcript=PF3D7_1250600.1 | gene=PF3D7_1250600 | organism=Plasmodium_falciparum_3D7 | gene_product=translation initiation factor eIF-2B subunit beta, putative | transcript_product=translation initiation factor eIF-2B subunit beta, put		1	0	1	0	1	0	78.751	0.0084034	5.966	1.5	0	1841300	1841300	0	44909	44909	0	1000	2494					1	0
691	PF3D7_1438700.1-p1	PF3D7_1438700.1-p1	1	1	1	PF3D7_1438700.1-p1 | transcript=PF3D7_1438700.1 | gene=PF3D7_1438700 | organism=Plasmodium_falciparum_3D7 | gene_product=DNA primase small subunit | transcript_product=DNA primase small subunit | location=Pf3D7_14_v3:1564575-1567839(+) | protein_length=452		1	0	1	0	1	0	53.489	0.0085837	6.0755	2.2	0	1369900	1369900	0	41513	41513	0	1000	473					1	0
184	PF3D7_0610900.1-p1	PF3D7_0610900.1-p1	1	1	1	PF3D7_0610900.1-p1 | transcript=PF3D7_0610900.1 | gene=PF3D7_0610900 | organism=Plasmodium_falciparum_3D7 | gene_product=transcription elongation factor SPT5, putative | transcript_product=transcription elongation factor SPT5, putative | location=Pf3D7_06_		1	0	1	0	1	0	149.36	0.0046875	6.5292	0.9	0	2904500	2904500	0	41492	41492	0	1000	1129					1	0
500	PF3D7_1226400.1-p1	PF3D7_1226400.1-p1	1	1	1	PF3D7_1226400.1-p1 | transcript=PF3D7_1226400.1 | gene=PF3D7_1226400 | organism=Plasmodium_falciparum_3D7 | gene_product=Mic1 domain-containing protein, putative | transcript_product=Mic1 domain-containing protein, putative | location=Pf3D7_12_v3:1067470-1		1	0	1	0	1	0	102	0.0046948	6.5337	1.5	0	1879700	1879700	0	40864	40864	0	1000	249					1	0
148	PF3D7_0516300.1-p1	PF3D7_0516300.1-p1	1	1	1	PF3D7_0516300.1-p1 | transcript=PF3D7_0516300.1 | gene=PF3D7_0516300 | organism=Plasmodium_falciparum_3D7 | gene_product=tRNA pseudouridine synthase, putative | transcript_product=tRNA pseudouridine synthase, putative | location=Pf3D7_05_v3:678910-680955(+		1	0	1	0	1	0	78.343	0.0087209	6.1611	1.3	0	1219700	1219700	0	40657	40657	0	1000	1242					1	0
193	PF3D7_0619000.1-p1;PF3D7_0619000.2-p1	PF3D7_0619000.1-p1;PF3D7_0619000.2-p1	1;1	1;1	1;1	PF3D7_0619000.1-p1 | transcript=PF3D7_0619000.1 | gene=PF3D7_0619000 | organism=Plasmodium_falciparum_3D7 | gene_product=conserved protein, unknown function | transcript_product=conserved protein, unknown function | location=Pf3D7_06_v3:788707-796025(-) |		1	0	1	0	1	0	213.73	0.0088235	6.2019	0.7	0	2493200	2493200	0	37212	37212	0	1000	1054					1	0
223	PF3D7_0705400.1-p1	PF3D7_0705400.1-p1	1	1	1	PF3D7_0705400.1-p1 | transcript=PF3D7_0705400.1 | gene=PF3D7_0705400 | organism=Plasmodium_falciparum_3D7 | gene_product=DNA replication licensing factor MCM7 | transcript_product=DNA replication licensing factor MCM7 | location=Pf3D7_07_v3:264973-267438(-		1	0	1	0	1	0	94.236	0	10.239	1.8	0	1828100	1828100	0	36562	36562	0	1000	3429					1	0
426	PF3D7_1118300.1-p1	PF3D7_1118300.1-p1	1	1	1	PF3D7_1118300.1-p1 | transcript=PF3D7_1118300.1 | gene=PF3D7_1118300 | organism=Plasmodium_falciparum_3D7 | gene_product=insulinase, putative | transcript_product=insulinase, putative | location=Pf3D7_11_v3:694655-699121(+) | protein_length=1488 | sequence		1	0	1	0	1	0	173.62	0.0046368	6.4771	1.1	0	2616600	2616600	0	34888	34888	0	1000	264					1	0
83	PF3D7_0308900.1-p1	PF3D7_0308900.1-p1	1	1	1	PF3D7_0308900.1-p1 | transcript=PF3D7_0308900.1 | gene=PF3D7_0308900 | organism=Plasmodium_falciparum_3D7 | gene_product=splicing factor 3B subunit 1, putative | transcript_product=splicing factor 3B subunit 1, putative | location=Pf3D7_03_v3:379130-383290		1	0	1	0	1	0	160.04	0	7.2696	1.1	0	1958600	1958600	0	33769	33769	0	1000	3430					1	0
77	PF3D7_0305200.1-p1	PF3D7_0305200.1-p1	1	1	1	PF3D7_0305200.1-p1 | transcript=PF3D7_0305200.1 | gene=PF3D7_0305200 | organism=Plasmodium_falciparum_3D7 | gene_product=GRIP domain-containing protein, putative | transcript_product=GRIP domain-containing protein, putative | location=Pf3D7_03_v3:251242-25		1	0	1	0	1	0	135.79	0.0031646	6.6532	1.1	0	2280500	2280500	0	33051	33051	0	1000	1260					1	0
388	PF3D7_1027100.1-p1	PF3D7_1027100.1-p1	1	1	1	PF3D7_1027100.1-p1 | transcript=PF3D7_1027100.1 | gene=PF3D7_1027100 | organism=Plasmodium_falciparum_3D7 | gene_product=U3 small nucleolar ribonucleoprotein protein MPP10, putative | transcript_product=U3 small nucleolar ribonucleoprotein protein MPP10, p		1	0	1	0	1	0	92.466	0.0045732	6.3606	1.3	0	1152600	1152600	0	32017	32017	0	1000	2298					1	0
294	PF3D7_0824200.1-p1	PF3D7_0824200.1-p1	1	1	1	PF3D7_0824200.1-p1 | transcript=PF3D7_0824200.1 | gene=PF3D7_0824200 | organism=Plasmodium_falciparum_3D7 | gene_product=conserved Plasmodium protein, unknown function | transcript_product=conserved Plasmodium protein, unknown function | location=Pf3D7_08_		1	0	1	0	1	0	133.8	0.008982	6.2638	1.1	0	1879300	1879300	0	29830	29830	0	1000	2471					1	0
109	PF3D7_0405100.1-p1	PF3D7_0405100.1-p1	1	1	1	PF3D7_0405100.1-p1 | transcript=PF3D7_0405100.1 | gene=PF3D7_0405100 | organism=Plasmodium_falciparum_3D7 | gene_product=protein transport protein Sec24B, putative | transcript_product=protein transport protein Sec24B, putative | location=Pf3D7_04_v3:27225		1	0	1	0	1	0	155.94	0	7.7132	0.9	0	1645800	1645800	0	28873	28873	0	1000	1330					1	0
50	PF3D7_0111000.1-p1	PF3D7_0111000.1-p1	1	1	1	PF3D7_0111000.1-p1 | transcript=PF3D7_0111000.1 | gene=PF3D7_0111000 | organism=Plasmodium_falciparum_3D7 | gene_product=kinesin-8B, putative | transcript_product=kinesin-8B, putative | location=Pf3D7_01_v3:421776-427575(-) | protein_length=1664 | sequence		1	0	1	0	1	0	191.87	0	9.956	1	0	2323200	2323200	0	28681	28681	0	1000	963					1	0
493	PF3D7_1223400.1-p1	PF3D7_1223400.1-p1	1	1	1	PF3D7_1223400.1-p1 | transcript=PF3D7_1223400.1 | gene=PF3D7_1223400 | organism=Plasmodium_falciparum_3D7 | gene_product=phospholipid-transporting ATPase, putative | transcript_product=phospholipid-transporting ATPase, putative | location=Pf3D7_12_v3:94112		1	0	1	0	1	0	190.44	0.0032154	6.803	1.1	0	2099900	2099900	0	27272	27272	0	1000	3351					1	0
434	PF3D7_1124100.1-p1	PF3D7_1124100.1-p1	1	1	1	PF3D7_1124100.1-p1 | transcript=PF3D7_1124100.1 | gene=PF3D7_1124100 | organism=Plasmodium_falciparum_3D7 | gene_product=BEACH domain-containing protein, putative | transcript_product=BEACH domain-containing protein, putative | location=Pf3D7_11_v3:951382-		1	0	1	0	1	0	195.83	0.0047022	6.5509	0.9	0	2027700	2027700	0	26334	26334	0	1000	2249					1	0
194	PF3D7_0619200.1-p1	PF3D7_0619200.1-p1	1	1	1	PF3D7_0619200.1-p1 | transcript=PF3D7_0619200.1 | gene=PF3D7_0619200 | organism=Plasmodium_falciparum_3D7 | gene_product=conserved Plasmodium protein, unknown function | transcript_product=conserved Plasmodium protein, unknown function | location=Pf3D7_06_		1	0	1	0	1	0	126.38	0.0083682	5.9318	1	0	1396000	1396000	0	25852	25852	0	1000	1087					1	0
624	PF3D7_1364300.1-p1	PF3D7_1364300.1-p1	1	1	1	PF3D7_1364300.1-p1 | transcript=PF3D7_1364300.1 | gene=PF3D7_1364300 | organism=Plasmodium_falciparum_3D7 | gene_product=pre-mRNA-splicing factor ATP-dependent RNA helicase PRP16 | transcript_product=pre-mRNA-splicing factor ATP-dependent RNA helicase PRP1		1	0	1	0	1	0	134.57	0.0045455	6.3217	0.8	0	1418200	1418200	0	24451	24451	0	1000	3732					1	0
200	PF3D7_0622800.1-p1	PF3D7_0622800.1-p1	1	1	1	PF3D7_0622800.1-p1 | transcript=PF3D7_0622800.1 | gene=PF3D7_0622800 | organism=Plasmodium_falciparum_3D7 | gene_product=leucine--tRNA ligase, putative | transcript_product=leucine--tRNA ligase, putative | location=Pf3D7_06_v3:919685-924028(+) | protein_le		1	0	1	0	1	0	170.24	0.0045386	6.3213	0.8	0	1762900	1762900	0	23505	23505	0	1000	2229					1	0
282	PF3D7_0817700.1-p1	PF3D7_0817700.1-p1	1	1	1	PF3D7_0817700.1-p1 | transcript=PF3D7_0817700.1 | gene=PF3D7_0817700 | organism=Plasmodium_falciparum_3D7 | gene_product=rhoptry neck protein 5 | transcript_product=rhoptry neck protein 5 | location=Pf3D7_08_v3:805797-813465(-) | protein_length=1156 | sequ		1	0	1	0	1	0	133.69	0.0084151	5.967	1.2	0	1147200	1147200	0	22061	22061	0	1000	2613					1	0
572	PF3D7_1329100.1-p1	PF3D7_1329100.1-p1	1	1	1	PF3D7_1329100.1-p1 | transcript=PF3D7_1329100.1 | gene=PF3D7_1329100 | organism=Plasmodium_falciparum_3D7 | gene_product=myosin F, putative | transcript_product=myosin F, putative | location=Pf3D7_13_v3:1227372-1234418(-) | protein_length=2160 | sequence_S		1	0	1	0	1	0	250.29	0.003252	6.8431	0.5	0	1888400	1888400	0	17815	17815	0	1000	1967					1	0
141	PF3D7_0508700.1-p1	PF3D7_0508700.1-p1	1	1	1	PF3D7_0508700.1-p1 | transcript=PF3D7_0508700.1 | gene=PF3D7_0508700 | organism=Plasmodium_falciparum_3D7 | gene_product=pre-mRNA-processing ATP-dependent RNA helicase PRP5, putative | transcript_product=pre-mRNA-processing ATP-dependent RNA helicase PRP5,		1	0	1	0	1	0	175.81	0.0045942	6.4082	0.8	0	1411900	1411900	0	17218	17218	0	1000	349					1	0
411	PF3D7_1106700.1-p1	PF3D7_1106700.1-p1	1	1	1	PF3D7_1106700.1-p1 | transcript=PF3D7_1106700.1 | gene=PF3D7_1106700 | organism=Plasmodium_falciparum_3D7 | gene_product=DNA replication ATP-dependent helicase/nuclease DNA2, putative | transcript_product=DNA replication ATP-dependent helicase/nuclease DNA		1	0	1	0	1	0	120.15	0.0046296	6.4622	1.3	0	875520	875520	0	17167	17167	0	1000	2175					1	0
646	PF3D7_1408400.1-p1	PF3D7_1408400.1-p1	1	1	1	PF3D7_1408400.1-p1 | transcript=PF3D7_1408400.1 | gene=PF3D7_1408400 | organism=Plasmodium_falciparum_3D7 | gene_product=FANCJ-like helicase, putative | transcript_product=FANCJ-like helicase, putative | location=Pf3D7_14_v3:313975-317457(-) | protein_leng		1	0	1	0	1	0	135.54	0.0032787	6.8791	0.9	0	1068700	1068700	0	16963	16963	0	1000	1299					1	0
380	PF3D7_1018200.1-p1	PF3D7_1018200.1-p1	1	1	1	PF3D7_1018200.1-p1 | transcript=PF3D7_1018200.1 | gene=PF3D7_1018200 | organism=Plasmodium_falciparum_3D7 | gene_product=serine/threonine protein phosphatase 8, putative | transcript_product=serine/threonine protein phosphatase 8, putative | location=Pf3D7		1	0	1	0	1	0	254.11	0.0082988	5.9159	0.5	0	1894100	1894100	0	16471	16471	0	1000	2292					1	0
737	PF3D7_1468100.1-p1	PF3D7_1468100.1-p1	1	1	1	PF3D7_1468100.1-p1 | transcript=PF3D7_1468100.1 | gene=PF3D7_1468100 | organism=Plasmodium_falciparum_3D7 | gene_product=MORC family protein, putative | transcript_product=MORC family protein, putative | location=Pf3D7_14_v3:2786308-2794323(-) | protein_le		1	0	1	0	1	0	295.83	0	8.1306	0.7	0	1751700	1751700	0	14971	14971	0	1000	141					1	0
682	PF3D7_1434500.1-p1	PF3D7_1434500.1-p1	1	1	1	PF3D7_1434500.1-p1 | transcript=PF3D7_1434500.1 | gene=PF3D7_1434500 | organism=Plasmodium_falciparum_3D7 | gene_product=dynein-related AAA-type ATPase, putative | transcript_product=dynein-related AAA-type ATPase, putative | location=Pf3D7_14_v3:1378348-1		1	0	1	0	1	0	971	0.0087336	6.1704	0.2	0	3873200	3873200	0	9905.8	9905.8	0	1000	1540					1	0
492	PF3D7_1223100.1-p1;REV__PF3D7_0802500.1-p1	PF3D7_1223100.1-p1	17;1	17;1	17;1	PF3D7_1223100.1-p1 | transcript=PF3D7_1223100.1 | gene=PF3D7_1223100 | organism=Plasmodium_falciparum_3D7 | gene_product=cAMP-dependent protein kinase regulatory subunit | transcript_product=cAMP-dependent protein kinase regulatory subunit | location=Pf3D7		17	2	17	2	17	2	50.832	0	242.54	41.3	4.1	273290000	270020000	3270100	10511000	10386000	125770	82.5793	6;348;377;378;426;564;816;956;1530;1566;1758;2061;2493;2997;3031;3032;3356	45		96		21	2
690	PF3D7_1438600.1-p1	PF3D7_1438600.1-p1	8	8	8	PF3D7_1438600.1-p1 | transcript=PF3D7_1438600.1 | gene=PF3D7_1438600 | organism=Plasmodium_falciparum_3D7 | gene_product=conserved protein, unknown function | transcript_product=conserved protein, unknown function | location=Pf3D7_14_v3:1562232-1563065(+)	PfGet4	8	1	8	1	8	1	33.149	0	76.128	34.3	4.7	127660000	125970000	1694300	8510600	8397700	112950	74.3488	384;1161;1699;2566;2730;2829;3332;3617					12	1
619	PF3D7_1361000.1-p1	PF3D7_1361000.1-p1	9	9	9	PF3D7_1361000.1-p1 | transcript=PF3D7_1361000.1 | gene=PF3D7_1361000 | organism=Plasmodium_falciparum_3D7 | gene_product=protein arginine N-methyltransferase 5, putative | transcript_product=protein arginine N-methyltransferase 5, putative | location=Pf3D7		9	1	9	1	9	1	85.551	0	108.47	14.2	1.5	110490000	109010000	1482400	2907700	2868700	39010	73.5376	303;903;1404;1573;1693;1694;2101;2919;3072					10	1
208	PF3D7_0627800.1-p1	PF3D7_0627800.1-p1	26	26	26	PF3D7_0627800.1-p1 | transcript=PF3D7_0627800.1 | gene=PF3D7_0627800 | organism=Plasmodium_falciparum_3D7 | gene_product=acetyl-CoA synthetase, putative | transcript_product=acetyl-CoA synthetase, putative | location=Pf3D7_06_v3:1114544-1117537(-) | protei		26	1	26	1	26	1	113.88	0	323.31	40.7	1.5	317090000	311910000	5184800	7046500	6931300	115220	60.1571	232;496;821;864;898;946;1039;1040;1059;1125;1233;1287;1654;2454;2667;2675;2912;2949;2986;3172;3233;3271;3473;3518;3538;3741					37	1
680	PF3D7_1429800.1-p1	PF3D7_1429800.1-p1	8	8	8	PF3D7_1429800.1-p1 | transcript=PF3D7_1429800.1 | gene=PF3D7_1429800 | organism=Plasmodium_falciparum_3D7 | gene_product=coatomer subunit beta, putative | transcript_product=coatomer subunit beta, putative | location=Pf3D7_14_v3:1170829-1175293(+) | protei		8	1	8	1	8	1	159.97	0	87.735	7.9	0.7	30871000	30355000	515650	447400	439930	7473.2	58.8677	493;1401;1644;1801;1804;2449;2700;3684					10	1
744	PF3D7_1473700.1-p1	PF3D7_1473700.1-p1	8	8	8	PF3D7_1473700.1-p1 | transcript=PF3D7_1473700.1 | gene=PF3D7_1473700 | organism=Plasmodium_falciparum_3D7 | gene_product=nucleoporin NUP116/NSP116, putative | transcript_product=nucleoporin NUP116/NSP116, putative | location=Pf3D7_14_v3:2998594-3002355(-)		8	1	8	1	8	1	142.21	0	67.413	7.3	0.8	62017000	60936000	1081000	1348200	1324700	23501	56.3678	428;467;682;2207;2500;2546;2959;3062					8	1
347	PF3D7_0932300.1-p1	PF3D7_0932300.1-p1	9	9	9	PF3D7_0932300.1-p1 | transcript=PF3D7_0932300.1 | gene=PF3D7_0932300 | organism=Plasmodium_falciparum_3D7 | gene_product=M18 aspartyl aminopeptidase | transcript_product=M18 aspartyl aminopeptidase | location=Pf3D7_09_v3:1289315-1291027(-) | protein_length		9	1	9	1	9	1	65.634	0	75.14	19.3	3.5	66131000	64898000	1233100	2645200	2595900	49325	52.6285	247;450;2119;2169;2402;2473;2543;2839;3051					11	1
595	PF3D7_1344100.1-p1	PF3D7_1344100.1-p1	29	29	29	PF3D7_1344100.1-p1 | transcript=PF3D7_1344100.1 | gene=PF3D7_1344100 | organism=Plasmodium_falciparum_3D7 | gene_product=TLD domain-containing protein, putative | transcript_product=TLD domain-containing protein, putative | location=Pf3D7_13_v3:1764190-176		29	3	29	3	29	3	93.755	0	323.31	40.4	3.7	502730000	492830000	9904600	11970000	11734000	235820	49.7583	298;331;509;544;545;686;877;878;1231;1411;1430;1529;1646;1695;1748;1811;1877;1880;1886;1887;1958;2563;2638;2648;2772;2951;3144;3163;3704	53		791		35	3
365	PF3D7_1011800.1-p1	PF3D7_1011800.1-p1	14	14	14	PF3D7_1011800.1-p1 | transcript=PF3D7_1011800.1 | gene=PF3D7_1011800 | organism=Plasmodium_falciparum_3D7 | gene_product=PRE-binding protein | transcript_product=PRE-binding protein | location=Pf3D7_10_v3:455398-458817(+) | protein_length=1139 | sequence_S		14	1	14	1	14	1	131.62	0	99.103	13.3	0.8	74113000	72637000	1475600	1277800	1252400	25441	49.2276	49;98;358;458;481;1090;1452;1893;1909;2640;3049;3281;3322;3583					15	1
704	PF3D7_1445100.1-p1	PF3D7_1445100.1-p1	9	9	9	PF3D7_1445100.1-p1 | transcript=PF3D7_1445100.1 | gene=PF3D7_1445100 | organism=Plasmodium_falciparum_3D7 | gene_product=histidine--tRNA ligase, putative | transcript_product=histidine--tRNA ligase, putative | location=Pf3D7_14_v3:1851656-1855054(-) | prot		9	1	9	1	9	1	133.67	0	90.526	9	0.9	47362000	46411000	950750	676600	663020	13582	48.8161	246;1198;1403;1817;1956;2138;2604;2632;2806					10	1
128	PF3D7_0419600.1-p1	PF3D7_0419600.1-p1	7	7	7	PF3D7_0419600.1-p1 | transcript=PF3D7_0419600.1 | gene=PF3D7_0419600 | organism=Plasmodium_falciparum_3D7 | gene_product=ran-specific GTPase-activating protein 1, putative | transcript_product=ran-specific GTPase-activating protein 1, putative | location=P		7	1	7	1	7	1	33.195	0	53.446	25.4	2.9	99481000	97479000	2001700	7652400	7498400	153970	48.7004	733;1104;1951;2610;3061;3475;3516					9	1
396	PF3D7_1033700.1-p1	PF3D7_1033700.1-p1	11	11	11	PF3D7_1033700.1-p1 | transcript=PF3D7_1033700.1 | gene=PF3D7_1033700 | organism=Plasmodium_falciparum_3D7 | gene_product=bromodomain protein 1 | transcript_product=bromodomain protein 1 | location=Pf3D7_10_v3:1348433-1350280(+) | protein_length=488 | seque		11	1	11	1	11	1	55.937	0	70.914	25	2.3	50773000	49733000	1040300	1586700	1554100	32510	47.8038	430;803;916;1863;1933;2026;2659;2660;3018;3521;3562					12	1
204	PF3D7_0624600.1-p1	PF3D7_0624600.1-p1	20	20	20	PF3D7_0624600.1-p1 | transcript=PF3D7_0624600.1 | gene=PF3D7_0624600 | organism=Plasmodium_falciparum_3D7 | gene_product=SNF2 helicase, putative | transcript_product=SNF2 helicase, putative | location=Pf3D7_06_v3:999524-1007683(+) | protein_length=2719 | s		19	1	19	1	19	1	315.62	0	188.33	8.8	0.3	59190000	57907000	1283500	462420	452400	10027	45.1182	281;309;324;388;1052;1062;1289;1789;2234;2445;2698;2755;2877;3005;3094;3412;3477;3503;3513;3751		15;16		2043;2044	23	1
246	PF3D7_0723800.1-p1	PF3D7_0723800.1-p1	2	2	2	PF3D7_0723800.1-p1 | transcript=PF3D7_0723800.1 | gene=PF3D7_0723800 | organism=Plasmodium_falciparum_3D7 | gene_product=conserved Plasmodium protein, unknown function | transcript_product=conserved Plasmodium protein, unknown function | location=Pf3D7_07_		1	1	1	1	1	1	260.76	0	11.366	0.5	0.5	42717000	41733000	983810	406820	397450	9369.6	42.4191	1107;1380					1	2
70	PF3D7_0219600.1-p1	PF3D7_0219600.1-p1	11	11	11	PF3D7_0219600.1-p1 | transcript=PF3D7_0219600.1 | gene=PF3D7_0219600 | organism=Plasmodium_falciparum_3D7 | gene_product=replication factor C subunit 1, putative | transcript_product=replication factor C subunit 1, putative | location=Pf3D7_02_v3:779418-78		11	1	11	1	11	1	104.18	0	76.62	15.3	1	69378000	67741000	1637700	1415900	1382500	33423	41.3637	42;529;647;779;1431;1770;1774;2231;2296;3167;3399					13	1
666	PF3D7_1419700.1-p1	PF3D7_1419700.1-p1	11	11	11	PF3D7_1419700.1-p1 | transcript=PF3D7_1419700.1 | gene=PF3D7_1419700 | organism=Plasmodium_falciparum_3D7 | gene_product=eukaryotic translation initiation factor 3 subunit H, putative | transcript_product=eukaryotic translation initiation factor 3 subunit		11	3	11	3	11	3	59.692	0	166.46	26.7	9.8	272310000	265040000	7267700	15128000	14724000	403760	36.4672	1426;1427;1922;2206;2256;2443;2462;2465;2624;3317;3318;3664	59		431		19	4
657	PF3D7_1416100.1-p1	PF3D7_1416100.1-p1	18	18	18	PF3D7_1416100.1-p1 | transcript=PF3D7_1416100.1 | gene=PF3D7_1416100 | organism=Plasmodium_falciparum_3D7 | gene_product=protein SEY1, putative | transcript_product=protein SEY1, putative | location=Pf3D7_14_v3:645641-648454(-) | protein_length=937 | seque		18	3	18	3	18	3	110.61	0	142.37	24.3	3.2	122340000	118900000	3440500	2496800	2426600	70214	34.5601	212;656;663;745;999;1850;2079;2227;2228;2261;2266;2328;2403;2524;2544;2950;2953;3326					19	3
256	PF3D7_0801800.1-p1	PF3D7_0801800.1-p1	8	8	8	PF3D7_0801800.1-p1 | transcript=PF3D7_0801800.1 | gene=PF3D7_0801800 | organism=Plasmodium_falciparum_3D7 | gene_product=mannose-6-phosphate isomerase, putative | transcript_product=mannose-6-phosphate isomerase, putative | location=Pf3D7_08_v3:119032-1220		8	1	8	1	8	1	117.66	0	64.941	8.2	0.9	46572000	45202000	1369800	789360	766140	23217	32.9991	456;505;2245;2408;2628;2910;3698;3739					8	1
506	PF3D7_1229500.1-p1	PF3D7_1229500.1-p1	9	9	9	PF3D7_1229500.1-p1 | transcript=PF3D7_1229500.1 | gene=PF3D7_1229500 | organism=Plasmodium_falciparum_3D7 | gene_product=T-complex protein 1 subunit gamma | transcript_product=T-complex protein 1 subunit gamma | location=Pf3D7_12_v3:1211788-1213563(+) | pr		9	1	9	1	9	1	60.662	0	55.812	20.7	1.5	32875000	31907000	968210	913200	886310	26895	32.9545	353;957;1212;1218;2248;2420;2696;2820;3201					10	1
665	PF3D7_1419400.1-p1	PF3D7_1419400.1-p1	2	2	2	PF3D7_1419400.1-p1 | transcript=PF3D7_1419400.1 | gene=PF3D7_1419400 | organism=Plasmodium_falciparum_3D7 | gene_product=conserved Plasmodium membrane protein, unknown function | transcript_product=conserved Plasmodium membrane protein, unknown function |		2	1	2	1	2	1	262.31	0	14.062	1.5	1	21828000000	21180000000	648560000	204000000	197940000	6061400	32.6558	234;775	57;58		602;616		5	5
53	PF3D7_0205900.1-p1	PF3D7_0205900.1-p1	8	8	8	PF3D7_0205900.1-p1 | transcript=PF3D7_0205900.1 | gene=PF3D7_0205900 | organism=Plasmodium_falciparum_3D7 | gene_product=26S proteasome regulatory subunit RPN1, putative | transcript_product=26S proteasome regulatory subunit RPN1, putative | location=Pf3D7		8	1	8	1	8	1	108.36	0	58.736	11.2	0.9	38975000	37799000	1176100	735380	713190	22191	32.1387	168;451;463;886;1153;1313;2021;3713					11	1
372	PF3D7_1014900.1-p1	PF3D7_1014900.1-p1	33	33	33	PF3D7_1014900.1-p1 | transcript=PF3D7_1014900.1 | gene=PF3D7_1014900 | organism=Plasmodium_falciparum_3D7 | gene_product=protein KIC8 | transcript_product=protein KIC8 | location=Pf3D7_10_v3:600970-607809(-) | protein_length=2279 | sequence_SO=chromosome |		33	5	33	5	33	5	267.98	0	323.31	15.8	3.4	369230000	358040000	11193000	2397600	2324900	72680	31.9882	311;447;507;632;755;863;974;1138;1230;1364;1367;1479;1545;1696;1808;1809;2000;2042;2074;2095;2096;2139;2195;2387;2394;2395;2458;2510;2785;2813;2961;3413;3441;3634	36		439		40	5
307	PF3D7_0905400.1-p1	PF3D7_0905400.1-p1	14	14	14	PF3D7_0905400.1-p1 | transcript=PF3D7_0905400.1 | gene=PF3D7_0905400 | organism=Plasmodium_falciparum_3D7 | gene_product=high molecular weight rhoptry protein 3 | transcript_product=high molecular weight rhoptry protein 3 | location=Pf3D7_09_v3:270740-2747		14	1	14	1	14	1	104.85	0	150.47	26	1.4	105740000	102480000	3262000	2298700	2227800	70912	31.4164	511;896;1553;2187;2286;2590;2833;3102;3139;3291;3299;3335;3692;3719					19	1
568	PF3D7_1324900.1-p1	PF3D7_1324900.1-p1	6	6	6	PF3D7_1324900.1-p1 | transcript=PF3D7_1324900.1 | gene=PF3D7_1324900 | organism=Plasmodium_falciparum_3D7 | gene_product=L-lactate dehydrogenase | transcript_product=L-lactate dehydrogenase | location=Pf3D7_13_v3:1041157-1042107(+) | protein_length=316 | s		6	1	6	1	6	1	34.107	0	79.449	34.5	3.8	76068000	73705000	2362900	6339000	6142100	196910	31.1924	1166;1710;2280;3224;3447;3628					8	1
274	PF3D7_0812400.1-p1	PF3D7_0812400.1-p1	5	5	5	PF3D7_0812400.1-p1 | transcript=PF3D7_0812400.1 | gene=PF3D7_0812400 | organism=Plasmodium_falciparum_3D7 | gene_product=karyopherin alpha | transcript_product=karyopherin alpha | location=Pf3D7_08_v3:621805-623442(-) | protein_length=545 | sequence_SO=chr		5	1	5	1	5	1	61.158	0	63.466	18.2	2.4	108470000	105050000	3419800	6025900	5835900	189990	30.7169	302;904;3219;3478;3534					7	1
464	PF3D7_1145400.1-p1	PF3D7_1145400.1-p1	33	33	33	PF3D7_1145400.1-p1 | transcript=PF3D7_1145400.1 | gene=PF3D7_1145400 | organism=Plasmodium_falciparum_3D7 | gene_product=dynamin-like protein | transcript_product=dynamin-like protein | location=Pf3D7_11_v3:1800544-1803550(-) | protein_length=837 | sequenc		33	7	33	7	33	7	96.373	0	323.31	48	9.6	667520000	644280000	23240000	14834000	14317000	516450	27.7219	121;190;314;442;443;854;1009;1050;1471;1505;1521;1692;1706;1845;1872;1907;1959;1964;2001;2016;2017;2034;2035;2647;2938;2978;2979;3087;3090;3096;3438;3456;3660;3709;3740;3748					52	8
649	PF3D7_1410200.1-p1	PF3D7_1410200.1-p1	21	21	21	PF3D7_1410200.1-p1 | transcript=PF3D7_1410200.1 | gene=PF3D7_1410200 | organism=Plasmodium_falciparum_3D7 | gene_product=CTP synthase | transcript_product=CTP synthase | location=Pf3D7_14_v3:400418-402994(+) | protein_length=858 | sequence_SO=chromosome |		20	4	20	4	20	4	98.516	0	196.42	26.3	5.2	279480000	269550000	9927100	6075600	5859800	215810	27.1526	172;183;373;1154;1523;1528;1598;1690;1813;1854;1982;1983;2202;2300;2611;2639;2892;2967;3166;3227;3569;3609;3610	56		602		27	4
416	PF3D7_1110500.1-p1	PF3D7_1110500.1-p1	8	8	8	PF3D7_1110500.1-p1 | transcript=PF3D7_1110500.1 | gene=PF3D7_1110500 | organism=Plasmodium_falciparum_3D7 | gene_product=vacuolar protein sorting-associated protein 35, putative | transcript_product=vacuolar protein sorting-associated protein 35, putative		8	1	8	1	8	1	123.47	0	54.464	8	0.9	46415000	44756000	1659400	910100	877560	32538	26.9703	233;1300;2024;2343;2557;3415;3626;3629					11	1
515	PF3D7_1235500.1-p1	PF3D7_1235500.1-p1	7	7	7	PF3D7_1235500.1-p1 | transcript=PF3D7_1235500.1 | gene=PF3D7_1235500 | organism=Plasmodium_falciparum_3D7 | gene_product=N6-adenosine-methyltransferase, putative | transcript_product=N6-adenosine-methyltransferase, putative | location=Pf3D7_12_v3:1481002-1		7	1	7	1	7	1	75.051	0	87.545	16.7	3.3	47968000	46233000	1735200	1998700	1926400	72301	26.6442	792;1035;1097;1858;2412;3454;3652					8	1
378	PF3D7_1016300.1-p1	PF3D7_1016300.1-p1	4	4	4	PF3D7_1016300.1-p1 | transcript=PF3D7_1016300.1 | gene=PF3D7_1016300 | organism=Plasmodium_falciparum_3D7 | gene_product=GBP130 protein | transcript_product=GBP130 protein | location=Pf3D7_10_v3:650898-653567(-) | protein_length=824 | sequence_SO=chromosom		4	1	4	1	4	1	95.843	0	44.697	48.5	15.8	89424000	86180000	3244700	1490400	1436300	54078	26.5598	606;1269;1270;2063					6	1
584	PF3D7_1338100.1-p1	PF3D7_1338100.1-p1	6	6	6	PF3D7_1338100.1-p1 | transcript=PF3D7_1338100.1 | gene=PF3D7_1338100 | organism=Plasmodium_falciparum_3D7 | gene_product=26S proteasome regulatory subunit RPN3, putative | transcript_product=26S proteasome regulatory subunit RPN3, putative | location=Pf3D7		6	2	6	2	6	2	59.066	0	51.391	16.3	3.8	32637000	31451000	1185900	1208800	1164900	43923	26.5214	78;471;1008;1188;2894;3300					6	2
581	PF3D7_1336200.1-p1	PF3D7_1336200.1-p1	3	3	3	PF3D7_1336200.1-p1 | transcript=PF3D7_1336200.1 | gene=PF3D7_1336200 | organism=Plasmodium_falciparum_3D7 | gene_product=conserved Plasmodium protein, unknown function | transcript_product=conserved Plasmodium protein, unknown function | location=Pf3D7_13_		3	1	3	1	3	1	35.497	0	24.213	13.8	3	38039000	36639000	1399900	2717100	2617100	99990	26.1736	173;312;2982	52		277		5	1
502	PF3D7_1227800.1-p1	PF3D7_1227800.1-p1	11	11	11	PF3D7_1227800.1-p1 | transcript=PF3D7_1227800.1 | gene=PF3D7_1227800 | organism=Plasmodium_falciparum_3D7 | gene_product=elongator complex protein 3, putative | transcript_product=elongator complex protein 3, putative | location=Pf3D7_12_v3:1134370-1137648		10	2	10	2	10	2	129.2	0	90.472	11	1.8	77166000	74150000	3015700	1330400	1278500	51995	24.5889	194;290;624;781;1167;1915;2259;2996;3030;3435;3449					15	2
302	PF3D7_0903700.1-p1;PF3D7_0422300.1-p1	PF3D7_0903700.1-p1;PF3D7_0422300.1-p1	7;5	7;5	7;5	PF3D7_0903700.1-p1 | transcript=PF3D7_0903700.1 | gene=PF3D7_0903700 | organism=Plasmodium_falciparum_3D7 | gene_product=alpha tubulin 1 | transcript_product=alpha tubulin 1 | location=Pf3D7_09_v3:175542-177442(+) | protein_length=453 | sequence_SO=chromos		7	1	7	1	7	1	50.296	0	91.291	22.5	2	36196000	34709000	1487300	1723600	1652800	70824	23.3367	54;118;390;593;640;2273;2614					7	1
586	PF3D7_1338300.1-p1	PF3D7_1338300.1-p1	9	9	9	PF3D7_1338300.1-p1 | transcript=PF3D7_1338300.1 | gene=PF3D7_1338300 | organism=Plasmodium_falciparum_3D7 | gene_product=elongation factor 1-gamma, putative | transcript_product=elongation factor 1-gamma, putative | location=Pf3D7_13_v3:1548692-1550396(+)		9	1	9	1	9	1	47.777	0	90.913	26.3	2.7	43915000	42100000	1815200	2091200	2004700	86440	23.1918	230;933;1418;1562;1819;1847;2988;3437;3722					11	1
558	PF3D7_1316600.1-p1	PF3D7_1316600.1-p1	9	9	9	PF3D7_1316600.1-p1 | transcript=PF3D7_1316600.1 | gene=PF3D7_1316600 | organism=Plasmodium_falciparum_3D7 | gene_product=choline-phosphate cytidylyltransferase | transcript_product=choline-phosphate cytidylyltransferase | location=Pf3D7_13_v3:691014-694125		9	1	9	1	9	1	104.78	0	91.633	21	2.7	46896000	44849000	2046900	1143800	1093900	49924	21.9113	853;909;1079;2527;2750;2757;3016;3044;3464					10	1
606	PF3D7_1353400.1-p1	PF3D7_1353400.1-p1	24	24	24	PF3D7_1353400.1-p1 | transcript=PF3D7_1353400.1 | gene=PF3D7_1353400 | organism=Plasmodium_falciparum_3D7 | gene_product=Ran-binding protein, putative | transcript_product=Ran-binding protein, putative | location=Pf3D7_13_v3:2139728-2143222(+) | protein_le		24	4	24	4	24	4	140.42	0	264.43	28	3.9	268520000	256680000	11844000	4195600	4010600	185060	21.6719	220;462;709;724;748;827;966;967;1072;1073;1350;1544;1869;1931;2177;2236;2324;2361;2363;2371;2386;2397;3444;3497					31	4
431	PF3D7_1121700.1-p1	PF3D7_1121700.1-p1	11	11	11	PF3D7_1121700.1-p1 | transcript=PF3D7_1121700.1 | gene=PF3D7_1121700 | organism=Plasmodium_falciparum_3D7 | gene_product=protein GCN20 | transcript_product=protein GCN20 | location=Pf3D7_11_v3:820073-822520(+) | protein_length=815 | sequence_SO=chromosome		11	2	11	2	11	2	95.374	0	96.764	14.7	2.5	57915000	55229000	2685300	1524100	1453400	70666	20.5672	841;1023;1043;1071;1213;1610;1830;2068;2602;2851;3177					13	2
713	PF3D7_1450100.1-p1	PF3D7_1450100.1-p1	9	9	9	PF3D7_1450100.1-p1 | transcript=PF3D7_1450100.1 | gene=PF3D7_1450100 | organism=Plasmodium_falciparum_3D7 | gene_product=signal recognition particle subunit SRP54 | transcript_product=signal recognition particle subunit SRP54 | location=Pf3D7_14_v3:2051621		8	3	8	3	8	3	55.979	0	101.43	19.6	6.6	98917000	94198000	4719000	3804500	3623000	181500	19.9614	56;259;501;592;1047;1331;1755;2617;3013					12	3
81	PF3D7_0306800.1-p1	PF3D7_0306800.1-p1	24	24	24	PF3D7_0306800.1-p1 | transcript=PF3D7_0306800.1 | gene=PF3D7_0306800 | organism=Plasmodium_falciparum_3D7 | gene_product=T-complex protein 1 subunit beta | transcript_product=T-complex protein 1 subunit beta | location=Pf3D7_03_v3:306108-307984(-) | protei		23	4	23	4	23	4	59.198	0	323.31	51.6	8.6	522120000	497060000	25060000	16316000	15533000	783130	19.8345	185;441;539;540;1084;1149;1208;1271;1272;1285;1286;1450;1588;1669;1891;1892;2620;2784;2828;2843;2844;2985;3282;3411;3480;3520	10		257		35	5
119	PF3D7_0413600.1-p1	PF3D7_0413600.1-p1	7	7	7	PF3D7_0413600.1-p1 | transcript=PF3D7_0413600.1 | gene=PF3D7_0413600 | organism=Plasmodium_falciparum_3D7 | gene_product=26S protease regulatory subunit 6B, putative | transcript_product=26S protease regulatory subunit 6B, putative | location=Pf3D7_04_v3:6		7	1	7	1	7	1	44.666	0	62.623	25.3	3.3	28001000	26606000	1394400	1333400	1267000	66401	19.081	23;187;395;1240;1357;2592;3608					9	1
321	PF3D7_0915400.1-p1	PF3D7_0915400.1-p1	37	37	37	PF3D7_0915400.1-p1 | transcript=PF3D7_0915400.1 | gene=PF3D7_0915400 | organism=Plasmodium_falciparum_3D7 | gene_product=ATP-dependent 6-phosphofructokinase | transcript_product=ATP-dependent 6-phosphofructokinase | location=Pf3D7_09_v3:650585-654841(-) |		37	9	37	9	37	9	159.45	0	323.31	38.7	9.1	537660000	510360000	27303000	6637800	6300700	337080	18.692	90;504;574;601;637;654;678;739;1131;1229;1243;1508;1630;1724;2094;2255;2282;2444;2531;2532;2542;2599;2603;2871;2897;2911;2932;3055;3064;3071;3244;3484;3489;3490;3606;3654;3721;3728					49	11
359	PF3D7_1007700.1-p1	PF3D7_1007700.1-p1	13	13	13	PF3D7_1007700.1-p1 | transcript=PF3D7_1007700.1 | gene=PF3D7_1007700 | organism=Plasmodium_falciparum_3D7 | gene_product=AP2 domain transcription factor AP2-I | transcript_product=AP2 domain transcription factor AP2-I | location=Pf3D7_10_v3:301126-305919(-		12	2	12	2	12	2	182.66	0	125.49	7.3	1.4	89009000	84429000	4580800	2022900	1918800	104110	18.4305	162;815;1472;1493;1556;1674;1870;1911;2127;2165;2646;2964;3658	34		300		14	2
454	PF3D7_1134800.1-p1	PF3D7_1134800.1-p1	7	7	7	PF3D7_1134800.1-p1 | transcript=PF3D7_1134800.1 | gene=PF3D7_1134800 | organism=Plasmodium_falciparum_3D7 | gene_product=coatomer subunit delta | transcript_product=coatomer subunit delta | location=Pf3D7_11_v3:1367186-1368809(+) | protein_length=487 | seq		7	1	7	1	7	1	56.839	0	57.666	15.2	1.8	43485000	41241000	2244700	1739400	1649600	89787	18.3724	476;1257;1317;2714;3043;3347;3679					9	1
283	PF3D7_0818200.1-p1	PF3D7_0818200.1-p1	11	11	11	PF3D7_0818200.1-p1 | transcript=PF3D7_0818200.1 | gene=PF3D7_0818200 | organism=Plasmodium_falciparum_3D7 | gene_product=14-3-3 protein | transcript_product=14-3-3 protein | location=Pf3D7_08_v3:830006-831454(+) | protein_length=262 | sequence_SO=chromosom		11	2	11	2	11	2	30.192	0	153.84	54.6	13.4	197930000	187170000	10759000	11643000	11010000	632870	17.3969	41;151;330;382;1196;1522;1565;2295;3136;3535;3622					14	2
613	PF3D7_1357800.1-p1	PF3D7_1357800.1-p1	19	19	19	PF3D7_1357800.1-p1 | transcript=PF3D7_1357800.1 | gene=PF3D7_1357800 | organism=Plasmodium_falciparum_3D7 | gene_product=T-complex protein 1 subunit delta | transcript_product=T-complex protein 1 subunit delta | location=Pf3D7_13_v3:2291897-2294134(+) | pr		18	6	18	6	18	6	57.977	0	268.88	51	16.8	317460000	299800000	17669000	10241000	9670800	569960	16.9675	50;165;213;235;525;526;527;847;1045;1133;1365;1395;1659;1668;1921;1973;2476;2845;3067;3068;3487					25	6
714	PF3D7_1451100.1-p1	PF3D7_1451100.1-p1	7	7	7	PF3D7_1451100.1-p1 | transcript=PF3D7_1451100.1 | gene=PF3D7_1451100 | organism=Plasmodium_falciparum_3D7 | gene_product=elongation factor 2 | transcript_product=elongation factor 2 | location=Pf3D7_14_v3:2090902-2093400(+) | protein_length=832 | sequence_		7	1	7	1	7	1	93.522	0	44.235	10	1.1	20742000	19552000	1189900	471410	444370	27043	16.432	272;584;1793;2023;2954;3401;3708					7	1
675	PF3D7_1426100.1-p1	PF3D7_1426100.1-p1	4	4	4	PF3D7_1426100.1-p1 | transcript=PF3D7_1426100.1 | gene=PF3D7_1426100 | organism=Plasmodium_falciparum_3D7 | gene_product=transcription factor BTF3, putative | transcript_product=transcription factor BTF3, putative | location=Pf3D7_14_v3:1018745-1019260(-)		4	1	4	1	4	1	19.393	0	27.564	24.6	5.3	25377000	23811000	1566700	3172200	2976300	195830	15.1984	1382;1595;2275;3060					4	1
703	PF3D7_1444800.1-p1	PF3D7_1444800.1-p1	22	22	22	PF3D7_1444800.1-p1 | transcript=PF3D7_1444800.1 | gene=PF3D7_1444800 | organism=Plasmodium_falciparum_3D7 | gene_product=fructose-bisphosphate aldolase | transcript_product=fructose-bisphosphate aldolase | location=Pf3D7_14_v3:1844041-1845617(-) | protein_		22	10	22	10	22	10	40.105	0	323.31	75.6	36.3	1084800000	1017700000	67129000	54239000	50883000	3356500	15.1595	29;72;110;275;644;690;834;835;858;872;892;1524;1623;1838;1950;2106;2960;3212;3222;3225;3525;3633	65		365		55	13
551	PF3D7_1311900.1-p1	PF3D7_1311900.1-p1	7	7	7	PF3D7_1311900.1-p1 | transcript=PF3D7_1311900.1 | gene=PF3D7_1311900 | organism=Plasmodium_falciparum_3D7 | gene_product=V-type proton ATPase catalytic subunit A | transcript_product=V-type proton ATPase catalytic subunit A | location=Pf3D7_13_v3:507900-50		7	1	7	1	7	1	68.576	0	85.921	17	2	42666000	39986000	2679600	1185200	1110700	74434	14.9219	1111;1359;1583;1798;1929;3017;3461					11	1
484	PF3D7_1213800.1-p1	PF3D7_1213800.1-p1	6	6	6	PF3D7_1213800.1-p1 | transcript=PF3D7_1213800.1 | gene=PF3D7_1213800 | organism=Plasmodium_falciparum_3D7 | gene_product=proline--tRNA ligase | transcript_product=proline--tRNA ligase | location=Pf3D7_12_v3:590194-592434(-) | protein_length=746 | sequence_		6	1	6	1	6	1	86.646	0	39.48	10.9	1.3	42797000	40083000	2714300	951050	890730	60318	14.7672	83;327;980;1782;1936;3588					7	1
533	PF3D7_1248900.1-p1	PF3D7_1248900.1-p1	6	5	5	PF3D7_1248900.1-p1 | transcript=PF3D7_1248900.1 | gene=PF3D7_1248900 | organism=Plasmodium_falciparum_3D7 | gene_product=26S protease regulatory subunit 8, putative | transcript_product=26S protease regulatory subunit 8, putative | location=Pf3D7_12_v3:200		6	1	5	1	5	1	49.545	0	30.173	17.9	2.8	13219000	12355000	863400	489580	457600	31978	14.3098	955;998;1088;1500;3320;3418					7	1
229	PF3D7_0708800.1-p1	PF3D7_0708800.1-p1	11	11	11	PF3D7_0708800.1-p1 | transcript=PF3D7_0708800.1 | gene=PF3D7_0708800 | organism=Plasmodium_falciparum_3D7 | gene_product=heat shock protein 110 | transcript_product=heat shock protein 110 | location=Pf3D7_07_v3:395711-398332(+) | protein_length=873 | seque		11	1	11	1	11	1	99.963	0	115.8	15	1.3	56474000	52781000	3693200	1227700	1147400	80287	14.2912	712;720;1003;1179;1193;1628;1688;1906;1925;3117;3627					11	1
305	PF3D7_0904800.1-p1	PF3D7_0904800.1-p1	29	29	29	PF3D7_0904800.1-p1 | transcript=PF3D7_0904800.1 | gene=PF3D7_0904800 | organism=Plasmodium_falciparum_3D7 | gene_product=replication protein A1, small fragment | transcript_product=replication protein A1, small fragment | location=Pf3D7_09_v3:222271-224156		29	16	29	16	29	16	56.234	0	323.31	65.1	35.3	3298600000	3082400000	216210000	113750000	106290000	7455500	14.2566	51;401;583;789;790;800;993;1002;1020;1032;1119;1369;1376;1383;1386;1897;1989;1990;2151;2209;2210;2272;2380;2630;2741;2854;3400;3511;3563;3566;3567	29		36		63	23
540	PF3D7_1306400.1-p1	PF3D7_1306400.1-p1	7	7	6	PF3D7_1306400.1-p1 | transcript=PF3D7_1306400.1 | gene=PF3D7_1306400 | organism=Plasmodium_falciparum_3D7 | gene_product=26S protease regulatory subunit 10B, putative | transcript_product=26S protease regulatory subunit 10B, putative | location=Pf3D7_13_v3		7	1	7	1	6	1	44.677	0	45.797	26.5	3.6	25755000	24061000	1694100	1226400	1145700	80671	14.2021	446;955;1178;1439;2489;3125;3417					9	2
687	PF3D7_1437900.1-p1	PF3D7_1437900.1-p1	10	10	10	PF3D7_1437900.1-p1 | transcript=PF3D7_1437900.1 | gene=PF3D7_1437900 | organism=Plasmodium_falciparum_3D7 | gene_product=HSP40, subfamily A | transcript_product=HSP40, subfamily A | location=Pf3D7_14_v3:1533329-1534947(+) | protein_length=424 | sequence_SO		9	4	9	4	9	4	48.469	0	104.3	27.6	10.8	93627000	87324000	6303400	4927800	4596000	331760	13.8534	795;1164;1274;1377;1422;1569;1570;1584;2681;3463					9	4
449	PF3D7_1132300.1-p1	PF3D7_1132300.1-p1	10	10	10	PF3D7_1132300.1-p1 | transcript=PF3D7_1132300.1 | gene=PF3D7_1132300 | organism=Plasmodium_falciparum_3D7 | gene_product=nucleic acid binding protein, putative | transcript_product=nucleic acid binding protein, putative | location=Pf3D7_11_v3:1253073-12538		9	6	9	6	9	6	31.731	0	323.31	36.6	23.8	449140000	418780000	30351000	26420000	24634000	1785400	13.7975	486;489;1424;1682;2157;2945;3526;3598;3599;3646					17	7
698	PF3D7_1442100.1-p1	PF3D7_1442100.1-p1	2	2	2	PF3D7_1442100.1-p1 | transcript=PF3D7_1442100.1 | gene=PF3D7_1442100 | organism=Plasmodium_falciparum_3D7 | gene_product=replication factor A protein 3, putative | transcript_product=replication factor A protein 3, putative | location=Pf3D7_14_v3:1706520-1		2	1	2	1	2	1	12.61	0	56.02	22	7.3	34723000	32370000	2353300	11574000	10790000	784420	13.7554	224;1987					3	1
644	PF3D7_1407800.1-p1	PF3D7_1407800.1-p1	5	5	5	PF3D7_1407800.1-p1 | transcript=PF3D7_1407800.1 | gene=PF3D7_1407800 | organism=Plasmodium_falciparum_3D7 | gene_product=plasmepsin IV | transcript_product=plasmepsin IV | location=Pf3D7_14_v3:283086-284435(+) | protein_length=449 | sequence_SO=chromosome		4	1	4	1	4	1	51.046	0	97.558	14.7	3.3	29408000	27390000	2018000	1547800	1441600	106210	13.5731	117;285;350;1006;1024					6	1
579	PF3D7_1334100.1-p1	PF3D7_1334100.1-p1	1	1	1	PF3D7_1334100.1-p1 | transcript=PF3D7_1334100.1 | gene=PF3D7_1334100 | organism=Plasmodium_falciparum_3D7 | gene_product=conserved protein, unknown function | transcript_product=conserved protein, unknown function | location=Pf3D7_13_v3:1392614-1395565(-)		1	1	1	1	1	1	117.79	0.0089686	6.2637	0.8	0.8	137040000	127320000	9722000	2447200	2273600	173610	13.096	1726					1	1
602	PF3D7_1349200.1-p1	PF3D7_1349200.1-p1	8	8	8	PF3D7_1349200.1-p1 | transcript=PF3D7_1349200.1 | gene=PF3D7_1349200 | organism=Plasmodium_falciparum_3D7 | gene_product=glutamate--tRNA ligase, putative | transcript_product=glutamate--tRNA ligase, putative | location=Pf3D7_13_v3:1971890-1974481(-) | prot		8	1	8	1	8	1	101.42	0	49.63	9.6	1.4	19977000	18535000	1441800	425030	394360	30677	12.8552	3;69;820;1392;1621;1662;3027;3232		37		693	8	1
699	PF3D7_1442400.1-p1	PF3D7_1442400.1-p1	3	3	3	PF3D7_1442400.1-p1 | transcript=PF3D7_1442400.1 | gene=PF3D7_1442400 | organism=Plasmodium_falciparum_3D7 | gene_product=protein KIC9 | transcript_product=protein KIC9 | location=Pf3D7_14_v3:1717171-1723512(+) | protein_length=2113 | sequence_SO=chromosome		3	2	3	2	3	2	249.6	0	43.635	1.7	1	35574000	33003000	2570400	335600	311350	24249	12.8397	1268;2299;3310					3	2
473	PF3D7_1203700.1-p1	PF3D7_1203700.1-p1	8	8	8	PF3D7_1203700.1-p1 | transcript=PF3D7_1203700.1 | gene=PF3D7_1203700 | organism=Plasmodium_falciparum_3D7 | gene_product=nucleosome assembly protein | transcript_product=nucleosome assembly protein | location=Pf3D7_12_v3:187146-188842(-) | protein_length=3		7	3	7	3	7	3	40.487	0	57.469	28.2	7.2	62819000	58156000	4663100	3926200	3634700	291440	12.4715	195;323;379;658;1144;2383;3226;3421					9	3
362	PF3D7_1008700.1-p1	PF3D7_1008700.1-p1	6	6	6	PF3D7_1008700.1-p1 | transcript=PF3D7_1008700.1 | gene=PF3D7_1008700 | organism=Plasmodium_falciparum_3D7 | gene_product=tubulin beta chain | transcript_product=tubulin beta chain | location=Pf3D7_10_v3:360625-362480(-) | protein_length=445 | sequence_SO=c		5	2	5	2	5	2	49.75	0	41.222	17.3	4.9	32095000	29544000	2551400	1604800	1477200	127570	11.5795	70;475;588;1594;2461;3443					7	2
97	PF3D7_0317600.1-p1	PF3D7_0317600.1-p1	4	4	4	PF3D7_0317600.1-p1 | transcript=PF3D7_0317600.1 | gene=PF3D7_0317600 | organism=Plasmodium_falciparum_3D7 | gene_product=40S ribosomal protein S11, putative | transcript_product=40S ribosomal protein S11, putative | location=Pf3D7_03_v3:725015-726130(+) |		4	1	4	1	4	1	18.76	0	32.672	26.7	5	47863000	43965000	3897900	4351200	3996800	354360	11.2789	157;192;424;1017					5	1
71	PF3D7_0302500.1-p1;PF3D7_0302200.1-p1;PF3D7_0831600.1-p1;PF3D7_0220800.1-p1	PF3D7_0302500.1-p1;PF3D7_0302200.1-p1	4;3;1;1	4;3;1;1	4;3;1;1	PF3D7_0302500.1-p1 | transcript=PF3D7_0302500.1 | gene=PF3D7_0302500 | organism=Plasmodium_falciparum_3D7 | gene_product=cytoadherence linked asexual protein 3.1 | transcript_product=cytoadherence linked asexual protein 3.1 | location=Pf3D7_03_v3:135418-14		4	1	4	1	4	1	167.24	0	25.645	3.1	0.6	13342000	12155000	1187100	177900	162070	15828	10.2394	328;380;1223;3590					4	1
202	PF3D7_0624000.1-p1	PF3D7_0624000.1-p1	6	6	6	PF3D7_0624000.1-p1 | transcript=PF3D7_0624000.1 | gene=PF3D7_0624000 | organism=Plasmodium_falciparum_3D7 | gene_product=hexokinase | transcript_product=hexokinase | location=Pf3D7_06_v3:981066-982547(+) | protein_length=493 | sequence_SO=chromosome | SO=p		6	1	6	1	6	1	55.261	0	77.128	19.7	2.8	66539000	60376000	6162700	2464400	2236200	228250	9.79715	945;969;1186;1393;1794;2692					11	1
121	PF3D7_0415000.1-p1	PF3D7_0415000.1-p1	24	24	24	PF3D7_0415000.1-p1 | transcript=PF3D7_0415000.1 | gene=PF3D7_0415000 | organism=Plasmodium_falciparum_3D7 | gene_product=arsenical pump-driving ATPase, putative | transcript_product=arsenical pump-driving ATPase, putative | location=Pf3D7_04_v3:668578-6697	PfGet3	24	17	24	17	24	17	43.317	0	323.31	81	66.8	18683000000	16861000000	1821800000	1037900000	936720000	101210000	9.25521	101;520;521;578;771;772;887;888;938;1296;1297;1298;1470;1485;1486;1487;1681;1707;1708;1731;1732;2124;2143;2144;2232;2294;2326;2327;2679;3041;3198;3214;3707	16;17		121;201		202	59
524	PF3D7_1242700.1-p1	PF3D7_1242700.1-p1	3	3	3	PF3D7_1242700.1-p1 | transcript=PF3D7_1242700.1 | gene=PF3D7_1242700 | organism=Plasmodium_falciparum_3D7 | gene_product=40S ribosomal protein S17, putative | transcript_product=40S ribosomal protein S17, putative | location=Pf3D7_12_v3:1803653-1804483(+)		3	1	3	1	3	1	16.067	0	18.105	24.8	7.3	13689000	12153000	1535600	1955500	1736200	219370	7.91448	1400;2838;3319					4	1
334	PF3D7_0922200.1-p1	PF3D7_0922200.1-p1	12	12	12	PF3D7_0922200.1-p1 | transcript=PF3D7_0922200.1 | gene=PF3D7_0922200 | organism=Plasmodium_falciparum_3D7 | gene_product=S-adenosylmethionine synthetase | transcript_product=S-adenosylmethionine synthetase | location=Pf3D7_09_v3:903362-904570(+) | protein_		11	5	11	5	11	5	44.843	0	136.66	39.6	14.7	184680000	163580000	21101000	9720200	8609600	1110600	7.75221	425;782;895;994;1520;1737;1912;2131;2905;3026;3179;3448					17	5
187	PF3D7_0612100.1-p1	PF3D7_0612100.1-p1	4	4	4	PF3D7_0612100.1-p1 | transcript=PF3D7_0612100.1 | gene=PF3D7_0612100 | organism=Plasmodium_falciparum_3D7 | gene_product=eukaryotic translation initiation factor 3 subunit L, putative | transcript_product=eukaryotic translation initiation factor 3 subunit		4	1	4	1	4	1	78.129	0	29.952	10.8	1.7	13290000	11737000	1553700	531610	469470	62147	7.55419	38;819;1634;2110					6	1
424	PF3D7_1116800.1-p1	PF3D7_1116800.1-p1	7	7	7	PF3D7_1116800.1-p1 | transcript=PF3D7_1116800.1 | gene=PF3D7_1116800 | organism=Plasmodium_falciparum_3D7 | gene_product=heat shock protein 101 | transcript_product=heat shock protein 101 | location=Pf3D7_11_v3:636094-639511(-) | protein_length=906 | seque		6	1	6	1	6	1	102.87	0	43.657	8.4	1.2	22280000	19565000	2715100	428460	376240	52213	7.20587	32;480;582;1636;1687;1903;3092					6	1
228	PF3D7_0708400.1-p1	PF3D7_0708400.1-p1	41	41	41	PF3D7_0708400.1-p1 | transcript=PF3D7_0708400.1 | gene=PF3D7_0708400 | organism=Plasmodium_falciparum_3D7 | gene_product=heat shock protein 90 | transcript_product=heat shock protein 90 | location=Pf3D7_07_v3:381592-384614(+) | protein_length=745 | sequenc		41	17	41	17	41	17	86.165	0	323.31	55	30.9	2453800000	2122200000	331590000	64573000	55847000	8726000	6.40007	40;125;126;252;271;307;308;397;398;432;433;498;499;828;829;959;977;1014;1019;1150;1176;1177;1190;1280;1356;1398;1494;1495;1504;1547;1660;1867;2091;2345;2346;2622;2677;2763;2764;2864;2947;3160;3161;3276;3336;3568					90	23
106	PF3D7_0322900.1-p1	PF3D7_0322900.1-p1	8	8	8	PF3D7_0322900.1-p1 | transcript=PF3D7_0322900.1 | gene=PF3D7_0322900 | organism=Plasmodium_falciparum_3D7 | gene_product=40S ribosomal protein S3A, putative | transcript_product=40S ribosomal protein S3A, putative | location=Pf3D7_03_v3:965553-966502(-) |		8	2	8	2	8	2	30.047	0	67.729	34	9.2	39823000	34136000	5687400	2654900	2275700	379160	6.00195	216;383;1448;1463;1497;1511;2055;2942					9	2
453	PF3D7_1134000.1-p1	PF3D7_1134000.1-p1	4	4	4	PF3D7_1134000.1-p1 | transcript=PF3D7_1134000.1 | gene=PF3D7_1134000 | organism=Plasmodium_falciparum_3D7 | gene_product=heat shock protein 70 | transcript_product=heat shock protein 70 | location=Pf3D7_11_v3:1320114-1322105(+) | protein_length=663 | seque		4	1	4	1	4	1	73.297	0	28.637	7.5	1.4	12280000	10434000	1846000	350860	298110	52742	5.65223	1226;2916;3208;3327					5	1
195	PF3D7_0619400.1-p1	PF3D7_0619400.1-p1	10	10	10	PF3D7_0619400.1-p1 | transcript=PF3D7_0619400.1 | gene=PF3D7_0619400 | organism=Plasmodium_falciparum_3D7 | gene_product=cell division cycle protein 48 homologue, putative | transcript_product=cell division cycle protein 48 homologue, putative | location=P		10	4	10	4	10	4	92.386	0	92.037	16.3	5.4	27300000	23035000	4264200	535280	451670	83612	5.40198	0;159;523;585;953;954;1372;1611;1716;2455					12	4
556	PF3D7_1315900.1-p1	PF3D7_1315900.1-p1	2	2	2	PF3D7_1315900.1-p1 | transcript=PF3D7_1315900.1 | gene=PF3D7_1315900 | organism=Plasmodium_falciparum_3D7 | gene_product=exportin-T, putative | transcript_product=exportin-T, putative | location=Pf3D7_13_v3:663741-667929(+) | protein_length=1232 | sequence		2	1	2	1	2	1	143	0	13.433	1.5	0.8	7931900	6681600	1250300	130030	109530	20497	5.34371	1396;1750					3	1
480	PF3D7_1365900.1-p1;PF3D7_1211800.1-p1	PF3D7_1365900.1-p1;PF3D7_1211800.1-p1	3;3	3;3	3;3	PF3D7_1365900.1-p1 | transcript=PF3D7_1365900.1 | gene=PF3D7_1365900 | organism=Plasmodium_falciparum_3D7 | gene_product=ubiquitin-60S ribosomal protein L40 | transcript_product=ubiquitin-60S ribosomal protein L40 | location=Pf3D7_13_v3:2632534-2633260(-)		3	3	3	3	3	3	14.617	0	58.747	26.6	26.6	126060000	105160000	20899000	25211000	21031000	4179700	5.0317	575;3098;3131					3	3
353	PF3D7_1004000.1-p1	PF3D7_1004000.1-p1	1	1	1	PF3D7_1004000.1-p1 | transcript=PF3D7_1004000.1 | gene=PF3D7_1004000 | organism=Plasmodium_falciparum_3D7 | gene_product=60S ribosomal protein L13, putative | transcript_product=60S ribosomal protein L13, putative | location=Pf3D7_10_v3:179344-180226(-) |		1	1	1	1	1	1	23.754	0	14.728	5.9	5.9	5757000	4777800	979220	523370	434350	89020	4.87924	3038					1	1
610	PF3D7_1357100.1-p1;PF3D7_1357000.1-p1	PF3D7_1357100.1-p1;PF3D7_1357000.1-p1	20;20	20;20	20;20	PF3D7_1357100.1-p1 | transcript=PF3D7_1357100.1 | gene=PF3D7_1357100 | organism=Plasmodium_falciparum_3D7 | gene_product=elongation factor 1-alpha | transcript_product=elongation factor 1-alpha | location=Pf3D7_13_v3:2268901-2270232(+) | protein_length=443		20	11	20	11	20	11	48.958	0	265.84	55.3	34.5	1330100000	1102500000	227580000	49263000	40835000	8428800	4.8447	66;67;439;595;764;1128;1333;1550;1551;2329;2330;2547;2608;2661;2683;2718;2765;2965;3074;3118;3262;3314;3575					41	15
37	PF3D7_0102900.1-p1	PF3D7_0102900.1-p1	6	6	6	PF3D7_0102900.1-p1 | transcript=PF3D7_0102900.1 | gene=PF3D7_0102900 | organism=Plasmodium_falciparum_3D7 | gene_product=aspartate--tRNA ligase | transcript_product=aspartate--tRNA ligase | location=Pf3D7_01_v3:128960-130840(-) | protein_length=626 | seque		6	2	6	2	6	2	73.449	0	50.442	11.5	3.2	33937000	28074000	5863000	893070	738780	154290	4.78826	214;818;1381;1648;2437;3287					8	2
730	PF3D7_1462800.1-p1	PF3D7_1462800.1-p1	16	16	16	PF3D7_1462800.1-p1 | transcript=PF3D7_1462800.1 | gene=PF3D7_1462800 | organism=Plasmodium_falciparum_3D7 | gene_product=glyceraldehyde-3-phosphate dehydrogenase | transcript_product=glyceraldehyde-3-phosphate dehydrogenase | location=Pf3D7_14_v3:2559098-2		16	6	16	6	16	6	36.635	0	189.22	62	20.8	254410000	210340000	44075000	11564000	9560900	2003400	4.77234	63;179;218;487;676;859;1568;1954;2619;3341;3355;3382;3458;3547;3560;3561					23	7
709	PF3D7_1447000.1-p1	PF3D7_1447000.1-p1	9	9	9	PF3D7_1447000.1-p1 | transcript=PF3D7_1447000.1 | gene=PF3D7_1447000 | organism=Plasmodium_falciparum_3D7 | gene_product=40S ribosomal protein S5 | transcript_product=40S ribosomal protein S5 | location=Pf3D7_14_v3:1929931-1931379(+) | protein_length=272 |		7	3	7	3	7	3	29.957	0	76.118	34.6	13.2	96736000	79916000	16820000	6449100	5327700	1121300	4.75136	53;75;215;940;1433;2018;2019;2913;3238;3469					10	3
131	PF3D7_0501600.1-p1	PF3D7_0501600.1-p1	3	3	3	PF3D7_0501600.1-p1 | transcript=PF3D7_0501600.1 | gene=PF3D7_0501600 | organism=Plasmodium_falciparum_3D7 | gene_product=rhoptry-associated protein 2 | transcript_product=rhoptry-associated protein 2 | location=Pf3D7_05_v3:84041-85237(-) | protein_length=3		2	1	2	1	2	1	46.738	0	20.21	6.8	2.5	13866000	11452000	2413600	693300	572620	120680	4.74495	2747;2893;3245					2	1
448	PF3D7_1132200.1-p1	PF3D7_1132200.1-p1	8	8	8	PF3D7_1132200.1-p1 | transcript=PF3D7_1132200.1 | gene=PF3D7_1132200 | organism=Plasmodium_falciparum_3D7 | gene_product=T-complex protein 1 subunit alpha | transcript_product=T-complex protein 1 subunit alpha | location=Pf3D7_11_v3:1248310-1250232(-) | pr		8	2	8	2	8	2	60.26	0	72.904	16.5	3.7	38092000	31449000	6643100	1120400	924970	195380	4.73421	555;693;802;1037;1679;1916;2860;3581					8	2
230	PF3D7_0709000.1-p1	PF3D7_0709000.1-p1	2	2	2	PF3D7_0709000.1-p1 | transcript=PF3D7_0709000.1 | gene=PF3D7_0709000 | organism=Plasmodium_falciparum_3D7 | gene_product=chloroquine resistance transporter | transcript_product=chloroquine resistance transporter | location=Pf3D7_07_v3:403222-406317(+) | pr		2	1	2	1	2	1	48.675	0	12.195	3.8	1.9	23742000	19561000	4180300	1319000	1086700	232240	4.67921	699;3309					2	1
491	PF3D7_1222300.1-p1	PF3D7_1222300.1-p1	17	17	17	PF3D7_1222300.1-p1 | transcript=PF3D7_1222300.1 | gene=PF3D7_1222300 | organism=Plasmodium_falciparum_3D7 | gene_product=endoplasmin, putative | transcript_product=endoplasmin, putative | location=Pf3D7_12_v3:883567-886032(-) | protein_length=821 | sequenc		16	7	16	7	16	7	95.017	0	187.31	26.1	12.5	142430000	117330000	25094000	3030300	2496400	533920	4.67561	102;262;319;497;696;958;1057;1224;1335;1591;2344;2691;2762;2777;2818;3266;3388					18	8
308	PF3D7_0905900.1-p1	PF3D7_0905900.1-p1	1	1	1	PF3D7_0905900.1-p1 | transcript=PF3D7_0905900.1 | gene=PF3D7_0905900 | organism=Plasmodium_falciparum_3D7 | gene_product=coatomer subunit beta, putative | transcript_product=coatomer subunit beta, putative | location=Pf3D7_09_v3:293585-296617(-) | protein_		1	1	1	1	1	1	118.24	0.008658	6.1131	0.9	0.9	77129000	63227000	13902000	1512300	1239700	272590	4.54786	3501	30		91		8	2
285	PF3D7_0818900.1-p1;PF3D7_0831700.1-p1	PF3D7_0818900.1-p1	32;3	32;3	32;3	PF3D7_0818900.1-p1 | transcript=PF3D7_0818900.1 | gene=PF3D7_0818900 | organism=Plasmodium_falciparum_3D7 | gene_product=heat shock protein 70 | transcript_product=heat shock protein 70 | location=Pf3D7_08_v3:860384-862417(+) | protein_length=677 | sequenc		32	22	32	22	32	22	73.914	0	323.31	57.9	42.8	3998400000	3256500000	741910000	117600000	95779000	21821000	4.3893	139;149;206;207;335;479;530;649;680;766;767;1182;1183;1492;1519;1561;1639;1640;1890;1947;1948;2006;2007;2070;2122;2200;2415;2431;2629;2778;2779;2807;2917;2972;3099;3133;3209					87	55
600	PF3D7_1347500.1-p1	PF3D7_1347500.1-p1	2	2	2	PF3D7_1347500.1-p1 | transcript=PF3D7_1347500.1 | gene=PF3D7_1347500 | organism=Plasmodium_falciparum_3D7 | gene_product=DNA/RNA-binding protein Alba 4 | transcript_product=DNA/RNA-binding protein Alba 4 | location=Pf3D7_13_v3:1897983-1899362(-) | protein_		2	1	2	1	2	1	42.159	0	13.148	7	3	12400000	9990900	2408700	826640	666060	160580	4.14784	918;1807					3	1
445	PF3D7_1130400.1-p1	PF3D7_1130400.1-p1	7	7	7	PF3D7_1130400.1-p1 | transcript=PF3D7_1130400.1 | gene=PF3D7_1130400 | organism=Plasmodium_falciparum_3D7 | gene_product=26S protease regulatory subunit 6A, putative | transcript_product=26S protease regulatory subunit 6A, putative | location=Pf3D7_11_v3:1		6	2	6	2	6	2	49.54	0	63.443	23.2	6.6	23894000	19227000	4666800	823930	663010	160920	4.12012	114;332;806;1502;2595;2662;3321					7	2
278	PF3D7_0814200.1-p1	PF3D7_0814200.1-p1	4	4	4	PF3D7_0814200.1-p1 | transcript=PF3D7_0814200.1 | gene=PF3D7_0814200 | organism=Plasmodium_falciparum_3D7 | gene_product=DNA/RNA-binding protein Alba 1 | transcript_product=DNA/RNA-binding protein Alba 1 | location=Pf3D7_08_v3:687340-688086(+) | protein_le		4	2	4	2	4	2	27.258	0	26.611	17.7	8.1	43849000	35266000	8582900	3654100	2938800	715240	4.10883	169;528;2052;3228					4	2
264	PF3D7_0807300.1-p1	PF3D7_0807300.1-p1	2	2	2	PF3D7_0807300.1-p1 | transcript=PF3D7_0807300.1 | gene=PF3D7_0807300 | organism=Plasmodium_falciparum_3D7 | gene_product=ras-related protein Rab-18 | transcript_product=ras-related protein Rab-18 | location=Pf3D7_08_v3:381564-382847(+) | protein_length=201		2	1	2	1	2	1	23.162	0	11.865	9.5	5.5	11114000	8925600	2188800	1111400	892560	218880	4.07785	1767;3134					2	1
503	PF3D7_1228600.1-p1	PF3D7_1228600.1-p1	4	4	4	PF3D7_1228600.1-p1 | transcript=PF3D7_1228600.1 | gene=PF3D7_1228600 | organism=Plasmodium_falciparum_3D7 | gene_product=merozoite surface protein 9 | transcript_product=merozoite surface protein 9 | location=Pf3D7_12_v3:1160729-1162960(-) | protein_length		4	1	4	1	4	1	86.622	0	23.512	6.6	2.4	12063000	9684900	2378100	354790	284850	69943	4.0726	461;889;2178;2594					4	1
735	PF3D7_1466400.1-p1	PF3D7_1466400.1-p1	4	4	4	PF3D7_1466400.1-p1 | transcript=PF3D7_1466400.1 | gene=PF3D7_1466400 | organism=Plasmodium_falciparum_3D7 | gene_product=AP2 domain transcription factor AP2-EXP | transcript_product=AP2 domain transcription factor AP2-EXP | location=Pf3D7_14_v3:2714844-271		4	2	4	2	4	2	92.093	0	29.866	5.4	2.3	12186000	9705000	2481400	406210	323500	82714	3.91107	347;899;1577;1670					7	3
401	PF3D7_1037300.1-p1	PF3D7_1037300.1-p1	5	5	5	PF3D7_1037300.1-p1 | transcript=PF3D7_1037300.1 | gene=PF3D7_1037300 | organism=Plasmodium_falciparum_3D7 | gene_product=ADP/ATP transporter on adenylate translocase | transcript_product=ADP/ATP transporter on adenylate translocase | location=Pf3D7_10_v3:1		4	3	4	3	4	3	33.726	0	29.824	15.6	12.3	27633000	21928000	5704200	1381600	1096400	285210	3.84418	105;801;2013;2014;3541;3703					5	4
406	PF3D7_1105000.1-p1	PF3D7_1105000.1-p1	3	3	3	PF3D7_1105000.1-p1 | transcript=PF3D7_1105000.1 | gene=PF3D7_1105000 | organism=Plasmodium_falciparum_3D7 | gene_product=histone H4 | transcript_product=histone H4 | location=Pf3D7_11_v3:221818-222129(-) | protein_length=103 | sequence_SO=chromosome | SO=p		2	1	2	1	2	1	11.455	0	19.19	19.4	9.7	16498000	13057000	3441200	2749700	2176100	573530	3.79422	299;1368;3290					2	1
181	PF3D7_0608700.1-p1	PF3D7_0608700.1-p1	6	6	6	PF3D7_0608700.1-p1 | transcript=PF3D7_0608700.1 | gene=PF3D7_0608700 | organism=Plasmodium_falciparum_3D7 | gene_product=T-complex protein 1 subunit zeta | transcript_product=T-complex protein 1 subunit zeta | location=Pf3D7_06_v3:358391-360203(+) | protei		6	2	6	2	6	2	61.533	0	61.934	16	3.7	39558000	30955000	8603700	1318600	1031800	286790	3.59775	468;861;1201;1579;2711;3374					7	3
147	PF3D7_0516200.1-p1	PF3D7_0516200.1-p1	5	5	5	PF3D7_0516200.1-p1 | transcript=PF3D7_0516200.1 | gene=PF3D7_0516200 | organism=Plasmodium_falciparum_3D7 | gene_product=40S ribosomal protein S11 | transcript_product=40S ribosomal protein S11 | location=Pf3D7_05_v3:675809-676614(-) | protein_length=151 |		5	2	5	2	5	2	16.076	0	47.637	47.7	15.9	86102000	67039000	19064000	14350000	11173000	3177300	3.51651	22;1082;1725;3169;3173					5	2
326	PF3D7_0918000.1-p1	PF3D7_0918000.1-p1	3	3	3	PF3D7_0918000.1-p1 | transcript=PF3D7_0918000.1 | gene=PF3D7_0918000 | organism=Plasmodium_falciparum_3D7 | gene_product=glideosome-associated protein 50 | transcript_product=glideosome-associated protein 50 | location=Pf3D7_09_v3:742494-743684(-) | protei		3	2	3	2	3	2	44.604	0	19.383	11.6	5.3	13162000	10245000	2916300	658090	512270	145810	3.51327	357;634;2320					5	2
390	PF3D7_1027800.1-p1	PF3D7_1027800.1-p1	5	5	5	PF3D7_1027800.1-p1 | transcript=PF3D7_1027800.1 | gene=PF3D7_1027800 | organism=Plasmodium_falciparum_3D7 | gene_product=60S ribosomal protein L3 | transcript_product=60S ribosomal protein L3 | location=Pf3D7_10_v3:1153271-1154431(-) | protein_length=386 |		3	2	3	2	3	2	44.22	0	29.679	13.2	6.2	17786000	13480000	4305500	988100	748910	239200	3.13089	210;1265;1408;2304;2857					3	2
125	PF3D7_0416800.1-p1	PF3D7_0416800.1-p1	2	2	2	PF3D7_0416800.1-p1 | transcript=PF3D7_0416800.1 | gene=PF3D7_0416800 | organism=Plasmodium_falciparum_3D7 | gene_product=small GTP-binding protein sar1 | transcript_product=small GTP-binding protein sar1 | location=Pf3D7_04_v3:729962-731223(+) | protein_le		2	1	2	1	2	1	22.02	0	28.283	15.6	9.9	11632000	8798700	2833000	894750	676820	217930	3.10568	1004;3050					3	1
425	PF3D7_1117700.1-p1	PF3D7_1117700.1-p1	12	12	12	PF3D7_1117700.1-p1 | transcript=PF3D7_1117700.1 | gene=PF3D7_1117700 | organism=Plasmodium_falciparum_3D7 | gene_product=GTP-binding nuclear protein RAN/TC4 | transcript_product=GTP-binding nuclear protein RAN/TC4 | location=Pf3D7_11_v3:670711-671515(-) |		11	6	11	6	11	6	24.875	0	120.53	46.7	34.1	367910000	276050000	91854000	24527000	18404000	6123600	3.00542	124;1005;1574;1700;1885;1980;1981;2306;2685;2902;3175;3176;3620	41		70		16	7
733	PF3D7_1465900.1-p1	PF3D7_1465900.1-p1	10	10	10	PF3D7_1465900.1-p1 | transcript=PF3D7_1465900.1 | gene=PF3D7_1465900 | organism=Plasmodium_falciparum_3D7 | gene_product=40S ribosomal protein S3 | transcript_product=40S ribosomal protein S3 | location=Pf3D7_14_v3:2684141-2685534(+) | protein_length=221 |		9	8	9	8	9	8	24.668	0	121.35	47.5	43	319590000	239270000	80316000	22828000	17091000	5736900	2.97914	8;228;515;688;809;997;1216;1282;1283;2958;3065					15	10
674	PF3D7_1424100.1-p1	PF3D7_1424100.1-p1	4	4	4	PF3D7_1424100.1-p1 | transcript=PF3D7_1424100.1 | gene=PF3D7_1424100 | organism=Plasmodium_falciparum_3D7 | gene_product=60S ribosomal protein L5, putative | transcript_product=60S ribosomal protein L5, putative | location=Pf3D7_14_v3:973853-975543(-) | pr		3	2	3	2	3	2	33.998	0	23.117	8.2	6.1	16460000	12289000	4171300	1175700	877780	297950	2.94606	45;1587;2115;3591					3	3
650	PF3D7_1410400.1-p1	PF3D7_1410400.1-p1	14	14	14	PF3D7_1410400.1-p1 | transcript=PF3D7_1410400.1 | gene=PF3D7_1410400 | organism=Plasmodium_falciparum_3D7 | gene_product=rhoptry-associated protein 1 | transcript_product=rhoptry-associated protein 1 | location=Pf3D7_14_v3:420442-422790(+) | protein_length		11	7	11	7	11	7	90.052	0	137.14	19.8	10.7	95590000	71183000	24406000	2275900	1694800	581100	2.91654	146;569;681;1465;1466;1673;1963;2116;2478;2488;2705;3028;3057;3705					12	8
151	PF3D7_0517300.1-p1	PF3D7_0517300.1-p1	4	4	4	PF3D7_0517300.1-p1 | transcript=PF3D7_0517300.1 | gene=PF3D7_0517300 | organism=Plasmodium_falciparum_3D7 | gene_product=serine/arginine-rich splicing factor 1 | transcript_product=serine/arginine-rich splicing factor 1 | location=Pf3D7_05_v3:724681-725751		4	1	4	1	4	1	34.561	0	50.655	18.5	4.4	34492000	25206000	9286300	2463700	1800400	663310	2.71427	1467;3229;3283;3736					4	1
647	PF3D7_1408600.1-p1	PF3D7_1408600.1-p1	2	2	2	PF3D7_1408600.1-p1 | transcript=PF3D7_1408600.1 | gene=PF3D7_1408600 | organism=Plasmodium_falciparum_3D7 | gene_product=40S ribosomal protein S8e, putative | transcript_product=40S ribosomal protein S8e, putative | location=Pf3D7_14_v3:323317-324172(+) |		2	1	2	1	2	1	25.051	0	17.451	13.8	6.9	7184400	5166300	2018200	1026300	738040	288310	2.55988	10;1157					2	1
574	PF3D7_1330400.2-p1;PF3D7_1330400.1-p1	PF3D7_1330400.2-p1;PF3D7_1330400.1-p1	1;1	1;1	1;1	PF3D7_1330400.2-p1 | transcript=PF3D7_1330400.2 | gene=PF3D7_1330400 | organism=Plasmodium_falciparum_3D7 | gene_product=unspecified product | transcript_product=unspecified product | location=Pf3D7_13_v3:1280063-1281285(-) | protein_length=224 | sequence_		1	1	1	1	1	1	25.81	0	14.239	6.7	6.7	4682200	3341000	1341200	668890	477290	191600	2.49108	1711					2	1
410	PF3D7_1106000.1-p1	PF3D7_1106000.1-p1	2	2	2	PF3D7_1106000.1-p1 | transcript=PF3D7_1106000.1 | gene=PF3D7_1106000 | organism=Plasmodium_falciparum_3D7 | gene_product=RuvB-like helicase 2 | transcript_product=RuvB-like helicase 2 | location=Pf3D7_11_v3:255714-257141(-) | protein_length=475 | sequence_		2	1	2	1	2	1	53.405	0	12.557	4	1.7	9541600	6806900	2734700	397570	283620	113950	2.48899	381;1130					3	1
738	PF3D7_1468700.1-p1	PF3D7_1468700.1-p1	14	14	14	PF3D7_1468700.1-p1 | transcript=PF3D7_1468700.1 | gene=PF3D7_1468700 | organism=Plasmodium_falciparum_3D7 | gene_product=eukaryotic initiation factor 4A | transcript_product=eukaryotic initiation factor 4A | location=Pf3D7_14_v3:2825370-2826918(+) | protei		12	9	12	9	12	9	45.31	0	129.21	38.7	27.6	238380000	169620000	68754000	10835000	7710100	3125200	2.46707	134;485;852;857;869;947;1516;1641;1949;2582;2583;2587;3265;3392					16	10
561	PF3D7_1317800.1-p1	PF3D7_1317800.1-p1	1	1	1	PF3D7_1317800.1-p1 | transcript=PF3D7_1317800.1 | gene=PF3D7_1317800 | organism=Plasmodium_falciparum_3D7 | gene_product=40S ribosomal protein S19 | transcript_product=40S ribosomal protein S19 | location=Pf3D7_13_v3:740527-741454(+) | protein_length=145 |		1	1	1	1	1	1	16.763	0	9.5586	7.6	7.6	19641000	13757000	5884200	2805900	1965300	840600	2.33797	1736					1	1
154	PF3D7_0520000.1-p1	PF3D7_0520000.1-p1	3	3	3	PF3D7_0520000.1-p1 | transcript=PF3D7_0520000.1 | gene=PF3D7_0520000 | organism=Plasmodium_falciparum_3D7 | gene_product=40S ribosomal protein S9, putative | transcript_product=40S ribosomal protein S9, putative | location=Pf3D7_05_v3:828953-829883(+) | pr		3	2	3	2	3	2	22.123	0	19.623	16.4	9	40323000	27921000	12402000	5040400	3490100	1550300	2.25124	991;1120;3651					5	2
645	PF3D7_1408000.1-p1	PF3D7_1408000.1-p1	4	4	4	PF3D7_1408000.1-p1 | transcript=PF3D7_1408000.1 | gene=PF3D7_1408000 | organism=Plasmodium_falciparum_3D7 | gene_product=plasmepsin II | transcript_product=plasmepsin II | location=Pf3D7_14_v3:293471-294832(+) | protein_length=453 | sequence_SO=chromosome		4	2	4	2	4	2	51.48	0	38.633	11.7	5.5	26885000	18440000	8444900	1280200	878090	402140	2.18354	286;794;1021;1099					6	3
420	PF3D7_1113300.1-p1	PF3D7_1113300.1-p1	1	1	1	PF3D7_1113300.1-p1 | transcript=PF3D7_1113300.1 | gene=PF3D7_1113300 | organism=Plasmodium_falciparum_3D7 | gene_product=UDP-galactose transporter, putative | transcript_product=UDP-galactose transporter, putative | location=Pf3D7_11_v3:519189-520220(+) |		1	1	1	1	1	1	39.424	0.0031596	6.6479	3.2	3.2	5621400	3830900	1790500	511030	348260	162770	2.13958	1820					1	1
569	PF3D7_1325100.1-p1	PF3D7_1325100.1-p1	1	1	1	PF3D7_1325100.1-p1 | transcript=PF3D7_1325100.1 | gene=PF3D7_1325100 | organism=Plasmodium_falciparum_3D7 | gene_product=phosphoribosylpyrophosphate synthetase | transcript_product=phosphoribosylpyrophosphate synthetase | location=Pf3D7_13_v3:1044552-10458		1	1	1	1	1	1	49.382	0	15.748	4.1	4.1	6037500	4104400	1933100	251560	171020	80546	2.12326	3422					4	2
325	PF3D7_0917900.1-p1	PF3D7_0917900.1-p1	38	38	38	PF3D7_0917900.1-p1 | transcript=PF3D7_0917900.1 | gene=PF3D7_0917900 | organism=Plasmodium_falciparum_3D7 | gene_product=heat shock protein 70 | transcript_product=heat shock protein 70 | location=Pf3D7_09_v3:737985-740276(+) | protein_length=652 | sequenc		37	29	37	29	37	29	72.387	0	323.31	54	48.6	2670400000	1800600000	869770000	89012000	60020000	28992000	2.07023	89;200;205;253;254;260;394;412;452;453;622;638;650;651;867;868;1060;1108;1184;1185;1409;1489;1490;1560;1581;1613;1723;2005;2073;2147;2148;2313;2365;2475;2486;2826;2850;2920;3280					78	63

## Sheet: Filtered Peptides
id	Sequence	Modifications	Mass	Proteins	Unique (Groups)	Unique (Proteins)	Acetyl (Protein N-term)	Biotinylation (K)	GlyGly (K)	Oxidation (M)	Missed cleavages	Experiment BIP1	Experiment CT	Retention time	Charges	PEP	Score	Delta score	Intensity	Intensity BioID	Intensity Control	Protein group IDs	Biotinylation (K) site IDs	GlyGly (K) site IDs	MS/MS Count
214	DAYNEENLLGK	Unmodified	1264.59	PF3D7_0102900.1-p1	yes	yes	0	0	0	0	0	1	1	47.356	2	0.00015567	82.749	49.199	5802700	4388500	1414100	37			4
818	GEEILSGSQR	Unmodified	1074.53	PF3D7_0102900.1-p1	yes	yes	0	0	0	0	0	1		31.26	2	0.035018	40.002	6.2632	0	0	0	37			1
1381	ISNSYDFFMR	Unmodified	1278.57	PF3D7_0102900.1-p1	yes	yes	0	0	0	0	0	1		64.811	2	6.7539e-11	112.84	64.559	6047700	6047700	0	37			1
1648	LFNLDPNK	Unmodified	959.508	PF3D7_0102900.1-p1	yes	yes	0	0	0	0	0	1		53.633	2	0.031808	41.029	12.922	2365900	2365900	0	37			1
2437	NQYPSDDFVWLDKTPIFTYEEAIK	Unmodified	2918.4	PF3D7_0102900.1-p1	yes	yes	0	0	0	0	1	1		87.603	3	0.029426	25.604	16.44	1606800	1606800	0	37			1
3287	VFEVGPVFR	Unmodified	1048.57	PF3D7_0102900.1-p1	yes	yes	0	0	0	0	0	1	1	64.77	2	1.0476e-08	114.78	99.562	18114000	13665000	4448900	37			2
1476	KDIDSYNLSIEER	Unmodified	1580.77	PF3D7_0103300.1-p1	yes	yes	0	0	0	0	1	1		46.769	3	0.032232	28.297	15.097	1779800	1779800	0	38			1
2752	SFFENHIFK	Unmodified	1167.57	PF3D7_0103300.1-p1	yes	yes	0	0	0	0	0	1		57.739	2	0.022926	42.109	20.562	2781100	2781100	0	38			1
2987	SYDASFFK	Unmodified	963.434	PF3D7_0103600.1-p1	yes	yes	0	0	0	0	0		1	74.718	1	0.012142	44.611	34.861	7969100	0	7969100	39			2
3073	THIFPTNKIIQHDK	Biotinylation (K)	1916.99	PF3D7_0104300.1-p1	yes	yes	0	1	0	0	1	1		54.299	3	0.014088	50.843	39.05	3349300	3349300	0	40	3		1
950	GVEYETTNSK	Unmodified	1126.51	PF3D7_0104300.1-p1	yes	yes	0	0	0	0	0	1		23.89	2	0.003238	64.04	52.971	708380	708380	0	40			1
2218	NINNIYNQSEQNWSLHEDLLK	Unmodified	2571.24	PF3D7_0104300.1-p1	yes	yes	0	0	0	0	0	1		65.152	3	5.9174e-06	79.568	47.477	3835900	3835900	0	40			2
2312	NLSTSTNIMDESIHK	Unmodified	1688.8	PF3D7_0104300.1-p1	yes	yes	0	0	0	0	0	1		47.414	3	0.023452	39.685	26.022	2519300	2519300	0	40			0
3539	YDNIHTYIVETR	Unmodified	1522.74	PF3D7_0104300.1-p1	yes	yes	0	0	0	0	0	1		45.6	3	0.015138	41.401	23.133	3015100	3015100	0	40			0
665	FFSSKNDNSHITSTLNENDK	Biotinylation (K)	2523.13	PF3D7_0106300.1-p1	yes	yes	0	1	0	0	1	1		52.36	3	0.012919	46.663	36.741	3174800	3174800	0	41	4		1
268	DLGETVAMTGDGVNDAPALK	Unmodified	1972.94	PF3D7_0106300.1-p1	yes	yes	0	0	0	0	0	1		59.265	2	1.2825e-33	121.76	100.3	4932200	4932200	0	41			1
269	DLGETVAMTGDGVNDAPALK	Oxidation (M)	1988.94	PF3D7_0106300.1-p1	yes	yes	0	0	0	1	0	1		53.45	2	0.014436	41.644	24.704	0	0	0	41			1
410	EFEDFSLEK	Unmodified	1142.51	PF3D7_0106300.1-p1	yes	yes	0	0	0	0	0	1		55.398	2	0.016288	47.198	26.044	7398000	7398000	0	41			1
466	EIILYCK	Unmodified	937.494	PF3D7_0106300.1-p1	yes	yes	0	0	0	0	0	1		47.283	2	0.03168	48.761	23.203	4139300	4139300	0	41			0
669	FGDSTELALLHFVHNFDILPTFSK	Unmodified	2747.4	PF3D7_0106300.1-p1	yes	yes	0	0	0	0	0	1		94.182	4	2.1908e-30	116.94	107.77	8390700	8390700	0	41			1
1624	LEQDLIYLGGLGIIDPPR	Unmodified	1981.09	PF3D7_0106300.1-p1	yes	yes	0	0	0	0	0	1		89.098	2	0.015662	41.092	25.227	949360	949360	0	41			1
2087	NDIRPLNETLK	Unmodified	1311.71	PF3D7_0106300.1-p1	yes	yes	0	0	0	0	1	1		41.666	3	0.0089456	43.604	27.227	5677600	5677600	0	41			1
2467	NTDDYYKLEQDLIYLGGLGIIDPPR	Unmodified	2880.45	PF3D7_0106300.1-p1	yes	yes	0	0	0	0	1	1		94.043	3	1.227e-22	110.68	107.34	9393100	9393100	0	41			1
3045	TEIGHIQHAVIESNSEDTQTPLQIK	Unmodified	2787.4	PF3D7_0106300.1-p1	yes	yes	0	0	0	0	0	2		53.383	3;4	0.00023644	60.464	50.541	6898000	6898000	0	41			4
3292	VFMITGDNINTAR	Unmodified	1450.72	PF3D7_0106300.1-p1	yes	yes	0	0	0	0	0	1		57.878	2	0.00022946	77.379	55.872	12483000	12483000	0	41			1
3293	VFMITGDNINTAR	Oxidation (M)	1466.72	PF3D7_0106300.1-p1	yes	yes	0	0	0	1	0	1		52.07	2	0.011659	48.64	30.908	2325600	2325600	0	41			0
3491	VYDMSEDHCSYFSAGK	Unmodified	1894.75	PF3D7_0106300.1-p1	yes	yes	0	0	0	0	0	1		45.084	3	0.001743	57.288	51.384	2707500	2707500	0	41			1
3592	YGLNELEVEK	Unmodified	1192.6	PF3D7_0106300.1-p1	yes	yes	0	0	0	0	0	1		52.571	2	8.5752e-07	102.07	71.648	13715000	13715000	0	41			1
1942	LVLLGDTSVGK	Unmodified	1100.64	PF3D7_0106800.1-p1	yes	yes	0	0	0	0	0	1	1	58.401	2	0.0052296	56.258	34.154	4799100	2980800	1818200	42			2
729	FNNNSTELATK	Unmodified	1237.59	PF3D7_0107500.1-p1	yes	yes	0	0	0	0	0	1		29.386	2	0.0143	50.353	34.151	0	0	0	43			1
2606	QITYTLEDICEK	Unmodified	1511.72	PF3D7_0107500.1-p1	yes	yes	0	0	0	0	0	1		56.626	2	0.023095	39.917	19.588	1318100	1318100	0	43			1
2703	SANAIMTVIPLLNSHTYEPYALAYEK	Unmodified	2908.47	PF3D7_0107500.1-p1	yes	yes	0	0	0	0	0	1		87.879	3	0.00066835	54.658	47.085	4086500	4086500	0	43			2
849	GHTVDSELTTEDPVIQK	Unmodified	1867.92	PF3D7_0108300.1-p1	yes	yes	0	0	0	0	0	1		45.441	3	3.2943e-05	75.911	62.93	5694800	5694800	0	44			1
968	HAQIPVWIR	Unmodified	1118.63	PF3D7_0108300.1-p1	yes	yes	0	0	0	0	0	1		55.525	2	0.030294	37.159	17.523	1877700	1877700	0	44			1
1871	LSELGIIEFLSVPK	Unmodified	1543.89	PF3D7_0108300.1-p1	yes	yes	0	0	0	0	0	1		93.639	2	2.077e-06	84.507	67.567	4181500	4181500	0	44			2
2509	NVNNNDNLAFLNNQQDDNVSHANHTR	Unmodified	2977.34	PF3D7_0108300.1-p1	yes	yes	0	0	0	0	0	1		46.194	4	0.013161	28.941	21.909	5093400	5093400	0	44			2
2758	SFSNIASDMYNK	Unmodified	1375.61	PF3D7_0108300.1-p1	yes	yes	0	0	0	0	0	1		52.076	2	0.031908	36.424	15.523	1392200	1392200	0	44			1
3162	TNPVSSENHLILDNR	Unmodified	1707.85	PF3D7_0108300.1-p1	yes	yes	0	0	0	0	0	1		45.277	3	0.0020587	56.872	42.614	4218200	4218200	0	44			1
3729	YVPGELYNR	Unmodified	1109.55	PF3D7_0108300.1-p1	yes	yes	0	0	0	0	0	1		41.899	2	0.029242	40.067	8.7778	0	0	0	44			1
1325	IPDLVTDENEKTNVEETQPVENVNNVNDDVRK	Unmodified	3665.77	PF3D7_0108500.1-p1	yes	yes	0	0	0	0	2	1		51.746	4	0.0059306	35.106	28.742	3557000	3557000	0	45			1
698	FKDNLVNEYDEHFILNDK	Unmodified	2252.07	PF3D7_0108700.1-p1	yes	yes	0	0	0	0	1	1		61.498	3	0.014505	36.127	18.621	5249500	5249500	0	46			1
753	FSQTSIYNTHNK	Unmodified	1438.68	PF3D7_0108700.1-p1	yes	yes	0	0	0	0	0	1		32.749	3	0.032641	21.55	12.777	1472600	1472600	0	46			1
1011	HNSAYDENNVQDFLQK	Unmodified	1920.86	PF3D7_0108700.1-p1	yes	yes	0	0	0	0	0	1		50.371	3	2.1163e-25	116.86	94.059	5914500	5914500	0	46			1
1554	KQDYGHVTNTLK	Unmodified	1402.72	PF3D7_0108700.1-p1	yes	yes	0	0	0	0	1	1		28.313	3	0.018958	33.761	16.923	2597400	2597400	0	46			1
2130	NFASINEYPYVDIK	Unmodified	1671.81	PF3D7_0108700.1-p1	yes	yes	0	0	0	0	0	1		65.599	2	9.7063e-07	89.403	20.669	5392700	5392700	0	46			1
2132	NFDYANNNSTYIVEGK	Unmodified	1847.83	PF3D7_0108700.1-p1	yes	yes	0	0	0	0	0	1		50.053	2	4.3186e-05	80.69	67.182	4177300	4177300	0	46			2
2525	NYDIYDNR	Unmodified	1071.46	PF3D7_0108700.1-p1	yes	yes	0	0	0	0	0	1		36.14	2	0.0037683	72.485	48.33	5649000	5649000	0	46			1
3053	TFKEEYEEQILSKPESIK	Unmodified	2197.12	PF3D7_0108700.1-p1	yes	yes	0	0	0	0	2	1		51.216	3	0.017536	50.787	32.191	4730800	4730800	0	46			1
3470	VTNPLLNTQR	Unmodified	1154.64	PF3D7_0108700.1-p1	yes	yes	0	0	0	0	0	1		46.474	2	0.029444	36.334	20.702	1811200	1811200	0	46			1
1972	LYQVILSPK	Unmodified	1059.63	PF3D7_0109200.1-p1	yes	yes	0	0	0	0	0	1		55.704	2	0.00024427	91.069	45.053	1983200	1983200	0	47			1
296	DNFVLSNHDDGYIK	Unmodified	1635.75	PF3D7_0110400.1-p1	yes	yes	0	0	0	0	0	1		51.133	3	0.016745	35.891	21.985	3673600	3673600	0	48			1
297	DNFVLSNHDDGYIKK	Unmodified	1763.85	PF3D7_0110400.1-p1	yes	yes	0	0	0	0	1	1		43.902	3	0.010809	42.947	29.81	10936000	10936000	0	48			2
393	EDIYIHPETK	Unmodified	1243.61	PF3D7_0110400.1-p1	yes	yes	0	0	0	0	0	1		36.591	3	0.0082501	41.824	24.882	18091000	18091000	0	48			1
636	FCEECNNILYAK	Unmodified	1559.67	PF3D7_0110400.1-p1	yes	yes	0	0	0	0	0	1		49.423	2	0.0026935	61.398	55.426	21891000	21891000	0	48			2
1483	KEDIYIHPETK	Unmodified	1371.7	PF3D7_0110400.1-p1	yes	yes	0	0	0	0	1	2		32.303	3	0.00033255	74.698	52.953	11344000	11344000	0	48			3
2267	NKQEEEEGNKLQEELYK	Unmodified	2107.01	PF3D7_0110400.1-p1	yes	yes	0	0	0	0	2	1		36.669	3	0.00020646	76.768	54.447	34043000	34043000	0	48			1
2707	SCEYISLKPNENNNIVAR	Unmodified	2120.03	PF3D7_0110400.1-p1	yes	yes	0	0	0	0	1	2		49.403	2;3	1.2635e-08	90.793	79.531	46717000	46717000	0	48			2
329	DSNVVNNFEENMQHR	Unmodified	1831.79	PF3D7_0110500.1-p1	yes	yes	0	0	0	0	0	1		52.276	3	0.0092662	43.69	32.076	3463600	3463600	0	49			1
408	EEYNNIVNTK	Unmodified	1222.58	PF3D7_0110500.1-p1	yes	yes	0	0	0	0	0	1		35.976	2	0.012314	48.048	24.191	3787500	3787500	0	49			2
891	GLSLENHK	Unmodified	896.472	PF3D7_0110500.1-p1	yes	yes	0	0	0	0	0	1		28.976	2	0.0019556	82.305	48.789	4168700	4168700	0	49			1
1304	INLDVIYNK	Unmodified	1090.6	PF3D7_0110500.1-p1	yes	yes	0	0	0	0	0	1		58.757	2	0.0066546	58.596	11.602	2371500	2371500	0	49			1
2100	NDNNAFYFK	Unmodified	1131.5	PF3D7_0110500.1-p1	yes	yes	0	0	0	0	0	1		49.238	2	0.0053542	61.962	37.019	5735400	5735400	0	49			1
2315	NLTEETKPIYDNK	Unmodified	1563.78	PF3D7_0110500.1-p1	yes	yes	0	0	0	0	1	1		36.532	2	0.034463	62.303	22.258	2865100	2865100	0	49			1
2366	NNLLSYIFKEEYNNIVNTK	Unmodified	2315.18	PF3D7_0110500.1-p1	yes	yes	0	0	0	0	1	1		86.68	3	1.32e-27	113.53	94.935	4482300	4482300	0	49			3
2376	NNNINSGDVEQNDIR	Unmodified	1700.77	PF3D7_0110500.1-p1	yes	yes	0	0	0	0	0	1		33.68	2	0.013368	48.741	11.629	2251400	2251400	0	49			1
2805	SINNEQQIILNR	Unmodified	1440.77	PF3D7_0110500.1-p1	yes	yes	0	0	0	0	0	1		46.958	2	0.00042172	76.465	48.723	5093600	5093600	0	49			1
963	GYNSTVFAYGATGAGK	Unmodified	1562.74	PF3D7_0111000.1-p1	yes	yes	0	0	0	0	0	1		50.173	2	1.1067e-06	84.289	50.211	2323200	2323200	0	50			1
1459	IYNNDKEK	2 GlyGly (K)	1250.59	PF3D7_0203200.1-p1	yes	yes	0	0	2	0	1	1		33.572	2	0.010675	45.312	11.234	0	0	0	51		3;4	1
3714	YTIEVLNSIR	Unmodified	1206.66	PF3D7_0205400.1-p1	yes	yes	0	0	0	0	0	1		64.66	2	0.0073741	54.608	19.17	2365900	2365900	0	52			1
168	AVSIQVPVK	Unmodified	939.575	PF3D7_0205900.1-p1	yes	yes	0	0	0	0	0	1	1	50.073	2	0.015467	51.787	39.63	3557400	2381200	1176100	53			1
451	EIAEYIIDTVLEK	Unmodified	1534.81	PF3D7_0205900.1-p1	yes	yes	0	0	0	0	0	1		88.642	2	0.00094491	68.551	51.226	10210000	10210000	0	53			1
463	EIIDTSGILTSSLLALK	Unmodified	1773.01	PF3D7_0205900.1-p1	yes	yes	0	0	0	0	0	1		90.185	3	0.025973	27.85	15.49	1403300	1403300	0	53			1
886	GLLTINPLHSNR	Unmodified	1333.75	PF3D7_0205900.1-p1	yes	yes	0	0	0	0	0	1		58.195	2	0.0044365	56.043	38.803	5017600	5017600	0	53			2
1153	IIDHFLQYSNVNQK	Unmodified	1717.88	PF3D7_0205900.1-p1	yes	yes	0	0	0	0	0	2		52.311	2;3	7.047e-11	101.93	81.625	9187600	9187600	0	53			2
1313	INNSLDTPIAK	Unmodified	1184.64	PF3D7_0205900.1-p1	yes	yes	0	0	0	0	0	1		41.847	2	0.014402	50.292	28.829	0	0	0	53			1
2021	MLQVLVEK	Unmodified	958.552	PF3D7_0205900.1-p1	yes	yes	0	0	0	0	0	1		53.968	2	0.011424	55.872	5.1689	6398800	6398800	0	53			1
3713	YTHLNLNEISTLTSGEHLSPIFLK	Unmodified	2726.43	PF3D7_0205900.1-p1	yes	yes	0	0	0	0	0	1		78.411	4	9.3969e-05	69.133	60.845	3200000	3200000	0	53			2
3733	YVTLKNK	Biotinylation (K)	1090.58	PF3D7_0207100.1-p1	yes	yes	0	1	0	0	1		1	53.92	2	0.025868	48.115	9.2788	2248100	0	2248100	54	5		0
1762	LLIYHSEENINTLK	Unmodified	1685.9	PF3D7_0207600.1-p1	yes	yes	0	0	0	0	0	1		52.356	3	0.0045189	49.333	20.59	2017400	2017400	0	55			1
3156	TNNAISFESNSGSLEK	Unmodified	1696.79	PF3D7_0207600.1-p1	yes	yes	0	0	0	0	0	1		45.997	2	0.025241	41.052	18.905	1633300	1633300	0	55			1
488	ELAYQIK	Unmodified	863.475	PF3D7_0209800.1-p1	yes	yes	0	0	0	0	0	1		38.976	2	0.012408	67.889	13.832	0	0	0	56			1
657	FEVAISEMPNK	Unmodified	1263.62	PF3D7_0209800.1-p1	yes	yes	0	0	0	0	0	1		55.204	2	2.487e-05	87.913	58.764	3104300	3104300	0	56			1
715	FLQNPVEIFIDDEAK	Unmodified	1776.89	PF3D7_0209800.1-p1	yes	yes	0	0	0	0	0	2		87.719	2;3	2.4735e-19	116.01	72.499	10400000	10400000	0	56			2
931	GSYATVHTGGFK	Unmodified	1223.59	PF3D7_0209800.1-p1	yes	yes	0	0	0	0	0	1		33.574	3	0.012768	36.679	23.867	2078200	2078200	0	56			1
1275	ILVSTDLFGR	Unmodified	1119.63	PF3D7_0209800.1-p1	yes	yes	0	0	0	0	0	1		67.338	2	0.00082935	76.827	33.58	10812000	10812000	0	56			1
1342	IQHFVLDECDK	Unmodified	1402.66	PF3D7_0209800.1-p1	yes	yes	0	0	0	0	0	1		43.993	3	0.008544	40.066	32.141	4105500	4105500	0	56			1
1642	LFKEDNIPHIIIGTPGR	Unmodified	1919.06	PF3D7_0209800.1-p1	yes	yes	0	0	0	0	1	1		61.765	4	0.002493	53.169	34.094	3920100	3920100	0	56			1
1784	LLTECNFPSIAIHGGLEQQER	Unmodified	2411.19	PF3D7_0209800.1-p1	yes	yes	0	0	0	0	0	1		65.523	3	2.4804e-06	82.36	57.193	10677000	10677000	0	56			1
3403	VNIVINYDMPENSDSYLHR	Unmodified	2278.07	PF3D7_0209800.1-p1	yes	yes	0	0	0	0	0	1		62.22	3	1.9756e-13	99.044	82.55	12076000	12076000	0	56			3
1415	ITYTNAIEILQNYSDSFEVK	Unmodified	2347.16	PF3D7_0211800.1-p1	yes	yes	0	0	0	0	0	1		90.351	3	0.033505	18.058	12.398	1174000	1174000	0	57			1
3284	VEWGMDLQSEHER	Unmodified	1614.71	PF3D7_0211800.1-p1	yes	yes	0	0	0	0	0	1		50.429	3	0.0032139	50.897	33.871	2108200	2108200	0	57			1
661	FFEEIAQDTGK	Unmodified	1283.6	PF3D7_0212300.1-p1	yes	yes	0	0	0	0	0	1		51.69	2	0.0076015	61.56	34.243	2964400	2964400	0	58			0
1375	ISLTDWVIGNYK	Unmodified	1407.74	PF3D7_0212300.1-p1	yes	yes	0	0	0	0	0	1		79.426	2	0.0047718	55.567	48.507	1836600	1836600	0	58			1
3587	YGASLDFVTNK	Unmodified	1213.6	PF3D7_0212300.1-p1	yes	yes	0	0	0	0	0	1		54.722	2	0.0043992	58.37	36.842	3159800	3159800	0	58			1
1697	LILDSINILIK	Unmodified	1253.8	PF3D7_0212400.1-p1	yes	yes	0	0	0	0	0	1		82.638	2	0.021987	39.148	0	6293900	6293900	0	59			1
2120	NELTLFTQR	Unmodified	1120.59	PF3D7_0212400.1-p1	yes	yes	0	0	0	0	0	1		59.026	2	0.0036711	66.621	28.383	3244500	3244500	0	59			1
734	FNTINKENLNK	2 GlyGly (K)	1561.78	PF3D7_0212700.1-p1	yes	yes	0	0	2	0	1	1		73.836	2	0.025744	40.002	11.833	0	0	0	60		5;6	1
2364	NNITLDDDVNINK	Unmodified	1486.73	PF3D7_0212900.1-p1	yes	yes	0	0	0	0	0	1		48.61	2	0.010133	47.938	17.368	1649100	1649100	0	61			1
942	GTVLLHNAEELINYTK	Unmodified	1813.96	PF3D7_0214000.1-p1	yes	yes	0	0	0	0	0	2		66.378	2;3	1.7933e-37	179.5	163.3	26241000	26241000	0	62			2
1074	IDQIIMSK	Oxidation (M)	962.511	PF3D7_0214000.1-p1	yes	yes	0	0	0	1	0	1		35.775	2	0.0054224	49.715	26.696	0	0	0	62			1
1435	IVSSDCITILNDMEINHPVVNILK	Unmodified	2736.42	PF3D7_0214000.1-p1	yes	yes	0	0	0	0	0	1		82.52	3	0.0051159	39.188	28.35	3920800	3920800	0	62			1
1667	LGVNSILK	Unmodified	842.523	PF3D7_0214000.1-p1	yes	yes	0	0	0	0	0	1		54.529	2	0.0093863	58.917	15.794	10976000	10976000	0	62			1
2240	NISNNYNFLIQLLAK	Unmodified	1763.96	PF3D7_0214000.1-p1	yes	yes	0	0	0	0	0	1		93.475	2	6.5937e-18	121.9	99.257	4021900	4021900	0	62			1
3357	VLEEMIVWK	Unmodified	1145.62	PF3D7_0214000.1-p1	yes	yes	0	0	0	0	0	1		67.564	2	0.0013488	77.058	38.266	5817500	5817500	0	62			1
3457	VSSIYVSEIASK	Unmodified	1281.68	PF3D7_0214000.1-p1	yes	yes	0	0	0	0	0	1		50.825	2	0.0048891	55.401	31.825	18137000	18137000	0	62			1
1387	ISQYAELLANSGR	Unmodified	1420.73	PF3D7_0214100.1-p1	yes	yes	0	0	0	0	0	1		54.248	2	0.0003327	74.76	45.59	4610100	4610100	0	63			1
1976	MADALLLSSFGGEQLWHK	Unmodified	2002	PF3D7_0214100.1-p1	yes	yes	0	0	0	0	0	1		80.304	3	0.00046195	65.231	45.125	5227200	5227200	0	63			2
3183	TSLLNVLQDIVEK	Unmodified	1470.83	PF3D7_0214100.1-p1	yes	yes	0	0	0	0	0	1		94.317	2	1.3097e-14	108.35	51.917	8003600	8003600	0	63			1
3667	YNFEDALK	Unmodified	998.471	PF3D7_0214100.1-p1	yes	yes	0	0	0	0	0	1		54.084	2	0.0030374	75.109	57.074	2682000	2682000	0	63			1
1339	IQDFFVNMK	Unmodified	1140.56	PF3D7_0215600.1-p1	yes	yes	0	0	0	0	0	1		64.289	2	0.020693	43.808	27.654	2781000	2781000	0	64			1
2217	NINKNDENDFTSINNDIPNK	Unmodified	2318.08	PF3D7_0215600.1-p1	yes	yes	0	0	0	0	1	1		47.596	3	0.025398	30.428	20.231	3889400	3889400	0	64			1
1092	IEIRPQPQYR	Unmodified	1298.71	PF3D7_0215700.1-p1	yes	yes	0	0	0	0	1	1		36.424	3	0.020669	33.961	3.7063	6687700	6687700	0	65			1
1112	IFIGPTYYQR	Unmodified	1256.66	PF3D7_0215700.1-p1	yes	yes	0	0	0	0	0	1		56.318	2	0.02369	39.022	5.9013	2492100	2492100	0	65			1
1763	LLLAELGR	Unmodified	883.549	PF3D7_0215700.1-p1	yes	yes	0	0	0	0	0	1		62.791	2	0.027601	43.808	7.2208	7483300	7483300	0	65			1
2593	QIDNNKPFDVAGAIR	Unmodified	1656.86	PF3D7_0215700.1-p1	yes	yes	0	0	0	0	1	1		52.549	3	0.010103	45.863	35.314	7210700	7210700	0	65			1
2645	QQGSLIIESFEKPSVR	Unmodified	1816.97	PF3D7_0215700.1-p1	yes	yes	0	0	0	0	1	1		61.032	3	8.0186e-05	74.816	62.9	9635700	9635700	0	65			1
3070	TGVAQVLNR	Unmodified	956.54	PF3D7_0215700.1-p1	yes	yes	0	0	0	0	0	1		38.512	2	0.0026402	64.567	44.721	0	0	0	65			1
3247	VAAIEGGEGDATPFSK	Unmodified	1547.75	PF3D7_0215700.1-p1	yes	yes	0	0	0	0	0	1		47.778	2	0.0013417	66.262	55.111	2613800	2613800	0	65			1
3363	VLGDDIIIGK	Unmodified	1041.61	PF3D7_0215700.1-p1	yes	yes	0	0	0	0	0	1		58.288	2	0.0059094	56.729	26.011	3692300	3692300	0	65			1
1310	INNITNYSYDPTK	Unmodified	1541.74	PF3D7_0215800.1-p1	yes	yes	0	0	0	0	0	1		45.401	2	0.0096062	60.434	29.864	2482800	2482800	0	66			0
1952	LVPNHVSNTDNFFSILHK	Unmodified	2081.07	PF3D7_0215800.1-p1	yes	yes	0	0	0	0	0	2		65.316	3;4	0.020484	28.166	17.969	5561800	5561800	0	66			2
2540	NYTYTNYDVLR	Unmodified	1420.66	PF3D7_0216400.1-p1	yes	yes	0	0	0	0	0	1		53.381	2	0.00060478	76.465	52.697	4062000	4062000	0	67			1
2868	SLVNIYEEYLNLIIHR	Unmodified	1988.07	PF3D7_0216400.1-p1	yes	yes	0	0	0	0	0	1		94.19	3	0.00021122	72.175	59.548	3353800	3353800	0	67			1
1564	KVDFFDSFVQLNIPVLK	Unmodified	2008.1	PF3D7_0217900.1-p1	yes	yes	0	0	0	0	1	1		93.795	3	8.9851e-06	82.259	74.083	4257300	4257300	0	68			1
3116	TLHPNDMEILSNFFK	Unmodified	1804.88	PF3D7_0217900.1-p1	yes	yes	0	0	0	0	0	1		82.19	3	0.0093535	43.592	31.324	5586400	5586400	0	68			1
3694	YQTQNLGYIK	Unmodified	1226.63	PF3D7_0217900.1-p1	yes	yes	0	0	0	0	0	1		43.308	2	0.001268	73.248	54.473	8514100	8514100	0	68			1
3611	YIKDISDPFGLDSLLSQAK	2 Biotinylation (K)	2561.25	PF3D7_0218700.1-p1	yes	yes	0	2	0	0	1	1		67.743	2	0.01292	47.991	35.011	0	0	0	69	6;7		1
2176	NIENILNEK	Unmodified	1085.57	PF3D7_0218700.1-p1	yes	yes	0	0	0	0	0	1		52.788	2	0.015251	48.283	8.2815	2800900	2800900	0	69			1
42	AFELQQQNK	Unmodified	1104.56	PF3D7_0219600.1-p1	yes	yes	0	0	0	0	0	1		35.936	2	0.00098225	146.94	117.61	6099800	6099800	0	70			1
529	EMVTENLPCLR	Unmodified	1360.65	PF3D7_0219600.1-p1	yes	yes	0	0	0	0	0	1		57.075	2	0.0015268	66.621	50.419	2794900	2794900	0	70			1
647	FDYLPFHNQK	Unmodified	1307.63	PF3D7_0219600.1-p1	yes	yes	0	0	0	0	0	1		55.452	3	0.00433	50.473	40.786	5044200	5044200	0	70			1
779	FVITGVFK	Unmodified	909.532	PF3D7_0219600.1-p1	yes	yes	0	0	0	0	0	1		66.429	2	0.0093863	58.917	29.579	4656400	4656400	0	70			1
1431	IVSEASGYNVIEFNASDER	Unmodified	2098.98	PF3D7_0219600.1-p1	yes	yes	0	0	0	0	0	1		59.785	2	3.8727e-08	86.467	72.048	4357600	4357600	0	70			3
1770	LLNFNESSK	Unmodified	1050.53	PF3D7_0219600.1-p1	yes	yes	0	0	0	0	0	1		46.141	2	0.001253	78.334	28.295	6019400	6019400	0	70			1
1774	LLPQTDQTQENDKTYASDTIK	Unmodified	2408.17	PF3D7_0219600.1-p1	yes	yes	0	0	0	0	1	1		41.779	3	0.015826	34.649	24.55	10267000	10267000	0	70			1
2231	NIQSLANPFEITLK	Unmodified	1586.87	PF3D7_0219600.1-p1	yes	yes	0	0	0	0	0	1		78.805	2	0.00084809	69.979	31.686	4255400	4255400	0	70			1
2296	NLNELVGNNQNVIK	Unmodified	1567.83	PF3D7_0219600.1-p1	yes	yes	0	0	0	0	0	1		53.613	2	0.0021458	63.283	4.6071	7535300	7535300	0	70			1
3167	TNYLVHGEYLEDGR	Unmodified	1664.78	PF3D7_0219600.1-p1	yes	yes	0	0	0	0	0	1		47.015	3	0.027827	29.733	22.008	8089700	8089700	0	70			1
3399	VNFPTAFGK	Unmodified	979.513	PF3D7_0219600.1-p1	yes	yes	0	0	0	0	0	1	1	56.059	2	0.0010117	81.548	42.005	10258000	8620500	1637700	70			2
380	EAQEESSPIGDHGTFFR	Unmodified	1905.85	PF3D7_0302500.1-p1	yes	yes	0	0	0	0	0	1		51.732	3	0.0078803	41.871	27.965	5742400	5742400	0	71			1
328	DSNLLNNITK	Unmodified	1130.59	PF3D7_0302500.1-p1;PF3D7_0302200.1-p1	yes	no	0	0	0	0	0	1		54.373	2	0.0051896	58.699	38.396	3422700	3422700	0	71			1
1223	ILEFSMSDR	Unmodified	1096.52	PF3D7_0302500.1-p1;PF3D7_0302200.1-p1	yes	no	0	0	0	0	0	1		57.292	2	0.0012594	69.825	33.429	0	0	0	71			1
3590	YGIIYGFK	Unmodified	959.512	PF3D7_0302500.1-p1;PF3D7_0302200.1-p1;PF3D7_0831600.1-p1;PF3D7_0220800.1-p1	yes	no	0	0	0	0	0	1	1	61.46	2	0.0043932	70.268	62.114	4177100	2990000	1187100	71			2
1	AAAQITFNDK	Unmodified	1077.55	PF3D7_0302800.1-p1	yes	yes	0	0	0	0	0	1		37.305	2	0.015244	44.98	17.918	0	0	0	72			1
46	AFLFDENDLK	Unmodified	1210.59	PF3D7_0302800.1-p1	yes	yes	0	0	0	0	0	1		66.141	2	0.012484	47.823	25.676	4375900	4375900	0	72			1
47	AFLFDENDLKELFSYYK	Unmodified	2141.04	PF3D7_0302800.1-p1	yes	yes	0	0	0	0	1	1		93.098	3	0.0006153	66.965	50.299	8339700	8339700	0	72			1
871	GKPINEAPVVER	Unmodified	1307.72	PF3D7_0302800.1-p1	yes	yes	0	0	0	0	1	1		33.132	3	0.0097828	43.337	33.2	3441700	3441700	0	72			1
1067	IDLIDEALLRPGR	Unmodified	1479.84	PF3D7_0303000.1-p1	yes	yes	0	0	0	0	1	1		68.209	3	0.028533	41.54	0	6791200	6791200	0	73			0
2358	NNFNFEELGIGALDEEFK	Unmodified	2084.97	PF3D7_0303000.1-p1	yes	yes	0	0	0	0	0	1		87.745	2	0.0014707	62.258	46.687	1904400	1904400	0	73			1
2504	NVLIPHFYPLFK	Unmodified	1486.83	PF3D7_0303100.1-p1	yes	yes	0	0	0	0	0	1		78.837	3	0.031003	23.226	10.459	1933200	1933200	0	74			1
2812	SIPLNIVNDVGDR	Unmodified	1410.75	PF3D7_0303100.1-p1	yes	yes	0	0	0	0	0	1		64.129	2	0.0035559	56.225	45.811	3308400	3308400	0	74			1
176	AYISVGVPEAK	Unmodified	1132.61	PF3D7_0303200.1-p1	yes	yes	0	0	0	0	0	1		50.771	2	0.0051341	56.432	44.92	9411000	9411000	0	75			1
356	DWSHVGVSQLFNK	Unmodified	1515.75	PF3D7_0303200.1-p1	yes	yes	0	0	0	0	0	1		65.799	2	3.8099e-18	119.27	95.751	6145700	6145700	0	75			1
423	EGANTITFLVTSSLQGTK	Unmodified	1865.97	PF3D7_0303200.1-p1	yes	yes	0	0	0	0	0	1		78.32	2	0.0014707	62.258	46.034	4449700	4449700	0	75			1
1316	INSLSFYEK	Unmodified	1099.56	PF3D7_0303200.1-p1	yes	yes	0	0	0	0	0	1		50.932	2	0.011239	52.482	27.559	3378400	3378400	0	75			1
1428	IVISDVDGTITR	Unmodified	1287.7	PF3D7_0303200.1-p1	yes	yes	0	0	0	0	0	1		52.662	2	1.5011e-05	86.898	41.817	17497000	17497000	0	75			1
1480	KDPYYPSR	Unmodified	1024.5	PF3D7_0303200.1-p1	yes	yes	0	0	0	0	1	1		25.963	2	0.025189	43.808	26.422	625990	625990	0	75			0
1665	LGSAGEAYFVEK	Unmodified	1269.62	PF3D7_0303200.1-p1	yes	yes	0	0	0	0	0	1		47.836	2	2.8207e-11	103.22	70.75	6775600	6775600	0	75			2
1839	LPDGPLILSPDR	Unmodified	1291.71	PF3D7_0303200.1-p1	yes	yes	0	0	0	0	0	1		64.533	2	0.020535	41.399	19.252	9218700	9218700	0	75			1
2453	NSNLWYHPSLVFR	Unmodified	1631.82	PF3D7_0303200.1-p1	yes	yes	0	0	0	0	0	1		66.392	3	0.00081629	62.528	42.921	9146600	9146600	0	75			1
2859	SLRPTSEQLQSLNLK	Unmodified	1712.94	PF3D7_0303200.1-p1	yes	yes	0	0	0	0	1	1		51.119	2	0.011167	71.555	3.9923	2160100	2160100	0	75			1
2966	STVLGHIMPIVGK	Unmodified	1350.77	PF3D7_0303200.1-p1	yes	yes	0	0	0	0	0	2		63.649	2;3	0.0011922	58.674	49.67	5823200	5823200	0	75			2
3253	VALPLLASWVVFNQPLSILAVEK	Unmodified	2506.46	PF3D7_0303200.1-p1	yes	yes	0	0	0	0	0	1		95.287	3	0.014592	31.473	30.784	3818800	3818800	0	75			1
3499	VYMYNTMKK	2 Oxidation (M);Biotinylation (K)	1434.63	PF3D7_0305100.1-p1	yes	yes	0	1	0	2	1	1		35.829	2	0.0018406	50.966	29.666	0	0	0	76	8;9		1
3500	VYMYNTMKK	Biotinylation (K)	1402.64	PF3D7_0305100.1-p1	yes	yes	0	1	0	0	1	1		39.04	2	0.006796	44.135	18.241	0	0	0	76	8;9		1
1260	ILQDQIDDLLHK	Unmodified	1449.78	PF3D7_0305200.1-p1	yes	yes	0	0	0	0	0	1		63.279	3	0.0022222	54.7	39.824	2280500	2280500	0	77			1
1984	MDVYKEENSDLLNHQEEEISR	Acetyl (Protein N-term)	2619.18	PF3D7_0305300.1-p1	yes	yes	1	0	0	0	1	1		57.835	3	6.2954e-20	103.95	86.868	7740900	7740900	0	78			3
1985	MDVYKEENSDLLNHQEEEISR	Acetyl (Protein N-term);Oxidation (M)	2635.17	PF3D7_0305300.1-p1	yes	yes	1	0	0	1	1	1		50.733	3	7.676e-09	69.148	59.227	0	0	0	78			1
2440	NSEENNAYNLFNNEK	Unmodified	1798.78	PF3D7_0305300.1-p1	yes	yes	0	0	0	0	0	1		51.772	2	7.0771e-11	98.353	82.129	1914700	1914700	0	78			1
2451	NSNINDEFSETQLR	Unmodified	1665.76	PF3D7_0305300.1-p1	yes	yes	0	0	0	0	0	1		48.793	2	7.047e-11	101.93	76.712	7274300	7274300	0	78			1
3204	TTLSLNLQK	Unmodified	1016.59	PF3D7_0305300.1-p1	yes	yes	0	0	0	0	0	1		50.725	2	0.0014951	75.109	35.006	4465700	4465700	0	78			1
784	FVPFLDIIER	Unmodified	1247.69	PF3D7_0305500.1-p1	yes	yes	0	0	0	0	0	1		89.381	2	0.0033199	63.816	44.339	3751300	3751300	0	79			1
1012	HNSLLEFK	Unmodified	986.519	PF3D7_0305500.1-p1	yes	yes	0	0	0	0	0	1		48.006	2	0.0025252	78.516	63.74	2281400	2281400	0	79			1
1889	LSQCLNPLLPSGVHSK	Unmodified	1748.92	PF3D7_0305500.1-p1	yes	yes	0	0	0	0	0	1		55.473	3	0.0067544	45.723	27.359	1464300	1464300	0	79			1
2104	NDVFIFSILR	Unmodified	1222.67	PF3D7_0305500.1-p1	yes	yes	0	0	0	0	0	1		89.48	2	0.0059701	56.563	29.309	1289500	1289500	0	79			1
2712	SDDNYNSIAEVIYILFK	Unmodified	2002.99	PF3D7_0305500.1-p1	yes	yes	0	0	0	0	0	1		95.254	2	7.2011e-06	83.617	57.499	3327400	3327400	0	79			2
2946	STEEELLFNKR	Unmodified	1364.69	PF3D7_0305500.1-p1	yes	yes	0	0	0	0	1	1		47.023	3	0.019341	31.597	5.0827	3750500	3750500	0	79			1
3089	TIIDLIENIIDEK	Unmodified	1527.84	PF3D7_0305500.1-p1	yes	yes	0	0	0	0	0	1		95.112	2	1.4023e-18	114.83	62.979	3097200	3097200	0	79			1
3656	YLYLYESNDEK	Unmodified	1435.65	PF3D7_0305500.1-p1	yes	yes	0	0	0	0	0	1		51.564	2	0.001545	66.435	24.455	3009000	3009000	0	79			1
1046	IASYEEDENLSIQLDEEIKNIEEHIYK	Unmodified	3263.57	PF3D7_0306100.1-p1	yes	yes	0	0	0	0	1	1		90.505	4	0.0002143	56.468	44.034	7310200	7310200	0	80			1
2203	NILNNNSNITQPYK	Unmodified	1631.83	PF3D7_0306100.1-p1	yes	yes	0	0	0	0	0	1		48.248	2	0.020478	43.512	8.4123	2374800	2374800	0	80			1
2834	SLDNSYNVNSNYVENK	Unmodified	1858.83	PF3D7_0306100.1-p1	yes	yes	0	0	0	0	0	1		41.668	2	1.0956e-23	122.42	94.022	4254600	4254600	0	80			2
1450	IYGTKVNVHSFEDVQDLENEER	Biotinylation (K)	2846.32	PF3D7_0306800.1-p1	yes	yes	0	1	0	0	1	1		65.062	3	3.65e-44	158.02	111.7	76867000	76867000	0	81	10		1
185	CGDGTTGVVVLAAEMLR	Unmodified	1747.86	PF3D7_0306800.1-p1	yes	yes	0	0	0	0	0	2		86.335	2;3	1.2404e-18	110.29	99.464	8006000	8006000	0	81			2
441	EHFAELAVNAILR	Unmodified	1481.8	PF3D7_0306800.1-p1	yes	yes	0	0	0	0	0	1		68.146	3	5.4071e-15	108.35	81.25	8255900	8255900	0	81			1
539	ENNVMTIEHSDFDGMER	Oxidation (M)	2038.84	PF3D7_0306800.1-p1	yes	yes	0	0	0	1	0	1		46.772	3	0.0028143	54.004	44.435	4258800	4258800	0	81			1
540	ENNVMTIEHSDFDGMER	Unmodified	2022.84	PF3D7_0306800.1-p1	yes	yes	0	0	0	0	0	2		53.037	2;3	4.9293e-05	74.786	65.75	17160000	17160000	0	81			3
1084	IEEIIIGEDK	Unmodified	1157.62	PF3D7_0306800.1-p1	yes	yes	0	0	0	0	0	1		52.439	2	2.3358e-12	94.692	22.458	0	0	0	81			1
1149	IHPQIICDGFR	Unmodified	1354.68	PF3D7_0306800.1-p1	yes	yes	0	0	0	0	0	2		50.137	2;3	0.0016327	59.542	50.353	17875000	17875000	0	81			1
1208	IKDNLNLDLIQIIK	Unmodified	1651.99	PF3D7_0306800.1-p1	yes	yes	0	0	0	0	1	2		77.751	2;3	1.9401e-14	149.23	119.75	34664000	34664000	0	81			2
1271	ILTPLNIEGTR	Unmodified	1225.7	PF3D7_0306800.1-p1	yes	yes	0	0	0	0	0	1	1	62.264	2	1.3885e-07	98.249	40.968	94805000	83566000	11239000	81			3
1272	ILVDVSMQQDNK	Unmodified	1388.7	PF3D7_0306800.1-p1	yes	yes	0	0	0	0	0	1		50.7	2	1.4135e-05	87.298	60.239	27907000	27907000	0	81			1
1285	IMVANTPMDTDK	Unmodified	1334.62	PF3D7_0306800.1-p1	yes	yes	0	0	0	0	0	1		43.76	2	7.5406e-05	94.692	55.9	7072100	7072100	0	81			0
1286	IMVANTPMDTDKIK	Unmodified	1575.8	PF3D7_0306800.1-p1	yes	yes	0	0	0	0	1	1		46.882	3	0.002233	57.679	41.106	9307500	9307500	0	81			1
1588	LANCLDAEIASTFEK	Unmodified	1680.8	PF3D7_0306800.1-p1	yes	yes	0	0	0	0	0	1		67.626	2	1.0262e-39	196.15	176.88	21178000	21178000	0	81			1
1669	LGYCDKIEEIIIGEDK	Unmodified	1893.94	PF3D7_0306800.1-p1	yes	yes	0	0	0	0	1	2		67.761	2;3	1.0267e-37	179.46	146.25	23915000	23915000	0	81			2
1891	LSQITSATEAVEMILR	Oxidation (M)	1776.93	PF3D7_0306800.1-p1	yes	yes	0	0	0	1	0	1		83.345	3	0.01009	44.294	29.322	2186500	2186500	0	81			1
1892	LSQITSATEAVEMILR	Unmodified	1760.93	PF3D7_0306800.1-p1	yes	yes	0	0	0	0	0	2	2	88.198	2;3	5.0757e-25	114.82	82.319	42685000	36832000	5853000	81			4
2620	QLIYNYPEQIFR	Unmodified	1582.81	PF3D7_0306800.1-p1	yes	yes	0	0	0	0	0	1		68.172	2	2.057e-13	119.16	33.144	29616000	29616000	0	81			1
2784	SHQHTVTNDGATILK	Unmodified	1620.82	PF3D7_0306800.1-p1	yes	yes	0	0	0	0	0	1		31.269	3	0.0003373	70.47	59.235	8195900	8195900	0	81			2
2828	SLAIEAYAK	Unmodified	964.523	PF3D7_0306800.1-p1	yes	yes	0	0	0	0	0	1	1	48.322	2	0.0025631	70.919	50.637	22301000	19059000	3242100	81			2
2843	SLHDALAVLAETMK	Unmodified	1497.79	PF3D7_0306800.1-p1	yes	yes	0	0	0	0	0	1		78.846	2	8.5355e-19	115.14	95.893	2596700	2596700	0	81			1
2844	SLHDALAVLAETMKDNR	Oxidation (M)	1898.95	PF3D7_0306800.1-p1	yes	yes	0	0	0	1	1	1		61.065	3	1.7392e-12	94.922	82.776	5944300	5944300	0	81			1
2985	SVWLDNPVSK	Unmodified	1143.59	PF3D7_0306800.1-p1	yes	yes	0	0	0	0	0		1	54.519	2	0.003238	64.04	37.438	4726400	0	4726400	81			1
3282	VENIISHGCNVFINR	Unmodified	1770.88	PF3D7_0306800.1-p1	yes	yes	0	0	0	0	0	1		54.147	3	4.6261e-08	92.063	60.835	9911400	9911400	0	81			1
3411	VNVHSFEDVQDLENEER	Unmodified	2057.93	PF3D7_0306800.1-p1	yes	yes	0	0	0	0	0	1		53.722	3	5.0835e-08	84.375	69.387	4806000	4806000	0	81			2
3480	VVLGAGCVEMLMSNAVDNLAR	Unmodified	2218.09	PF3D7_0306800.1-p1	yes	yes	0	0	0	0	0	1		93.482	3	8.5526e-10	92.474	81.098	18643000	18643000	0	81			1
3520	YAGIDIEK	Unmodified	907.465	PF3D7_0306800.1-p1	yes	yes	0	0	0	0	0	1		42.96	2	0.013614	54.157	25.008	19240000	19240000	0	81			1
411	EFFGELVVNAVYK	Unmodified	1513.78	PF3D7_0308200.1-p1	yes	yes	0	0	0	0	0	1		81.942	2	0.00066903	71.349	50.649	2829900	2829900	0	82			1
1842	LPIGDIATQFFADHDIFCAGR	Unmodified	2363.14	PF3D7_0308200.1-p1	yes	yes	0	0	0	0	0	1		92.96	3	0.034169	15.974	6.0521	4245500	4245500	0	82			1
2574	QFIEEVER	Unmodified	1048.52	PF3D7_0308200.1-p1	yes	yes	0	0	0	0	0	1		43.542	2	0.034313	41.029	29.661	0	0	0	82			1
2783	SHLMSLPIVLLK	Acetyl (Protein N-term)	1391.82	PF3D7_0308200.1-p1	yes	yes	1	0	0	0	0	1		90.972	2	4.0198e-08	94.692	78.489	2443600	2443600	0	82			1
3430	VQENVIDLIGIIADK	Unmodified	1638.92	PF3D7_0308900.1-p1	yes	yes	0	0	0	0	0	1		92.38	2	0.00053756	92.856	64.844	1958600	1958600	0	83			0
2060	MVTGGQGK	Acetyl (Protein N-term);GlyGly (K)	932.439	PF3D7_0309300.1-p1	yes	yes	1	0	1	0	0	1		33.437	2	0.027091	41.502	23.808	6208400	6208400	0	84		7	1
707	FLFPYNTPK	Unmodified	1125.59	PF3D7_0309500.1-p1	yes	yes	0	0	0	0	0	1		63.735	2	2.0108e-05	95.909	37.742	6429000	6429000	0	85			1
1360	ISDIQFSR	Unmodified	964.498	PF3D7_0309500.1-p1	yes	yes	0	0	0	0	0	1		42.638	2	0.0015852	73.26	18.711	0	0	0	85			1
1860	LQNIGGGVAAAPAGAAAVETAEAK	Unmodified	2136.12	PF3D7_0309600.1-p1	yes	yes	0	0	0	0	0	1		53.152	3	0.0059859	37.373	26.328	1773800	1773800	0	86			1
3476	VVDVPFQEVAHLK	Unmodified	1479.81	PF3D7_0309800.1-p1	yes	yes	0	0	0	0	0	1		62.532	3	0.0010016	60.628	44.999	2973000	2973000	0	87			1
577	ESVIDFILR	Unmodified	1090.6	PF3D7_0310500.1-p1	yes	yes	0	0	0	0	0	1		84.635	2	0.022926	42.109	30.741	1279000	1279000	0	88			1
1245	ILLTEDNVNNVQSNIEK	Unmodified	1942	PF3D7_0310500.1-p1	yes	yes	0	0	0	0	0	1		54.903	2	0.005293	52.928	37.266	0	0	0	88			1
2435	NQTIAVQQLPSLEIINNSIGYATELER	Unmodified	3013.57	PF3D7_0312300.1-p1	yes	yes	0	0	0	0	0	1		92.912	3	7.4523e-06	72.569	68.975	2672600	2672600	0	89			2
939	GTPDEAINLITQFLK	Unmodified	1658.89	PF3D7_0312400.1-p1	yes	yes	0	0	0	0	0	1		94.483	2	0.010497	62.924	40.184	7594500	7594500	0	90			0
1191	IIQVLGTPTEDQLK	Unmodified	1553.87	PF3D7_0312400.1-p1	yes	yes	0	0	0	0	0	1		59.886	2	3.5817e-10	97.456	59.153	8964300	8964300	0	90			1
1826	LNPIEALADPFFDELRDPCIK	Unmodified	2472.24	PF3D7_0312400.1-p1	yes	yes	0	0	0	0	1	1		94.18	3	0.0012776	56.055	43.752	5005600	5005600	0	90			1
2182	NIFLNVVMEYIPQTVHK	Unmodified	2044.08	PF3D7_0312400.1-p1	yes	yes	0	0	0	0	0	1		92.219	3	0.0025866	52.887	40.504	1958900	1958900	0	90			3
2297	NLNHINIIYLK	Unmodified	1353.78	PF3D7_0312400.1-p1	yes	yes	0	0	0	0	0	2		60.536	2;3	0.00098038	72.23	50.38	2714400	2714400	0	90			2
208	DAIDLSEKLEATK	Unmodified	1431.75	PF3D7_0315100.1-p1	yes	yes	0	0	0	0	1	2		51.05	2;3	0.0055008	48.527	30.215	9616000	9616000	0	91			2
261	DLEEHMCNR	Unmodified	1202.48	PF3D7_0315100.1-p1	yes	yes	0	0	0	0	0	1		28.175	2	0.020693	43.808	26.422	1909200	1909200	0	91			1
367	DYTRPLAK	Unmodified	962.519	PF3D7_0315100.1-p1	yes	yes	0	0	0	0	1	1		28.678	2	2.5124e-06	119.17	67.386	7133200	7133200	0	91			1
743	FSEDGIFR	Unmodified	969.456	PF3D7_0315100.1-p1	yes	yes	0	0	0	0	0	1		52.98	2	0.0060457	65.038	49.817	13604000	13604000	0	91			1
1030	HYDLITGIR	Unmodified	1086.58	PF3D7_0315100.1-p1	yes	yes	0	0	0	0	0	1		50.752	2	0.0029487	69.423	43.687	7969800	7969800	0	91			1
1063	IDGSTIFPPR	Unmodified	1101.58	PF3D7_0315100.1-p1	yes	yes	0	0	0	0	0	1		54.278	2	0.0024316	58.981	30.468	0	0	0	91			1
1416	IVDALMIFR	Unmodified	1076.61	PF3D7_0315100.1-p1	yes	yes	0	0	0	0	0	1		78.325	2	0.00058552	86.953	75.585	9240500	9240500	0	91			1
376	EALLFTGDNDPLDILDIGSACLK	Unmodified	2489.24	PF3D7_0316300.1-p1;PF3D7_0316300.2-p1	yes	no	0	0	0	0	0	1		94.367	2	2.9266e-21	108.89	92.361	3465800	3465800	0	92			1
1031	HYEDINSLSDIEK	Unmodified	1561.73	PF3D7_0316300.1-p1;PF3D7_0316300.2-p1	yes	no	0	0	0	0	0	1		47.682	2	0.0004292	73.781	50.353	2406600	2406600	0	92			1
1140	IGQVVPVK	Unmodified	838.528	PF3D7_0316300.1-p1;PF3D7_0316300.2-p1	yes	no	0	0	0	0	0	1		37.079	2	0.00015995	81.297	58.277	0	0	0	92			1
1474	KDDNFVPISPWHHIDLK	Unmodified	2060.05	PF3D7_0316300.1-p1;PF3D7_0316300.2-p1	yes	no	0	0	0	0	1	1		61.281	3	0.0099623	39.849	18.896	3854000	3854000	0	92			1
1705	LINVEGGNNQDDNKYNSNNVISINNK	Unmodified	2889.39	PF3D7_0316300.1-p1;PF3D7_0316300.2-p1	yes	no	0	0	0	0	1	1		49.958	3	0.0031987	47.281	33.826	3730800	3730800	0	92			1
3743	YYHNSIYWNYGALPQTYEYPK	Unmodified	2669.22	PF3D7_0316300.1-p1;PF3D7_0316300.2-p1	yes	no	0	0	0	0	0	1		65.445	3	8.8075e-06	77.221	64.907	8293700	8293700	0	92			1
1385	ISQTATSHLTQITGNLTEK	Unmodified	2042.06	PF3D7_0316700.1-p1	yes	yes	0	0	0	0	0	1		52.297	3	0.0003886	66.606	44.975	10198000	10198000	0	93			1
1822	LNNLDVSR	Unmodified	929.493	PF3D7_0316700.1-p1	yes	yes	0	0	0	0	0	1		33.565	2	0.012905	54.712	14.51	3129300	3129300	0	93			1
3294	VFNNIDDYVK	Unmodified	1225.6	PF3D7_0316700.1-p1	yes	yes	0	0	0	0	0	1		54.596	2	0.00069314	78.934	64.94	6674900	6674900	0	93			1
1203	IITSILPSR	Unmodified	998.612	PF3D7_0316800.1-p1	yes	yes	0	0	0	0	0	1	1	57.418	2	2.0182e-08	117.04	68.532	30375000	15556000	14819000	94			2
1438	IVVNLLGR	Unmodified	882.565	PF3D7_0316800.1-p1	yes	yes	0	0	0	0	0	1	1	60.832	2	0.0027762	76.847	46.178	18248000	10479000	7769100	94			2
1496	KGYIGSFEIVDDHR	Unmodified	1634.81	PF3D7_0316800.1-p1	yes	yes	0	0	0	0	1	1		52.019	3	0.014969	37.555	29.831	2756100	2756100	0	94			1
2048	MSVLADCLK	Oxidation (M)	1051.5	PF3D7_0316800.1-p1	yes	yes	0	0	0	1	0	1		45.312	2	0.0080504	42.599	30.694	0	0	0	94			1
2049	MSVLADCLK	Unmodified	1035.51	PF3D7_0316800.1-p1	yes	yes	0	0	0	0	0	1	1	52.724	2	0.0016799	68.224	60.07	0	0	0	94			2
1251	ILNHTSVDENIR	Unmodified	1409.73	PF3D7_0316900.1-p1	yes	yes	0	0	0	0	0	1		35.565	3	0.0066305	43.991	23.994	3061600	3061600	0	95			1
1345	IQLSDEKNRMK	Oxidation (M);GlyGly (K);Biotinylation (K)	1716.83	PF3D7_0317300.1-p1	yes	yes	0	1	1	1	2		2	49.98	2	7.3287e-05	63.565	25.479	0	0	0	96	11	8	2
157	ATTLDVQHER	Acetyl (Protein N-term)	1210.59	PF3D7_0317600.1-p1	yes	yes	1	0	0	0	0	1		36.659	2	3.6847e-10	109.66	81.829	25058000	25058000	0	97			1
192	CPFTGNVSIR	Unmodified	1149.56	PF3D7_0317600.1-p1	yes	yes	0	0	0	0	0	1		47.065	2	0.00082935	76.827	11.575	4181000	4181000	0	97			2
424	EGDIVTVGQCRPLSK	Unmodified	1657.85	PF3D7_0317600.1-p1	yes	yes	0	0	0	0	1	1		42.785	3	0.029206	33.947	18.975	6743200	6743200	0	97			1
1017	HQIFGSAR	Unmodified	914.472	PF3D7_0317600.1-p1	yes	yes	0	0	0	0	0	1	1	29.178	2	0.002382	79.469	56.846	11880000	7982600	3897900	97			2
646	FDYGPESR	Unmodified	969.419	PF3D7_0318200.1-p1	yes	yes	0	0	0	0	0	1		34.7	2	0.009661	52.716	47.861	0	0	0	98			1
874	GLDWLLQEIEK	Unmodified	1342.71	PF3D7_0318200.1-p1	yes	yes	0	0	0	0	0	1		87.766	2	0.0035847	60.518	41.788	2318300	2318300	0	98			1
1259	ILPYSTFR	Unmodified	995.544	PF3D7_0318200.1-p1	yes	yes	0	0	0	0	0	1		53.759	2	0.023636	46.426	21.427	1965300	1965300	0	98			1
1346	IQLTNIHVNEK	Unmodified	1307.72	PF3D7_0318200.1-p1	yes	yes	0	0	0	0	0	1		44.468	3	0.010292	37.426	19.114	3407900	3407900	0	98			1
2555	PYVQYGNQR	Unmodified	1123.54	PF3D7_0318200.1-p1	yes	yes	0	0	0	0	0	2		29.228	2	6.5955e-07	88.029	56.955	0	0	0	98			2
3181	TSETGYIQR	Unmodified	1053.51	PF3D7_0318200.1-p1	yes	yes	0	0	0	0	0	1		28.54	2	0.0014479	75.738	66.344	1938000	1938000	0	98			2
3231	TVSNDIVEIFEVLGIEAVR	Unmodified	2102.13	PF3D7_0318200.1-p1	yes	yes	0	0	0	0	0	1		95.105	3	0.00035199	67.449	59.857	2146300	2146300	0	98			1
3666	YNFDEEPFGK	Unmodified	1244.54	PF3D7_0318200.1-p1	yes	yes	0	0	0	0	0	1		54.356	2	0.012955	47.198	32.534	1326500	1326500	0	98			1
3555	YEEKKQK	2 GlyGly (K)	1179.59	PF3D7_0318900.1-p1	yes	yes	0	0	2	0	2	1		47.299	2	1.9952e-05	86.113	28.554	0	0	0	99		9;10	1
460	EIFIENFAK	Unmodified	1109.58	PF3D7_0318900.1-p1	yes	yes	0	0	0	0	0	1		64.38	2	1.2248e-06	85.064	24.265	0	0	0	99			1
814	GDSSEVTDLVLSGK	Unmodified	1405.69	PF3D7_0318900.1-p1	yes	yes	0	0	0	0	0	1		57.495	2	9.8127e-07	89.356	73.975	33988000	33988000	0	99			1
2990	SYDNYEFYCTGR	Unmodified	1573.61	PF3D7_0318900.1-p1	yes	yes	0	0	0	0	0	1		48.688	2	1.2025e-09	143.96	119.63	7351500	7351500	0	99			1
3659	YMVEKDDIKR	Unmodified	1295.65	PF3D7_0318900.1-p1	yes	yes	0	0	0	0	2	1		27.857	3	0.0025147	76.143	50.1	6134000	6134000	0	99			1
3113	TLEVQEDVAEVK	Unmodified	1358.69	PF3D7_0319400.1-p1	yes	yes	0	0	0	0	0	1		48.149	2	0.0021285	63.283	33.474	2927600	2927600	0	100			1
1033	IADGFENACNIALK	Unmodified	1534.74	PF3D7_0320300.1-p1	yes	yes	0	0	0	0	0	1		56.407	2	0.0017558	58.37	39.594	0	0	0	101			1
1812	LNITNVDAYR	Unmodified	1177.61	PF3D7_0320300.1-p1	yes	yes	0	0	0	0	0	1		50.564	2	0.0029927	64.711	14.592	2959600	2959600	0	101			1
3063	TGGLLEESTLIK	Unmodified	1259.7	PF3D7_0320300.1-p1	yes	yes	0	0	0	0	0	1		61.577	2	0.0013147	66.595	34.661	7171800	7171800	0	101			1
3678	YNQFSLATQVVK	Unmodified	1396.74	PF3D7_0320300.1-p1	yes	yes	0	0	0	0	0	1		58.815	2	3.4508e-08	100.48	72.259	4878900	4878900	0	101			2
3312	VGSTAAVYAAAILEYLTAEVLELAGNATK	Unmodified	2908.54	PF3D7_0320900.1-p1	yes	yes	0	0	0	0	0	1		96.31	3	1.7274e-06	73.212	59.757	3120300	3120300	0	102			1
65	AGLQFPVGR	Unmodified	943.524	PF3D7_0320900.1-p1;PF3D7_0617800.1-p1	no	no	0	0	0	0	0	1	1	55.085	2	0.0025647	70.912	40.244	80008000	42080000	37928000	102;191			2
2022	MLSHIKYLFVK	Oxidation (M);GlyGly (K);Biotinylation (K)	1733.9	PF3D7_0321100.1-p1	yes	yes	0	1	1	1	1	2		75.574	2	0.021448	40.432	7.5911	9225000	9225000	0	103	12	11	2
2323	NLYNNKIINK	Biotinylation (K)	1458.77	PF3D7_0321600.1-p1	yes	yes	0	1	0	0	1	1		53.835	2	0.0018058	86.011	22.525	4756500	4756500	0	104	13		1
229	DHIVTSNSGTGK	Unmodified	1214.59	PF3D7_0321600.1-p1	yes	yes	0	0	0	0	0	1		19.98	2	0.01917	42.19	18.395	4375600	4375600	0	104			1
697	FKDNIIISTNK	Unmodified	1291.71	PF3D7_0321600.1-p1	yes	yes	0	0	0	0	1	1		44.028	2	0.010835	54.066	25.667	0	0	0	104			1
796	FYILEECSK	Unmodified	1187.55	PF3D7_0321600.1-p1	yes	yes	0	0	0	0	0	1		55.975	2	0.0029487	69.423	50.693	5204600	5204600	0	104			1
934	GTDIVICTVK	Unmodified	1104.58	PF3D7_0321600.1-p1	yes	yes	0	0	0	0	0	1		48.034	2	0.026043	37.508	25.553	2537600	2537600	0	104			1
2506	NVMLLYDK	Unmodified	994.516	PF3D7_0321600.1-p1	yes	yes	0	0	0	0	0	1		54.878	2	0.017204	51.346	24.962	4391600	4391600	0	104			1
2580	QFVHLVTSVLK	Unmodified	1269.74	PF3D7_0321600.1-p1	yes	yes	0	0	0	0	0	1		61.535	3	0.018614	37.681	19.872	0	0	0	104			1
3189	TSVLCSGIDYK	Unmodified	1241.6	PF3D7_0321600.1-p1	yes	yes	0	0	0	0	0	1		48.326	2	0.00077131	74.376	60.797	4753300	4753300	0	104			1
3682	YNYLIDNIK	Unmodified	1154.6	PF3D7_0321600.1-p1	yes	yes	0	0	0	0	0	1		57.526	2	4.202e-06	101.54	44.261	4618400	4618400	0	104			1
3683	YNYLIDNIKK	Unmodified	1282.69	PF3D7_0321600.1-p1	yes	yes	0	0	0	0	1	2		48.991	2;3	0.0045976	58.676	15.43	3925200	3925200	0	104			1
3725	YVIVDEFDLLFSK	Unmodified	1586.82	PF3D7_0321600.1-p1	yes	yes	0	0	0	0	0	1		93.721	2	6.6425e-19	113.47	74.324	10795000	10795000	0	104			1
1824	LNNSVFLR	Unmodified	961.535	PF3D7_0322400.1-p1	yes	yes	0	0	0	0	0	1		49.59	2	2.4687e-06	102.72	46.708	3905800	3905800	0	105			1
3636	YKYDYIDQTDSHK	Unmodified	1674.75	PF3D7_0322400.1-p1	yes	yes	0	0	0	0	1	1		34.283	3	0.00062373	67.019	49.354	4089100	4089100	0	105			1
216	DCYTDFCGLSITR	Unmodified	1606.68	PF3D7_0322900.1-p1	yes	yes	0	0	0	0	0	1		63.158	2	0.0010213	67.776	51	2574100	2574100	0	106			2
383	EATNILTAELK	Unmodified	1201.66	PF3D7_0322900.1-p1	yes	yes	0	0	0	0	0	1	1	59.24	2	0.0027111	62.823	34.716	6236100	3848800	2387200	106			2
1448	IYEVNLADLNNDEDQAHKK	Unmodified	2228.07	PF3D7_0322900.1-p1	yes	yes	0	0	0	0	1	1		52.549	4	3.3434e-20	110.37	89.703	10950000	10950000	0	106			1
1463	IYPLQNVLIR	Unmodified	1227.73	PF3D7_0322900.1-p1	yes	yes	0	0	0	0	0	1		68.296	2	0.0093417	51.995	37.213	4796800	4796800	0	106			1
1497	KGYTLIEGHTDVK	Unmodified	1459.77	PF3D7_0322900.1-p1	yes	yes	0	0	0	0	1	1	1	36.435	3	0.0017352	55.841	40.254	9088500	5788400	3300200	106			2
1511	KIYPLQNVLIR	Unmodified	1355.83	PF3D7_0322900.1-p1	yes	yes	0	0	0	0	1	1		62.534	3	0.029002	24.291	6.4826	1439700	1439700	0	106			1
2055	MVDIMTAEASK	Unmodified	1194.56	PF3D7_0322900.1-p1	yes	yes	0	0	0	0	0	1		50.147	2	0.0015293	66.595	51.445	2910900	2910900	0	106			1
2942	STCYAQTSQIK	Unmodified	1285.6	PF3D7_0322900.1-p1	yes	yes	0	0	0	0	0	1		28.813	2	0.028039	36.424	16.638	1826800	1826800	0	106			1
2199	NILEENINEDILK	Unmodified	1555.81	PF3D7_0323700.1-p1	yes	yes	0	0	0	0	0	1		66.477	2	0.0088894	61.353	10.475	7210000	7210000	0	107			0
3630	YIVVNEDEK	Unmodified	1107.54	PF3D7_0323700.1-p1	yes	yes	0	0	0	0	0	1		35.957	2	0.0083076	55.549	13.085	2757400	2757400	0	107			1
1631	LFASMNDYNSPNK	Unmodified	1499.67	PF3D7_0404300.1-p1	yes	yes	0	0	0	0	0	1		47.483	2	0.0026827	59.542	38.078	1871700	1871700	0	108			1
1645	LFLNTDIFDGFK	Unmodified	1428.73	PF3D7_0404300.1-p1	yes	yes	0	0	0	0	0	1		88.1	2	1.8341e-05	85.377	55.904	9866000	9866000	0	108			1
2308	NLSALFSGR	Unmodified	963.514	PF3D7_0404300.1-p1	yes	yes	0	0	0	0	0	1		60.674	2	0.015251	48.283	27.129	6317500	6317500	0	108			1
3046	TELDSLNQNENTIENK	Unmodified	1860.87	PF3D7_0404300.1-p1	yes	yes	0	0	0	0	0	1		43.095	2	8.082e-18	105.17	76.772	3773200	3773200	0	108			1
1330	IPFGIIVNPFAR	Unmodified	1342.78	PF3D7_0405100.1-p1	yes	yes	0	0	0	0	0	1		88.778	2	0.00019355	90.657	65.098	1645800	1645800	0	109			0
2439	NSDIFLNLSK	Unmodified	1149.6	PF3D7_0406000.1-p1	yes	yes	0	0	0	0	0	1		62.748	2	0.0015921	71.451	42.034	1790400	1790400	0	110			1
3657	YLYNDNHDILK	Unmodified	1406.68	PF3D7_0406000.1-p1	yes	yes	0	0	0	0	0	1		45.983	3	0.013717	34.755	7.7926	3153500	3153500	0	110			1
164	AVIQVFEGTSGIDNK	Unmodified	1576.81	PF3D7_0406100.1-p1	yes	yes	0	0	0	0	0	1		60.525	2	1.1073e-15	143.97	100.69	3857900	3857900	0	111			1
251	DIYQSLDIAWELLR	Unmodified	1733.9	PF3D7_0406100.1-p1	yes	yes	0	0	0	0	0	1		94.827	2	3.6407e-16	112.15	71.16	3760100	3760100	0	111			1
1064	IDHPYVSDQLYSNYAIAQDVK	Unmodified	2438.18	PF3D7_0406100.1-p1	yes	yes	0	0	0	0	0	1		59.864	3	1.2166e-32	134.07	112.62	11260000	11260000	0	111			2
3397	VNALAAVR	Unmodified	812.487	PF3D7_0406100.1-p1	yes	yes	0	0	0	0	0	1		37.617	2	0.0032524	70.912	16.387	0	0	0	111			1
3700	YSEIVTIHLSDNTTR	Unmodified	1747.87	PF3D7_0406100.1-p1	yes	yes	0	0	0	0	0	1		54.352	3	0.027914	33.842	17.951	2458200	2458200	0	111			0
3494	VYHEEYK	GlyGly (K)	1080.49	PF3D7_0407900.1-p1	yes	yes	0	0	1	0	0	1		43.302	2	0.027063	64.866	52.961	0	0	0	112		12	1
203	DAFSNAFDILVK	Unmodified	1338.68	PF3D7_0407900.1-p1	yes	yes	0	0	0	0	0	1		85.548	2	0.0010914	68.893	48.338	2845400	2845400	0	112			1
156	ATPNFIYK	Unmodified	952.502	PF3D7_0409600.1-p1	yes	yes	0	0	0	0	0	1		46.667	2	0.014384	53.554	24.216	2741200	2741200	0	113			1
294	DNCIVCFK	Unmodified	1054.46	PF3D7_0409600.1-p1	yes	yes	0	0	0	0	0	1		49.436	2	0.031508	41.227	29.932	1322900	1322900	0	113			1
905	GPSEYSEYNR	Unmodified	1200.5	PF3D7_0409600.1-p1	yes	yes	0	0	0	0	0	1		26.785	2	0.035472	34.253	29.896	1913900	1913900	0	113			1
1399	ITDSTDSIR	Unmodified	1006.49	PF3D7_0409600.1-p1	yes	yes	0	0	0	0	0	1		28.129	2	0.0011349	79.906	18.945	3075700	3075700	0	113			1
543	ENVLLTK	Unmodified	815.475	PF3D7_0409800.1-p1	yes	yes	0	0	0	0	0	1		37.279	2	0.018195	63.21	0	0	0	0	114			1
1464	IYQVLEEFGYIKPELNEYNNLILPDGSEAINR	Unmodified	3752.89	PF3D7_0409800.1-p1	yes	yes	0	0	0	0	1	1		88.765	3	0.0062482	37.021	20.22	2749300	2749300	0	114			3
1771	LLNLHSVNEYVFNEK	Unmodified	1817.93	PF3D7_0409800.1-p1	yes	yes	0	0	0	0	0	1		65.256	2	0.026779	41.684	26.711	2104200	2104200	0	114			1
1765	LLLLIEK	Unmodified	840.568	PF3D7_0410800.1-p1	yes	yes	0	0	0	0	0	1		67.062	2	0.016165	64.803	0	0	0	0	115			1
3034	TDTLDLLNKK	Unmodified	1159.64	PF3D7_0410800.1-p1	yes	yes	0	0	0	0	1	1		47.72	2	0.015345	45.68	20.786	1760800	1760800	0	115			0
3288	VFFYINPK	Unmodified	1026.55	PF3D7_0410800.1-p1	yes	yes	0	0	0	0	0	1		63.631	2	0.0027762	76.847	49.884	4892400	4892400	0	115			1
3648	YLIYSDALIIPDTLLSNK	Unmodified	2051.12	PF3D7_0410800.1-p1	yes	yes	0	0	0	0	0	1		93.376	3	0.0051654	43.794	35.88	1503600	1503600	0	115			1
3395	VLYSYNNDPIHEK	Unmodified	1590.77	PF3D7_0411900.1-p1	yes	yes	0	0	0	0	0	1		42.178	3	0.001407	54.524	42.659	0	0	0	116			1
3624	YISGNVNPDLYNK	Unmodified	1495.73	PF3D7_0412200.1-p1	yes	yes	0	0	0	0	0	1		45.401	2	0.00645	52.579	20.644	1776100	1776100	0	117			1
174	AYETYFYKPSGDEDEYQLVICHGNVIR	Unmodified	3265.5	PF3D7_0413500.1-p1	yes	yes	0	0	0	0	1	1		64.465	4	0.0015194	49.593	45.641	2471500	2471500	0	118			2
414	EFGSVSHLPFESVTYF	Unmodified	1844.86	PF3D7_0413500.1-p1	yes	yes	0	0	0	0	0	1		84.206	2	0.00010627	75.294	49.908	5229900	5229900	0	118			1
3459	VSVIYHSDMIR	Unmodified	1318.67	PF3D7_0413500.1-p1	yes	yes	0	0	0	0	0	1		46.531	3	0.021346	28.806	20.076	1914400	1914400	0	118			1
23	ADTLDPALLRPGR	Unmodified	1393.77	PF3D7_0413600.1-p1	yes	yes	0	0	0	0	1	1		53.079	3	0.0087122	44.829	33.338	4692800	4692800	0	119			1
187	CLTEEDYYIR	Unmodified	1360.6	PF3D7_0413600.1-p1	yes	yes	0	0	0	0	0	1		49.072	2	0.025924	37.549	26.059	2381100	2381100	0	119			1
395	EDLKPSVSVALHR	Unmodified	1449.79	PF3D7_0413600.1-p1	yes	yes	0	0	0	0	1	1		43.162	3	0.014888	39.424	22.213	3587100	3587100	0	119			1
1240	ILLELLNQMDGFDK	Unmodified	1647.85	PF3D7_0413600.1-p1	yes	yes	0	0	0	0	0	1		89.187	2	1.4809e-10	100.72	44.159	2043800	2043800	0	119			1
1357	ISAADIAAIAQEAGMQAIR	Unmodified	1898.99	PF3D7_0413600.1-p1	yes	yes	0	0	0	0	0	1		85.098	3	0.0034715	47.09	28.988	1921700	1921700	0	119			1
2592	QIDILNIQEDYIKEEHK	Unmodified	2127.08	PF3D7_0413600.1-p1	yes	yes	0	0	0	0	1	1		63.897	4	1.6299e-08	90.714	64.002	5806600	5806600	0	119			1
3608	YIITANDFEQGYR	Unmodified	1588.75	PF3D7_0413600.1-p1	yes	yes	0	0	0	0	0	1	1	58.895	2	8.4516e-10	95.81	65.24	7567700	6173300	1394400	119			4
2891	SNNKNFSK	GlyGly (K);Biotinylation (K)	1277.58	PF3D7_0414500.1-p1	yes	yes	0	1	1	0	1	1		35.118	2	0.021756	44.447	15.36	0	0	0	120	14;15	13;14	1
938	GTLNVLKNFTNNEMEFDSLYEK	Biotinylation (K)	2831.31	PF3D7_0415000.1-p1	yes	yes	0	1	0	0	1	1		87.579	3	0.0061363	52.853	44.462	3937100	3937100	0	121	16		2
1486	KEMFDNILPELLHSFPGIDEALCFAELMQSIK	Biotinylation (K)	3960.92	PF3D7_0415000.1-p1	yes	yes	0	1	0	0	1	1		95.404	3	6.1854e-96	195.01	185.3	22876000	22876000	0	121	17		2
1487	KEMFDNILPELLHSFPGIDEALCFAELMQSIK	Oxidation (M);Biotinylation (K)	3976.91	PF3D7_0415000.1-p1	yes	yes	0	1	0	1	1	1		95.374	3	0.0014498	59.211	44.165	11404000	11404000	0	121	17		0
101	ALGYLINIR	Unmodified	1031.61	PF3D7_0415000.1-p1	yes	yes	0	0	0	0	0	1	1	66.504	2	1.2499e-08	150.02	108.52	768950000	704680000	64277000	121			3
520	EMFDNILPELLHSFPGIDEALCFAELMQSIK	Oxidation (M)	3622.74	PF3D7_0415000.1-p1	yes	yes	0	0	0	1	0	2		94.966	3;4	9.9786e-59	137.5	126.09	92757000	92757000	0	121			2
521	EMFDNILPELLHSFPGIDEALCFAELMQSIK	Unmodified	3606.74	PF3D7_0415000.1-p1	yes	yes	0	0	0	0	0	2		95.466	3;4	1.8432e-10	81.803	71.92	570470000	570470000	0	121			2
578	ESVLLLSTDPAHNTSDAFNQK	Unmodified	2286.11	PF3D7_0415000.1-p1	yes	yes	0	0	0	0	0	3	3	61.431	2;3	0	374.35	348.34	2909300000	2414500000	494780000	121			19
771	FTNQPTLINSFDNLYCMEIDTNYSENTAFK	Unmodified	3589.6	PF3D7_0415000.1-p1	yes	yes	0	0	0	0	0	4	1	88.489	3;4	2.5355e-132	219.26	207.41	308640000	299130000	9504400	121			14
772	FTNQPTLINSFDNLYCMEIDTNYSENTAFK	Oxidation (M)	3605.6	PF3D7_0415000.1-p1	yes	yes	0	0	0	1	0	2	1	85.193	3	3.4901e-73	160.16	148.75	58409000	53918000	4491100	121			10
887	GLNNISSFSEMLLQSK	Oxidation (M)	1782.88	PF3D7_0415000.1-p1	yes	yes	0	0	0	1	0	14	3	75.161	2;3	8.1154e-53	122.39	84.306	290210000	290210000	0	121			15
888	GLNNISSFSEMLLQSK	Unmodified	1766.89	PF3D7_0415000.1-p1	yes	yes	0	0	0	0	0	3	2	81.054	2;3	1.4491e-23	154.36	130.27	1701500000	1547100000	154330000	121			9
1296	INHLNAMSSSIQANFQNPMK	2 Oxidation (M)	2276.07	PF3D7_0415000.1-p1	yes	yes	0	0	0	2	0	5	1	46.148	2;3	6.7937e-14	100.77	86.866	200000000	184180000	15826000	121			12
1297	INHLNAMSSSIQANFQNPMK	Oxidation (M)	2260.07	PF3D7_0415000.1-p1	yes	yes	0	0	0	1	0	4	2	52.078	2;3	2.9385e-33	149.73	132.03	578680000	554050000	24634000	121			11
1298	INHLNAMSSSIQANFQNPMK	Unmodified	2244.08	PF3D7_0415000.1-p1	yes	yes	0	0	0	0	0	2	1	58.957	2;3	0	337.9	285.65	674170000	651220000	22956000	121			5
1470	KALGYLINIR	Unmodified	1159.71	PF3D7_0415000.1-p1	yes	yes	0	0	0	0	1	1		58.129	2	0.0051904	82.279	69.923	28201000	28201000	0	121			2
1485	KEMFDNILPELLHSFPGIDEALCFAELMQSIK	Unmodified	3734.84	PF3D7_0415000.1-p1	yes	yes	0	0	0	0	1	2		95.113	3;4	1.3442e-58	132.96	122.73	27486000	27486000	0	121			2
1681	LIENESLNWIFVGGK	Unmodified	1717.9	PF3D7_0415000.1-p1	yes	yes	0	0	0	0	0	4	3	83.407	2;3	2.3621e-19	161.19	96.77	1942800000	1722800000	220010000	121			22
1707	LIQELTK	Unmodified	843.507	PF3D7_0415000.1-p1	yes	yes	0	0	0	0	0	5		38.691	2	1.169e-07	81.297	8.2579	8601200	8601200	0	121			4
1708	LIQELTKK	Unmodified	971.602	PF3D7_0415000.1-p1	yes	yes	0	0	0	0	1	1		33.764	2	0.0004069	98.299	26.066	64014000	64014000	0	121			2
1731	LLAFPDLLK	Unmodified	1028.63	PF3D7_0415000.1-p1	yes	yes	0	0	0	0	0	2	1	83.016	2	0.00088276	83.265	83.265	822360000	717740000	104620000	121			9
1732	LLAFPDLLKK	Unmodified	1156.72	PF3D7_0415000.1-p1	yes	yes	0	0	0	0	1	1	1	68.178	2	0.0081202	78.113	49.195	250480000	238330000	12149000	121			2
2124	NEQIQSYFNDLISK	Unmodified	1697.83	PF3D7_0415000.1-p1	yes	yes	0	0	0	0	0	3	1	70.667	2;3	9.365e-59	206.58	90.274	710590000	647450000	63141000	121			8
2143	NFTNNEMEFDSLYEK	Oxidation (M)	1895.79	PF3D7_0415000.1-p1	yes	yes	0	0	0	1	0	4	1	56.567	2;3	6.7713e-48	201	189.27	318830000	291960000	26864000	121			8
2144	NFTNNEMEFDSLYEK	Unmodified	1879.79	PF3D7_0415000.1-p1	yes	yes	0	0	0	0	0	3	2	61.692	2;3	7.158e-104	240.12	192.92	858210000	795570000	62641000	121			10
2232	NISCYNIVVNQVVFPLDSPNVNLENCK	Unmodified	3148.53	PF3D7_0415000.1-p1	yes	yes	0	0	0	0	0	3	1	84.445	2;3	0	306.11	279.14	384760000	357430000	27336000	121			12
2294	NLLSQIKNEQIQSYFNDLISK	Unmodified	2494.31	PF3D7_0415000.1-p1	yes	yes	0	0	0	0	1	1		83.229	3	2.255e-32	142.04	104.01	46636000	46636000	0	121			2
2326	NLYSNDFHIVCMPQLK	Oxidation (M)	1993.94	PF3D7_0415000.1-p1	yes	yes	0	0	0	1	0	3		59.741	2;3	5.5414e-56	202.61	164.89	179990000	179990000	0	121			4
2327	NLYSNDFHIVCMPQLK	Unmodified	1977.94	PF3D7_0415000.1-p1	yes	yes	0	0	0	0	0	2	1	67.387	2;3	8.427e-68	211.38	173.02	565980000	543190000	22793000	121			4
2679	RESVLLLSTDPAHNTSDAFNQK	Unmodified	2442.21	PF3D7_0415000.1-p1	yes	yes	0	0	0	0	1	2	1	54.929	3;4	4.8871e-40	122.01	88.701	82316000	80301000	2014200	121			5
3041	TEELEDVYISR	Unmodified	1352.65	PF3D7_0415000.1-p1	yes	yes	0	0	0	0	0	2	2	50.781	2;3	4.7802e-13	166.33	121.88	1262000000	1107500000	154480000	121			10
3198	TTFVCVCIPEFLSVYETER	Unmodified	2349.1	PF3D7_0415000.1-p1	yes	yes	0	0	0	0	0	4	2	91.514	2;3	4.9678e-66	198.23	173.97	167630000	152830000	14801000	121			11
3214	TTTSCSIAVQLSK	Unmodified	1394.71	PF3D7_0415000.1-p1	yes	yes	0	0	0	0	0	4	1	47.019	2;3	1.2947e-15	127.42	94.303	441940000	411240000	30703000	121			8
3707	YSVIVFDTAPTGHTLR	Unmodified	1775.92	PF3D7_0415000.1-p1	yes	yes	0	0	0	0	0	8	3	61.631	2;3	1.0172e-31	176.42	149.33	2328700000	2039300000	289430000	121			20
1089	IEIDSIER	Unmodified	973.508	PF3D7_0415200.1-p1	yes	yes	0	0	0	0	0	1	1	47.874	2	0.011105	56.122	20.242	7116400	3549800	3566600	122			2
59	AGDVENIIMGLHR	Unmodified	1423.72	PF3D7_0415500.1-p1	yes	yes	0	0	0	0	0	1		63.047	3	0.0070141	43.991	24.205	3147500	3147500	0	123			1
619	EYVITNDLVK	Unmodified	1192.63	PF3D7_0416400.1-p1	yes	yes	0	0	0	0	0	1		55.152	2	0.031768	43.083	19.559	1723200	1723200	0	124			0
1451	IYHLSIVNTNIR	Unmodified	1441.8	PF3D7_0416400.1-p1	yes	yes	0	0	0	0	0	1		56.579	3	0.0026551	53.211	40.778	1631600	1631600	0	124			1
2357	NNFIDNLNAELFK	Unmodified	1550.77	PF3D7_0416400.1-p1	yes	yes	0	0	0	0	0	1		80.764	2	0.0022548	61.353	39.847	2274500	2274500	0	124			1
1004	HLLETEELSNVPFVVLGNK	Unmodified	2137.14	PF3D7_0416800.1-p1	yes	yes	0	0	0	0	0	1	1	78.309	3	1.5752e-19	104.2	94.615	6864900	4031900	2833000	125			3
3050	TFDLGGHETAR	Unmodified	1202.57	PF3D7_0416800.1-p1	yes	yes	0	0	0	0	0	1		36.584	3	0.033083	22.232	16.405	4766800	4766800	0	125			0
643	FDLSQYFPLLTTK	Unmodified	1571.82	PF3D7_0417200.1-p1	yes	yes	0	0	0	0	0	1		93.942	2	7.2871e-07	91.855	58.734	6044900	6044900	0	126			2
855	GIIEELLWFIR	Unmodified	1387.79	PF3D7_0417200.1-p1	yes	yes	0	0	0	0	0	1		95.385	2	2.9881e-09	138.1	93.651	2969200	2969200	0	126			1
1338	IPYPFPTLK	Unmodified	1074.61	PF3D7_0417200.1-p1	yes	yes	0	0	0	0	0	1		67.638	2	0.002413	71.501	22.143	5784000	5784000	0	126			1
1537	KNEVFNNYTFR	Unmodified	1430.69	PF3D7_0417200.1-p1	yes	yes	0	0	0	0	1	1		47.27	3	1.3094e-05	86.911	60.972	3603400	3603400	0	126			1
2446	NSIHPNDFQIYNSLK	Unmodified	1788.88	PF3D7_0417200.1-p1	yes	yes	0	0	0	0	0	2		56.397	2;3	0.0001365	75.695	50.841	12036000	12036000	0	126			4
3190	TSWESIPK	Unmodified	946.476	PF3D7_0417200.1-p1	yes	yes	0	0	0	0	0	1		44.503	2	0.0068962	63.48	43.198	6104800	6104800	0	126			1
3274	VEDLIVLLGK	Unmodified	1097.67	PF3D7_0417200.1-p1	yes	yes	0	0	0	0	0	1		74.256	2	0.032452	35.295	28.075	2504000	2504000	0	126			1
3570	YFCAVTTYVNESK	Unmodified	1580.72	PF3D7_0417200.1-p1	yes	yes	0	0	0	0	0	1		53.462	2	0.0020305	62.303	40.796	3192100	3192100	0	126			1
392	EDDHNTIQIGEGELLK	Unmodified	1809.87	PF3D7_0418700.1-p1	yes	yes	0	0	0	0	0	1		56.893	3	0.0011968	61.265	49.288	5515700	5515700	0	127			1
1095	IEKPEEIDINFIR	Unmodified	1614.86	PF3D7_0418700.1-p1	yes	yes	0	0	0	0	1	1		63.476	3	2.0755e-06	84.468	55.772	8593300	8593300	0	127			1
3159	TNNLLFCSK	Unmodified	1095.54	PF3D7_0418700.1-p1	yes	yes	0	0	0	0	0	1		49.987	2	0.0021185	72.643	53.861	2792100	2792100	0	127			1
3551	YECYITEGVIK	Unmodified	1373.65	PF3D7_0418700.1-p1	yes	yes	0	0	0	0	0	1		54.747	2	0.00094014	72.643	50.683	2170300	2170300	0	127			1
733	FNTADAAK	Unmodified	836.403	PF3D7_0419600.1-p1	yes	yes	0	0	0	0	0	1	1	24.086	2	0.0022677	80.229	25.464	13957000	11956000	2001700	128			2
1104	IEQFALK	Unmodified	847.48	PF3D7_0419600.1-p1	yes	yes	0	0	0	0	0	1		46.873	2	0.017234	54.525	9.9143	23680000	23680000	0	128			0
1951	LVPNAGSEK	Unmodified	913.487	PF3D7_0419600.1-p1	yes	yes	0	0	0	0	0	1		25.489	2	0.019982	44.349	19.351	7359100	7359100	0	128			1
2610	QKFDEAGQVNLK	Unmodified	1375.71	PF3D7_0419600.1-p1	yes	yes	0	0	0	0	1	1		36.556	3	0.0073347	45.829	13.414	15563000	15563000	0	128			1
3061	TGEEDESLFWSGR	Unmodified	1511.65	PF3D7_0419600.1-p1	yes	yes	0	0	0	0	0	1		59.328	2	2.0161e-06	88.596	77.106	13098000	13098000	0	128			1
3475	VVANHYIYPNESYCK	Unmodified	1855.86	PF3D7_0419600.1-p1	yes	yes	0	0	0	0	0	2		41.133	2;3	1.259e-10	79.693	63.802	14518000	14518000	0	128			3
3516	WVEGEWK	Unmodified	932.439	PF3D7_0419600.1-p1	yes	yes	0	0	0	0	0	1		45.766	2	0.024606	50.966	35.33	11304000	11304000	0	128			0
2025	MLYKLMNK	Oxidation (M)	1055.55	PF3D7_0420300.1-p1	yes	yes	0	0	0	1	1	1		56.682	2	0.020476	43.047	9.5536	1194700	1194700	0	129			1
34	AEQFTEDIGVVNKR	Acetyl (Protein N-term)	1646.83	PF3D7_0422400.1-p1	yes	yes	1	0	0	0	1	1	1	61.435	2	3.1537e-19	113.47	86.958	18843000	11971000	6872200	130			3
1589	LAPLNEDWYFIR	Unmodified	1535.78	PF3D7_0422400.1-p1	yes	yes	0	0	0	0	0	1	1	79.052	2	0.0078005	51.268	35.377	4203700	2376500	1827200	130			2
1751	LLEPVPFVK	Unmodified	1040.63	PF3D7_0422400.1-p1	yes	yes	0	0	0	0	0	1	1	66.609	2	0.0011107	80.229	34.213	10394000	4898600	5495100	130			2
2747	SEYYGTPDDLITSFFSIIK	Unmodified	2195.07	PF3D7_0501600.1-p1	yes	yes	0	0	0	0	0	1		94.981	2	0.0018209	58.487	45.506	7226100	7226100	0	131			1
2893	SNPYFIVGSR	Unmodified	1138.58	PF3D7_0501600.1-p1	yes	yes	0	0	0	0	0		1	54.197	2	0.0080154	53.756	38.317	2413600	0	2413600	131			1
3245	TYSIPNLK	Unmodified	934.512	PF3D7_0501600.1-p1	yes	yes	0	0	0	0	0	1		49.756	2	0.00042252	91.626	55.441	4226200	4226200	0	131			1
805	GASTTLTELVQSIDK	Unmodified	1561.82	PF3D7_0503400.1-p1	yes	yes	0	0	0	0	0	1		75.945	2	0.0011147	68.44	48.111	2752100	2752100	0	132			1
1501	KIEGVNVLTSVIESAQDVADLK	Unmodified	2327.26	PF3D7_0503400.1-p1	yes	yes	0	0	0	0	1	1		92.716	3	2.4402e-09	87.326	73.914	19161000	19161000	0	132			3
1407	ITNYINDDNVNIK	Unmodified	1534.76	PF3D7_0504000.1-p1	yes	yes	0	0	0	0	0	1		48.476	2	0.00026664	76.228	47.079	1787500	1787500	0	133			2
2112	NEELYFFK	Unmodified	1088.52	PF3D7_0504000.1-p1	yes	yes	0	0	0	0	0	1		64.178	2	0.0079453	65.252	38.65	0	0	0	133			1
3735	YVTNLFER	Unmodified	1040.53	PF3D7_0505200.1-p1	yes	yes	0	0	0	0	0	1		55.897	2	0.0084734	60.59	25.697	1932800	1932800	0	134			1
1041	IALLDINK	Unmodified	898.549	PF3D7_0506800.1-p1	yes	yes	0	0	0	0	0	1		60.006	2	0.0059288	65.252	0	6312300	6312300	0	135			1
1066	IDLANDLCSILLR	Unmodified	1514.81	PF3D7_0506800.1-p1	yes	yes	0	0	0	0	0	1		88.733	2	1.0224e-09	94.297	75.026	2929300	2929300	0	135			1
2031	MNTHLNLDDIK	Unmodified	1312.64	PF3D7_0506800.1-p1	yes	yes	0	0	0	0	0	1		49.441	3	0.019109	30.55	5.1133	2820100	2820100	0	135			1
2354	NNFDVNIELK	Unmodified	1204.61	PF3D7_0506800.1-p1	yes	yes	0	0	0	0	0	1		59.344	2	0.016234	49.715	29.929	2369400	2369400	0	135			0
2355	NNFDVNIELKR	Unmodified	1360.71	PF3D7_0506800.1-p1	yes	yes	0	0	0	0	1	1		51.973	3	0.0047432	47.559	28.814	1472500	1472500	0	135			1
2368	NNLTSSSQHCDIFINEQNK	Unmodified	2248.02	PF3D7_0506800.1-p1	yes	yes	0	0	0	0	0	1		45.498	3	0.0012925	54.805	26.173	3299400	3299400	0	135			1
2490	NVDDEISDILNEINKEEK	Unmodified	2116.02	PF3D7_0506800.1-p1	yes	yes	0	0	0	0	1	1		83.549	3	0.0009677	60.317	46.411	2406600	2406600	0	135			1
2472	NTIDNINEINDIK	Unmodified	1514.76	PF3D7_0506900.1-p1	yes	yes	0	0	0	0	0	1		53.18	2	3.5086e-05	83.397	36.199	3313400	3313400	0	136			1
2678	RAPLNPFSSPILGK	Unmodified	1495.85	PF3D7_0506900.1-p1	yes	yes	0	0	0	0	1	1		64.22	3	0.0055764	47.774	42.167	2409900	2409900	0	136			1
152	ATIRPVANVYSTNGK	Acetyl (Protein N-term)	1631.86	PF3D7_0507100.1-p1	yes	yes	1	0	0	0	1	1		49.597	2	0.0039923	51.841	19.512	1724400	1724400	0	137			1
2092	NDLIQSVYTNMSK	Unmodified	1511.73	PF3D7_0507100.1-p1	yes	yes	0	0	0	0	0	1		65.129	2	5.4716e-10	98.353	68.369	2382700	2382700	0	137			2
2518	NVVGEVEIPVVFQTPIR	Unmodified	1895.05	PF3D7_0507100.1-p1	yes	yes	0	0	0	0	0	1		83.472	2	2.5199e-18	108.17	80.428	2775300	2775300	0	137			1
531	ENALLELSR	Unmodified	1043.56	PF3D7_0507600.1-p1	yes	yes	0	0	0	0	0	1		56.291	2	0.0069394	57.859	34.43	5279400	5279400	0	138			3
1384	ISQNVYTNLNVPTALNEININIPK	Unmodified	2681.44	PF3D7_0507600.1-p1	yes	yes	0	0	0	0	0	1		82.651	3	0.0045434	41.208	33.496	2866400	2866400	0	138			1
1928	LTSLGVIGALVK	Unmodified	1169.74	PF3D7_0507600.1-p1	yes	yes	0	0	0	0	0	1		76.063	2	0.025881	38.303	18.816	5454300	5454300	0	138			1
2184	NIFPVNPNNNVVSNINSSK	Unmodified	2070.05	PF3D7_0507600.1-p1	yes	yes	0	0	0	0	0	1		62.719	2	0.014958	40.725	5.5006	3960500	3960500	0	138			1
2479	NTNFINHNTNQNTSNINNQTLNK	Unmodified	2657.25	PF3D7_0507600.1-p1	yes	yes	0	0	0	0	0	1		36.546	3	1.8067e-05	74.579	65.578	6185200	6185200	0	138			1
301	DNLIEENQIDPSHIQLR	Unmodified	2033.02	PF3D7_0507700.1-p1	yes	yes	0	0	0	0	0	1		60.782	3	0.0083006	41.202	24.517	7696200	7696200	0	139			1
964	GYNTTDLPLNLEYK	Unmodified	1639.81	PF3D7_0507700.1-p1	yes	yes	0	0	0	0	0	1		64.753	2	0.0082143	52.247	38.129	2012600	2012600	0	139			1
2573	QEYLTSDEVVNIAK	Unmodified	1607.8	PF3D7_0507700.1-p1	yes	yes	0	0	0	0	0	1		56.776	2	1.0231e-06	89.171	70.556	2458200	2458200	0	139			1
163	AVFLHHVK	Unmodified	949.55	PF3D7_0507800.1-p1	yes	yes	0	0	0	0	0	1		28.875	2	0.0092291	59.205	38.051	2630400	2630400	0	140			1
223	DGDLTSEHVIK	Unmodified	1212.6	PF3D7_0507800.1-p1	yes	yes	0	0	0	0	0	1		35.886	2	0.013238	45.368	35.78	3293100	3293100	0	140			1
605	EWVWNETR	Unmodified	1118.51	PF3D7_0507800.1-p1	yes	yes	0	0	0	0	0	1		54.844	2	0.016554	51.854	32.377	3701500	3701500	0	140			1
664	FFNYNLGGVDAQYQR	Unmodified	1790.84	PF3D7_0507800.1-p1	yes	yes	0	0	0	0	0	1		62.595	2	2.0812e-17	122.42	101.9	4326200	4326200	0	140			3
711	FLNNEDLDIHINR	Unmodified	1611.8	PF3D7_0507800.1-p1	yes	yes	0	0	0	0	0	1		57.431	3	0.00018361	73.624	58.246	5225400	5225400	0	140			1
870	GKDDNTLLPSDYFIK	Unmodified	1724.86	PF3D7_0507800.1-p1	yes	yes	0	0	0	0	1	1		65.684	3	2.9183e-07	86.214	71.07	7066400	7066400	0	140			1
1091	IEIPTNLYR	Unmodified	1117.61	PF3D7_0507800.1-p1	yes	yes	0	0	0	0	0	1		59.209	2	0.0053542	61.962	16.881	4573100	4573100	0	140			1
1336	IPQVPITEDSYLNK	Unmodified	1615.85	PF3D7_0507800.1-p1	yes	yes	0	0	0	0	0	1		59.65	2	5.5057e-10	94.465	73.002	8946400	8946400	0	140			1
1337	IPQVPITEDSYLNKK	Unmodified	1743.94	PF3D7_0507800.1-p1	yes	yes	0	0	0	0	1	1		54.455	3	1.9646e-05	81.619	69.259	17735000	17735000	0	140			1
1543	KNVDDDNLNITTEINK	Unmodified	1844.91	PF3D7_0507800.1-p1	yes	yes	0	0	0	0	1	1		47.305	3	0.010298	42.277	26.052	4732300	4732300	0	140			1
1576	LAAEAKPLLLSVLTAR	Unmodified	1665.02	PF3D7_0507800.1-p1	yes	yes	0	0	0	0	1	1		76.902	3	0.0054797	51.265	48.398	4954000	4954000	0	140			1
2378	NNNNFSSSNNTNELVSK	Unmodified	1881.85	PF3D7_0507800.1-p1	yes	yes	0	0	0	0	0	1		36.346	2	2.5983e-25	116.01	82.05	4361200	4361200	0	140			2
2552	PLLLSVLTAR	Unmodified	1081.69	PF3D7_0507800.1-p1	yes	yes	0	0	0	0	0	1		78.705	2	0.0019576	69.423	16.257	2647700	2647700	0	140			1
2981	SVPIFFFR	Unmodified	1011.55	PF3D7_0507800.1-p1	yes	yes	0	0	0	0	0	1		79.03	2	0.0325	40.573	8.6178	8690500	8690500	0	140			1
3409	VNPTGDINVQK	Unmodified	1183.62	PF3D7_0507800.1-p1	yes	yes	0	0	0	0	0	1		35.194	2	0.00063088	76.1	47.882	9002300	9002300	0	140			1
3724	YVIQQNSLVR	Unmodified	1218.67	PF3D7_0507800.1-p1	yes	yes	0	0	0	0	0	1		46.321	2	0.00022494	87.639	68.162	8854200	8854200	0	140			1
349	DVIAIAETGSGK	Unmodified	1159.61	PF3D7_0508700.1-p1	yes	yes	0	0	0	0	0	1		47.599	2	0.0039066	57.348	23.388	1411900	1411900	0	141			1
469	EIMPTLSAK	Unmodified	988.526	PF3D7_0510500.1-p1	yes	yes	0	0	0	0	0	1		49.439	2	0.018207	45.7	11.597	2096000	2096000	0	142			1
1491	KFEIPIEK	Unmodified	1002.58	PF3D7_0510500.1-p1	yes	yes	0	0	0	0	1	1		50.152	2	0.00074996	94.309	47.228	3577700	3577700	0	142			1
1558	KSEENFEPINR	Unmodified	1361.66	PF3D7_0510500.1-p1	yes	yes	0	0	0	0	1	1		34.492	3	0.0064713	44.543	32.949	3049200	3049200	0	142			2
1902	LSYATTVGK	Unmodified	938.507	PF3D7_0510500.1-p1	yes	yes	0	0	0	0	0	1		34.93	2	0.014763	48.794	30.063	2581400	2581400	0	142			1
2596	QIELYNEDIK	Unmodified	1263.63	PF3D7_0510500.1-p1	yes	yes	0	0	0	0	0	1		50.651	2	1.0026e-05	93.649	56.628	3673400	3673400	0	142			1
3215	TTYSLYSGETELHK	Unmodified	1627.77	PF3D7_0510500.1-p1	yes	yes	0	0	0	0	0	1		44.822	3	9.3703e-06	83.499	51.179	4851400	4851400	0	142			1
3240	TYNASITLDQQLK	Unmodified	1493.77	PF3D7_0510500.1-p1	yes	yes	0	0	0	0	0	1		52.66	2	0.00089966	69.01	52.807	3720800	3720800	0	142			1
1207	IKDDLDYVPLK	Unmodified	1317.72	PF3D7_0511800.1-p1	yes	yes	0	0	0	0	1	1		53.107	3	0.034468	25.701	11.705	2705700	2705700	0	143			1
1482	KEDENFIYSNYEHVETQVEK	Unmodified	2500.14	PF3D7_0511800.1-p1	yes	yes	0	0	0	0	1	1		54.594	3	0.033929	20.446	12.454	2834400	2834400	0	143			1
3145	TNEDEHLLNENIQIEDYK	Unmodified	2216.02	PF3D7_0511800.1-p1	yes	yes	0	0	0	0	0	1		55.793	3	0.0044615	45.257	34.201	4239400	4239400	0	143			1
482	ELADNFCYYNK	Unmodified	1435.61	PF3D7_0513600.1-p1	yes	yes	0	0	0	0	0	1		49.775	2	0.00048444	78.149	61.946	2303600	2303600	0	144			2
502	ELLLSHDMITK	Unmodified	1298.69	PF3D7_0513600.1-p1	yes	yes	0	0	0	0	0	1		54.391	3	0.012566	35.652	10.031	2149100	2149100	0	144			1
1113	IFIQNLVELSNIK	Unmodified	1529.88	PF3D7_0513600.1-p1	yes	yes	0	0	0	0	0	1		83.542	2	1.1907e-06	90.685	37.003	4645100	4645100	0	144			1
1171	IIIQDGQENNLDEK	Unmodified	1627.81	PF3D7_0513600.1-p1	yes	yes	0	0	0	0	0	1		42.233	2	0.0037046	58.37	30.628	4651500	4651500	0	144			1
1796	LNDDFSIDAK	Unmodified	1136.54	PF3D7_0513600.1-p1	yes	yes	0	0	0	0	0	1		48.257	2	2.6759e-09	105.4	57.155	5473300	5473300	0	144			1
2672	QVSFFSQVDK	Unmodified	1183.59	PF3D7_0513600.1-p1	yes	yes	0	0	0	0	0	1		57.018	2	0.016837	44.203	24.764	9807100	9807100	0	144			1
3524	YANSYPSINTISGK	Unmodified	1513.74	PF3D7_0513600.1-p1	yes	yes	0	0	0	0	0	1		49.158	2	0.013764	46.73	28.998	4935800	4935800	0	144			1
1276	ILYEEFLPFGNIEYVR	Unmodified	2001.02	PF3D7_0515000.1-p1	yes	yes	0	0	0	0	0	1		91.382	2	6.6546e-05	78.692	54.349	3564800	3564800	0	145			1
2837	SLGAFDVLLNASDYMHAEDER	Unmodified	2352.07	PF3D7_0515700.1-p1	yes	yes	0	0	0	0	0	1		84.926	3	0.0015252	53.909	49.279	2581700	2581700	0	146			1
22	ADRDESSPYAAMMAAQDVAAR	Unmodified	2224.98	PF3D7_0516200.1-p1	yes	yes	0	0	0	0	1	1		57.853	3	0.0011874	56.29	45.428	6072600	6072600	0	147			1
1082	IEDVTPIPTDSTR	Unmodified	1442.73	PF3D7_0516200.1-p1	yes	yes	0	0	0	0	0	1	1	46.558	2	0.00060429	72.006	37.928	22494000	13999000	8494900	147			2
1725	LKELGVTAIHIK	Unmodified	1320.81	PF3D7_0516200.1-p1	yes	yes	0	0	0	0	1	1		49.451	3	0.0061459	47.039	34.981	2929200	2929200	0	147			1
3169	TPGPGAQSALR	Unmodified	1053.56	PF3D7_0516200.1-p1	yes	yes	0	0	0	0	0	1	1	29.258	2	2.9189e-05	86.898	74.467	28835000	18266000	10569000	147			2
3173	TPQPETAIVSGPQPK	Unmodified	1548.81	PF3D7_0516200.1-p1	yes	yes	0	0	0	0	0	1		42.374	2	1.7925e-15	107.85	82.11	25772000	25772000	0	147			1
1242	ILLQEPLDK	Unmodified	1067.62	PF3D7_0516300.1-p1	yes	yes	0	0	0	0	0	1		53.822	2	0.0069003	57.96	29.448	1219700	1219700	0	148			1
474	EIVGNIDR	Unmodified	914.482	PF3D7_0516700.1-p1	yes	yes	0	0	0	0	0	1		35.959	2	0.025672	45.081	23.817	4004400	4004400	0	149			1
746	FSGYAQTR	Unmodified	928.44	PF3D7_0516700.1-p1	yes	yes	0	0	0	0	0	1		27.768	2	0.029022	42.869	39.016	1340100	1340100	0	149			1
1652	LFSEEEHLDENNTWYCSNCK	Unmodified	2574.04	PF3D7_0516700.1-p1	yes	yes	0	0	0	0	0	1		53.423	3	0.033663	17.824	16.09	1099200	1099200	0	149			1
2102	NDTLESVLK	Unmodified	1017.53	PF3D7_0516700.1-p1	yes	yes	0	0	0	0	0	1		52.931	2	1.2146e-05	78.113	45.642	3017100	3017100	0	149			0
2279	NLFYADELDNKR	Unmodified	1496.73	PF3D7_0516700.1-p1	yes	yes	0	0	0	0	1	2		52.539	2;3	2.1805e-05	64.297	24.252	3392200	3392200	0	149			2
1625	LEQVYSIAR	Unmodified	1077.58	PF3D7_0517000.1-p1	yes	yes	0	0	0	0	0	1		44.995	2	0.0062141	51.066	30.511	0	0	0	150			1
1663	LGPLGLSPK	Unmodified	880.538	PF3D7_0517000.1-p1	yes	yes	0	0	0	0	0	1		53.279	2	0.032306	36.447	23.239	4828000	4828000	0	150			1
1467	IYVGNLPSHVSSR	Unmodified	1427.75	PF3D7_0517300.1-p1	yes	yes	0	0	0	0	0	1	1	43.802	3	5.3529e-05	80.469	65.318	22388000	13102000	9286300	151			2
3229	TVSGAAFAFIEFEDAR	Unmodified	1729.83	PF3D7_0517300.1-p1	yes	yes	0	0	0	0	0	1		80.83	2	0.00093412	56.225	31.302	0	0	0	151			1
3283	VEVPFNAR	Unmodified	930.492	PF3D7_0517300.1-p1	yes	yes	0	0	0	0	0	1		46.314	2	0.019742	49.358	25.16	8275200	8275200	0	151			1
3736	YVVEVTGLPISGSWQDLK	Unmodified	1990.04	PF3D7_0517300.1-p1	yes	yes	0	0	0	0	0	1		79.546	2	2.2433e-26	119.69	93.751	3829100	3829100	0	151			1
618	EYTQLEIFR	Unmodified	1197.6	PF3D7_0517700.1-p1	yes	yes	0	0	0	0	0	1		63.801	2	0.0058844	60.59	32.078	1338600	1338600	0	152			1
2754	SFITPEYSPK	Unmodified	1167.58	PF3D7_0517700.1-p1	yes	yes	0	0	0	0	0	1		49.687	2	0.016837	44.203	23.049	1726300	1726300	0	152			1
123	APAYISIGDPGAGKR	Unmodified	1471.78	PF3D7_0518500.1-p1	yes	yes	0	0	0	0	1	1		45.661	3	0.0040431	52.821	43.134	4309300	4309300	0	153			1
483	ELAIQIYEETNK	Unmodified	1449.74	PF3D7_0518500.1-p1	yes	yes	0	0	0	0	0	1		58.517	2	0.00020646	80.706	57.966	7533600	7533600	0	153			1
949	GVEIVIGTPGR	Unmodified	1096.62	PF3D7_0518500.1-p1	yes	yes	0	0	0	0	0	1		54.027	2	0.00057893	76.827	8.8341	3852300	3852300	0	153			1
1616	LEFLTEGK	Unmodified	935.496	PF3D7_0518500.1-p1	yes	yes	0	0	0	0	0	1		52.616	2	0.003553	73.248	63.778	6333200	6333200	0	153			1
1939	LVINFDMPK	Unmodified	1075.57	PF3D7_0518500.1-p1	yes	yes	0	0	0	0	0	1		67.191	2	0.0028452	69.825	36.086	3651500	3651500	0	153			1
2064	NAEAQAFELR	Unmodified	1147.56	PF3D7_0518500.1-p1	yes	yes	0	0	0	0	0	1		47.276	2	1.749e-10	113.62	73.519	6418300	6418300	0	153			1
2921	SQTQYILSESYYK	Unmodified	1608.77	PF3D7_0518500.1-p1	yes	yes	0	0	0	0	0	1		53.462	2	0.0033345	56.783	38.168	1884500	1884500	0	153			1
3011	TAAFVLPMLSYVK	Unmodified	1438.79	PF3D7_0518500.1-p1	yes	yes	0	0	0	0	0	1		88.283	2	0.00012014	80.763	69.273	4357500	4357500	0	153			1
991	HIDFATTSPFGGAR	Unmodified	1475.72	PF3D7_0520000.1-p1	yes	yes	0	0	0	0	0	2		54.85	2;3	0.0035929	51.726	44.329	9381800	9381800	0	154			3
1120	IFQGEALLR	Unmodified	1045.59	PF3D7_0520000.1-p1	yes	yes	0	0	0	0	0	1	1	57.346	2	0.00078335	84.568	50.829	16830000	10235000	6595100	154			2
3651	YLLTLDEK	Unmodified	993.538	PF3D7_0520000.1-p1	yes	yes	0	0	0	0	0	1	1	56.593	2	0.0084734	60.59	8.7354	14111000	8304300	5807000	154			2
3655	YLVITDLTK	Unmodified	1064.61	PF3D7_0520100.1-p1	yes	yes	0	0	0	0	0	1		63.636	2	0.010148	56.258	19.863	2100300	2100300	0	155			0
255	DKNNDITINLDNIQDVHK	Unmodified	2108.05	PF3D7_0520200.1-p1	yes	yes	0	0	0	0	1	1		54.846	3	0.005217	46.663	29.382	2995600	2995600	0	156			1
322	DSEENKQDLYIAVTSR	Unmodified	1866.9	PF3D7_0520200.1-p1	yes	yes	0	0	0	0	1	1		48.866	3	0.017598	43.297	34.103	0	0	0	156			1
1343	IQIDSINGIIGQK	Unmodified	1397.79	PF3D7_0520200.1-p1	yes	yes	0	0	0	0	0	1		64.324	2	0.00012256	80.688	43.13	3715600	3715600	0	156			1
1469	IYYPNIKEDEIK	Unmodified	1523.79	PF3D7_0520200.1-p1	yes	yes	0	0	0	0	1	1		49.535	3	0.0021053	58.04	30.891	7356800	7356800	0	156			1
2191	NIIFDQAK	Unmodified	947.508	PF3D7_0520200.1-p1	yes	yes	0	0	0	0	0	1		47.239	2	0.0090746	53.166	32.884	0	0	0	156			1
2793	SIFSILAEQANNLK	Unmodified	1546.84	PF3D7_0520200.1-p1	yes	yes	0	0	0	0	0	1		85.582	2	7.9038e-24	175.86	100.47	4707000	4707000	0	156			2
3580	YFSFELPYYSADIHPLIYQNNFSDYR	Unmodified	3261.51	PF3D7_0520200.1-p1	yes	yes	0	0	0	0	0	1		88.082	3	0.0027341	45.735	38.542	8504200	8504200	0	156			3
326	DSNFYIPK	Unmodified	982.476	PF3D7_0520700.1-p1	yes	yes	0	0	0	0	0	1		49.546	2	0.03296	40.268	29.44	2499300	2499300	0	157			1
1786	LLTTNNDDILQNDK	Unmodified	1615.81	PF3D7_0520700.1-p1	yes	yes	0	0	0	0	0	1		50.154	2	0.0039832	57.492	27.682	2203100	2203100	0	157			1
2216	NINEDTHNYTDENLISFDYTK	Unmodified	2545.12	PF3D7_0520700.1-p1	yes	yes	0	0	0	0	0	1		61.269	3	0.0056943	40.381	31.218	2297800	2297800	0	157			1
2641	QNVFHSTSLIYK	Unmodified	1435.75	PF3D7_0520700.1-p1	yes	yes	0	0	0	0	0	1		50.188	3	0.030178	24.071	7.6937	2173500	2173500	0	157			1
3631	YIYAISDK	Unmodified	971.496	PF3D7_0520700.1-p1	yes	yes	0	0	0	0	0	1		43.271	2	0.031808	41.029	12.517	3270300	3270300	0	157			1
150	ATDFLISGK	Unmodified	950.507	PF3D7_0520900.1-p1	yes	yes	0	0	0	0	0	1		50.682	2	0.0033115	68.016	49.325	5205400	5205400	0	158			1
1168	IIGVSEETTTGVLR	Unmodified	1473.8	PF3D7_0520900.1-p1	yes	yes	0	0	0	0	0	1		55.19	2	4.1675e-07	91.855	47.719	7130800	7130800	0	158			1
1437	IVVICGYGDVGK	Unmodified	1278.66	PF3D7_0520900.1-p1	yes	yes	0	0	0	0	0	1		53.55	2	0.015497	44.318	29.542	1824700	1824700	0	158			1
851	GIDIQNLR	Unmodified	927.514	PF3D7_0521700.1-p1	yes	yes	0	0	0	0	0	1		49.239	2	0.017689	50.966	26.994	1828000	1828000	0	159			1
2186	NIGNYEDVSIR	Unmodified	1278.62	PF3D7_0521700.1-p1	yes	yes	0	0	0	0	0	1		47.483	2	0.014352	50.353	29.452	2199200	2199200	0	159			0
391	EDATLEDVKR	Unmodified	1174.58	PF3D7_0523000.1-p1	yes	yes	0	0	0	0	1	1		28.986	2	0.031367	28.013	19.683	0	0	0	160			1
621	FAAIDEFIESLPNKYDTNVGPYGK	Unmodified	2687.31	PF3D7_0523000.1-p1	yes	yes	0	0	0	0	1	1		81.157	3	8.6754e-05	71.527	62.585	5618500	5618500	0	160			1
677	FGREDATLEDVKR	Unmodified	1534.77	PF3D7_0523000.1-p1	yes	yes	0	0	0	0	2	1		35.402	3	0.034806	30.998	21.311	1899700	1899700	0	160			0
1307	INNEGSYIIEQGTHDSLMK	Oxidation (M)	2164.01	PF3D7_0523000.1-p1	yes	yes	0	0	0	1	0	1		49.576	3	0.0016558	54.805	40.841	5505900	5505900	0	160			1
1549	KPLVENNDDGETLPNIK	Unmodified	1894.96	PF3D7_0523000.1-p1	yes	yes	0	0	0	0	1	1		46.968	3	0.0018476	55.437	44.332	5717000	5717000	0	160			1
1961	LYDPTEGDIIVNDSHNLK	Unmodified	2042	PF3D7_0523000.1-p1	yes	yes	0	0	0	0	0	1		55.303	3	1.993e-24	129.88	107.64	9225100	9225100	0	160			1
2948	STFMNLLLR	Unmodified	1093.6	PF3D7_0523000.1-p1	yes	yes	0	0	0	0	0	1		78.029	2	0.023526	41.652	38.95	2719700	2719700	0	160			1
3625	YISRPNVPIYK	Unmodified	1348.75	PF3D7_0523000.1-p1	yes	yes	0	0	0	0	1	1	1	44.938	3	0.013415	38.021	13.991	6872900	6872900	0	160			2
52	AFSELEEAEFIHILFNK	Unmodified	2036.03	PF3D7_0524000.1-p1	yes	yes	0	0	0	0	0	1		90.215	3	0.0019543	54.7	32.502	5801300	5801300	0	161			1
111	ALTAVSELIESAR	Unmodified	1358.74	PF3D7_0524000.1-p1	yes	yes	0	0	0	0	0	1		68.209	2	1.1943e-14	141.88	94.276	16765000	16765000	0	161			1
413	EFFSEILSALINTMNDVHLR	Unmodified	2348.18	PF3D7_0524000.1-p1	yes	yes	0	0	0	0	0	1		95.414	3	0.00039331	66.386	56.598	1209900	1209900	0	161			1
551	EQAVTAIAVIAGVIEEDFLK	Unmodified	2115.15	PF3D7_0524000.1-p1	yes	yes	0	0	0	0	0	1		95.586	3	2.7632e-20	109.89	92.263	7378400	7378400	0	161			1
609	EYIQEAIGR	Unmodified	1077.55	PF3D7_0524000.1-p1	yes	yes	0	0	0	0	0	1		42.713	2	0.010949	52.786	36.231	2797000	2797000	0	161			1
1390	ISTLINSLDK	Unmodified	1102.62	PF3D7_0524000.1-p1	yes	yes	0	0	0	0	0	1		56.205	2	0.00023858	87.258	46.48	4894600	4894600	0	161			1
1420	IVEVIEGLSSSESHIR	Unmodified	1753.92	PF3D7_0524000.1-p1	yes	yes	0	0	0	0	0	1		58.631	3	4.0897e-05	75.911	61.349	3577600	3577600	0	161			1
1832	LNSSNYLLVR	Unmodified	1177.65	PF3D7_0524000.1-p1	yes	yes	0	0	0	0	0	1		54.011	2	0.0024501	66.692	40.308	4492200	4492200	0	161			1
2284	NLIDLVSQNHPLLFGK	Unmodified	1807	PF3D7_0524000.1-p1	yes	yes	0	0	0	0	0	1		80.603	3	0.00019718	72.417	52.321	8914800	8914800	0	161			1
2459	NSSSDIAVLEECEK	Unmodified	1579.7	PF3D7_0524000.1-p1	yes	yes	0	0	0	0	0	1		48.027	2	0.0061293	54.471	45.652	1358100	1358100	0	161			2
2739	SELISNIGTETDK	Unmodified	1405.69	PF3D7_0524000.1-p1	yes	yes	0	0	0	0	0		1	47.364	2	0.016331	51.927	21.357	0	0	0	161			1
2885	SNICNNIIDLSSK	Unmodified	1476.72	PF3D7_0524000.1-p1	yes	yes	0	0	0	0	0	1		56.594	2	0.00025677	76.533	55.586	2754000	2754000	0	161			1
2995	SYLNNLASSTLSHK	Unmodified	1533.78	PF3D7_0524000.1-p1	yes	yes	0	0	0	0	0	1		53.003	3	0.0098963	41.838	30.069	9477200	9477200	0	161			1
3519	YAACQAIGQISLDHQPYVQK	Unmodified	2289.12	PF3D7_0524000.1-p1	yes	yes	0	0	0	0	0	1		56.017	3	0.024979	25.586	19.424	5185700	5185700	0	161			2
491	ELEGFGIR	Unmodified	919.476	PF3D7_0524400.1-p1	yes	yes	0	0	0	0	0	1		53.486	2	0.0032241	74.415	33.729	3236600	3236600	0	162			1
1136	IGLVGFPSVGK	Unmodified	1072.63	PF3D7_0524400.1-p1	yes	yes	0	0	0	0	0	1		66.936	2	0.0010404	71.614	55.567	9030800	9030800	0	162			1
1552	KPPNIIFQK	Unmodified	1083.64	PF3D7_0524400.1-p1	yes	yes	0	0	0	0	1	1		42.96	2	0.020701	32.841	15.455	0	0	0	162			1
2036	MQLLDLPGIIEGAK	Unmodified	1496.83	PF3D7_0524400.1-p1	yes	yes	0	0	0	0	0	1		86.68	2	7.0644e-05	81.475	29.748	5420900	5420900	0	162			1
3307	VGKDHELNDEDVVQLVK	Unmodified	1935.99	PF3D7_0524400.1-p1	yes	yes	0	0	0	0	1	1		51.825	3	0.0054833	48.899	28.162	2497000	2497000	0	162			1
25	ADVINDLTSIGK	Unmodified	1244.66	PF3D7_0525100.1-p1	yes	yes	0	0	0	0	0	1		62.638	2	0.0036006	58.37	44.367	2048100	2048100	0	163			1
1421	IVEVPVYVNR	Unmodified	1186.67	PF3D7_0525800.1-p1	yes	yes	0	0	0	0	0	1		54.465	2	0.023938	46.426	25.272	2022400	2022400	0	164			0
3358	VLEPIIQNK	Unmodified	1052.62	PF3D7_0525800.1-p1	yes	yes	0	0	0	0	0	1		47.404	2	0.0036555	66.682	39.72	5593800	5593800	0	164			1
222	DFNNNDDIFYK	Unmodified	1403.6	PF3D7_0526200.2-p1;PF3D7_0526200.1-p1	yes	no	0	0	0	0	0	1		55.008	2	3.0353e-05	86.624	74.777	5531800	5531800	0	165			1
550	EPYQYYVEGVDPK	Unmodified	1585.73	PF3D7_0526200.2-p1;PF3D7_0526200.1-p1	yes	no	0	0	0	0	0	1		52.203	2	0.00099251	68.069	49.454	6857700	6857700	0	165			1
2311	NLSSLEEFKK	Unmodified	1193.63	PF3D7_0526200.2-p1;PF3D7_0526200.1-p1	yes	no	0	0	0	0	1	1		44.441	2	0.0043934	47.603	22.604	0	0	0	165			1
2585	QGDSSIIMQNWIK	Unmodified	1518.75	PF3D7_0526200.2-p1;PF3D7_0526200.1-p1	yes	no	0	0	0	0	0	1		67.331	2	0.0029533	82.261	58.738	7457600	7457600	0	165			0
2756	SFNSLHNINIK	Unmodified	1285.68	PF3D7_0526200.2-p1;PF3D7_0526200.1-p1	yes	no	0	0	0	0	0	1		46.803	3	0.00045299	71.03	43.701	6497600	6497600	0	165			1
2786	SIAQLFSNTK	Unmodified	1107.59	PF3D7_0526200.2-p1;PF3D7_0526200.1-p1	yes	no	0	0	0	0	0	1		59.693	2	0.0041114	61.65	30.932	9725300	9725300	0	165			1
2888	SNINDTLQQINNNK	Unmodified	1614.8	PF3D7_0526200.2-p1;PF3D7_0526200.1-p1	yes	no	0	0	0	0	0	1		46.137	2	9.174e-16	129.16	89.447	9229400	9229400	0	165			1
3106	TKIEIDNLMDSIGK	Unmodified	1575.82	PF3D7_0526200.2-p1;PF3D7_0526200.1-p1	yes	no	0	0	0	0	1	1		66.218	3	0.0065017	48.823	24.531	3654800	3654800	0	165			1
3239	TYMDDHFYSFDK	Unmodified	1567.63	PF3D7_0526200.2-p1;PF3D7_0526200.1-p1	yes	no	0	0	0	0	0	1		53.94	3	0.0016619	56.951	49.306	2460100	2460100	0	165			1
3711	YTENYINTSELQSR	Unmodified	1716.8	PF3D7_0526800.1-p1	yes	yes	0	0	0	0	0	1		48.267	2	0.0019372	57.836	38.565	0	0	0	166			1
641	FDLIFLVR	Unmodified	1021.6	PF3D7_0527000.1-p1	yes	yes	0	0	0	0	0	1		87.9	2	0.024708	45.718	38.488	2306900	2306900	0	167			1
777	FVIQETPEDAPTGQMPR	Unmodified	1914.91	PF3D7_0527000.1-p1	yes	yes	0	0	0	0	0	1		54.395	2	8.7125e-07	84.289	49.911	2731800	2731800	0	167			2
890	GLQSSMINK	Unmodified	976.501	PF3D7_0527000.1-p1	yes	yes	0	0	0	0	0	1		35.311	2	0.017253	46.426	12.687	1478900	1478900	0	167			1
1709	LIQGVTPR	Unmodified	882.529	PF3D7_0527000.1-p1	yes	yes	0	0	0	0	0	1		36.307	2	0.0073123	62.717	26.13	3627300	3627300	0	167			1
1828	LNQNIVSEYESGR	Unmodified	1507.73	PF3D7_0527000.1-p1	yes	yes	0	0	0	0	0	1		47.181	2	0.016595	44.188	26.028	2903100	2903100	0	167			1
2226	NIPNIIIHQR	Unmodified	1216.7	PF3D7_0527000.1-p1	yes	yes	0	0	0	0	0	2		50.204	2;3	0.019607	42.109	23.378	3734800	3734800	0	167			2
3250	VAIHEVMEQQTVTVAK	Unmodified	1781.93	PF3D7_0527000.1-p1	yes	yes	0	0	0	0	0	1		46.381	3	0.028389	28.549	18	3860100	3860100	0	167			1
1080	IEAAELVQDNKFEEALEK	Unmodified	2075.04	PF3D7_0527500.1-p1	yes	yes	0	0	0	0	1	1		63.735	3	5.4685e-24	133.16	101.94	8845600	8845600	0	168			1
2618	QLIVPQFSDIILHDLK	Unmodified	1878.06	PF3D7_0527600.1-p1	yes	yes	0	0	0	0	0	1		89.07	3	0.0030947	53.403	45.299	1699700	1699700	0	169			1
55	AGAANLDVIQEVEYVKEEFK	Unmodified	2251.14	PF3D7_0527900.1-p1	yes	yes	0	0	0	0	1	1		80.489	3	8.3998e-07	84.035	70.049	20416000	20416000	0	170			1
239	DILVGTDVASK	Unmodified	1116.6	PF3D7_0527900.1-p1	yes	yes	0	0	0	0	0	1		48.339	2	0.015486	43.77	4.5515	4713300	4713300	0	170			1
295	DNFPTLR	Unmodified	861.434	PF3D7_0527900.1-p1	yes	yes	0	0	0	0	0	1		47.216	2	0.034039	50.632	13.538	0	0	0	170			1
1334	IPPFLEMLDSK	Unmodified	1288.67	PF3D7_0527900.1-p1	yes	yes	0	0	0	0	0	1		85.149	2	0.010464	47.706	23.551	1646600	1646600	0	170			1
2567	QEAINLFR	Unmodified	989.529	PF3D7_0527900.1-p1	yes	yes	0	0	0	0	0	1		57.433	2	0.00032808	92.187	72.71	6026300	6026300	0	170			1
2663	QTLLFSATMPK	Unmodified	1235.66	PF3D7_0527900.1-p1	yes	yes	0	0	0	0	0	1		64.929	2	0.0037424	60.102	37.48	3414300	3414300	0	170			1
3101	TIVFVLPLIMK	Unmodified	1272.79	PF3D7_0527900.1-p1	yes	yes	0	0	0	0	0	1		94.397	2	0.0012021	69.954	44.394	1376300	1376300	0	170			1
3571	YFCEFLYK	Unmodified	1168.53	PF3D7_0527900.1-p1	yes	yes	0	0	0	0	0	1		62.144	2	0.028637	43.124	29.452	1969300	1969300	0	170			1
3638	YLCFDEADR	Unmodified	1187.49	PF3D7_0527900.1-p1	yes	yes	0	0	0	0	0	1		48.044	2	0.020693	43.808	32.935	1363000	1363000	0	170			1
1876	LSHANSAVVLSSIK	Unmodified	1424.8	PF3D7_0528100.1-p1	yes	yes	0	0	0	0	0	1		46.378	3	0.033078	25.024	12.234	2175000	2175000	0	171			1
1888	LSPSLVTLLSAEPEIQYIALR	Unmodified	2312.3	PF3D7_0528100.1-p1	yes	yes	0	0	0	0	0	1		94.256	3	0.0089355	36.253	30.09	3131800	3131800	0	171			1
2059	MVQVLSSEDAGLK	Unmodified	1375.7	PF3D7_0528100.1-p1	yes	yes	0	0	0	0	0	1		52.403	2	0.00066903	71.349	44.387	1306700	1306700	0	171			1
3338	VILCLLDK	Unmodified	972.568	PF3D7_0528100.1-p1	yes	yes	0	0	0	0	0	1		64.669	2	0.027601	43.808	14.235	1653100	1653100	0	171			1
3436	VQPELAILAVNTFR	Unmodified	1569.89	PF3D7_0528100.1-p1	yes	yes	0	0	0	0	0	1		82.894	2	0.0052578	55.401	31.972	2162700	2162700	0	171			1
951	GVINNYLESVELEIDEFQEAMNEYK	Unmodified	2975.37	PF3D7_0528200.1-p1	yes	yes	0	0	0	0	0	1		94.886	3	0.032079	16.466	2.5944	3967100	3967100	0	172			1
1727	LKPYIEEHCR	Unmodified	1343.67	PF3D7_0528200.1-p1	yes	yes	0	0	0	0	1	1		29.118	3	0.023482	32.254	16.364	2084200	2084200	0	172			1
2803	SINIDMISSK	Unmodified	1106.56	PF3D7_0528200.1-p1	yes	yes	0	0	0	0	0	1		55.172	2	0.014251	46.158	25.004	2591000	2591000	0	172			1
1749	LLENLKCNK	Biotinylation (K)	1356.69	PF3D7_0529400.2-p1;PF3D7_0529400.1-p1	yes	no	0	1	0	0	1	1		54.457	2	0.023558	44.447	13.729	1717000	1717000	0	173	18		0
683	FIDVHHHNVR	Unmodified	1272.65	PF3D7_0529400.2-p1;PF3D7_0529400.1-p1	yes	no	0	0	0	0	0	1		27.128	3	0.019055	30.564	17.937	2321100	2321100	0	173			1
2353	NNEYSTYAYK	Unmodified	1251.54	PF3D7_0529400.2-p1;PF3D7_0529400.1-p1	yes	no	0	0	0	0	0	1		33.301	2	0.0054598	57.96	31.358	1643500	1643500	0	173			1
3223	TVNDFHLSLEEIKK	Unmodified	1671.88	PF3D7_0529400.2-p1;PF3D7_0529400.1-p1	yes	no	0	0	0	0	1	1		55.652	4	0.033083	19.271	10.138	3855300	3855300	0	173			1
3343	VINTNINDNK	Unmodified	1143.59	PF3D7_0529400.2-p1;PF3D7_0529400.1-p1	yes	no	0	0	0	0	0	1		29.246	2	0.011059	49.715	16.165	2465400	2465400	0	173			1
1602	LDDVEANTVVQIR	Unmodified	1470.77	PF3D7_0529500.1-p1	yes	yes	0	0	0	0	0	1		53.057	2	0.0074905	51.268	36.117	1933400	1933400	0	174			1
1281	IMKDPTVNTSFLK	Unmodified	1492.8	PF3D7_0530600.1-p1	yes	yes	0	0	0	0	1	1		52.588	3	0.019905	43.813	24.984	0	0	0	175			1
3066	TGPLFSFDAVENLSGITDIRK	Unmodified	2279.18	PF3D7_0530600.1-p1	yes	yes	0	0	0	0	1	1		85.327	3	0.00080622	58.49	48.568	4095800	4095800	0	175			1
3324	VIDITYSYYDGSGHR	Unmodified	1744.81	PF3D7_0530600.1-p1	yes	yes	0	0	0	0	0	1		51.716	3	0.017266	36.193	21.162	2492500	2492500	0	175			1
140	ASDDLLWHK	Unmodified	1083.53	PF3D7_0604500.1-p1	yes	yes	0	0	0	0	0	1		45.89	2	0.028115	38.16	18.524	1625800	1625800	0	176			1
325	DSIQNEYPNNLYMNK	Unmodified	1841.83	PF3D7_0604500.1-p1	yes	yes	0	0	0	0	0	1		50.69	2	0.0007427	70.977	44.463	2646000	2646000	0	176			1
695	FITNNDAIHLENEK	Unmodified	1656.81	PF3D7_0604500.1-p1	yes	yes	0	0	0	0	0	1		47.357	3	0.0066436	45.614	23.741	3213100	3213100	0	176			1
1843	LPLDDSLLNFLK	Unmodified	1386.78	PF3D7_0604500.1-p1	yes	yes	0	0	0	0	0	1		92.578	2	0.02836	37.344	11.607	2782700	2782700	0	176			1
1998	MGPNSINLIR	Unmodified	1113.6	PF3D7_0604500.1-p1	yes	yes	0	0	0	0	0	1		55.686	2	0.0066649	55.549	43.06	4978500	4978500	0	176			1
2004	MITTLDNNIIHK	Unmodified	1411.75	PF3D7_0604500.1-p1	yes	yes	0	0	0	0	0	1		51.022	3	0.034861	19.277	11.275	1802900	1802900	0	176			1
2114	NEFLYAYK	Unmodified	1046.51	PF3D7_0604500.1-p1	yes	yes	0	0	0	0	0	1		51.569	2	0.011105	56.122	26.746	4234400	4234400	0	176			1
2492	NVENFNSPSFVSVNK	Unmodified	1680.81	PF3D7_0604500.1-p1	yes	yes	0	0	0	0	0	1		55.038	2	3.2765e-19	117.23	88.834	6880200	6880200	0	176			1
2822	SIVTTTTTVVK	Unmodified	1148.67	PF3D7_0604500.1-p1	yes	yes	0	0	0	0	0	1		43.838	2	0.02754	36.585	19.809	5752500	5752500	0	176			1
5	AASFLIGR	Unmodified	833.476	PF3D7_0605100.1-p1	yes	yes	0	0	0	0	0	1		52.295	2	0.0093514	58.981	43.542	8779400	8779400	0	177			1
77	AIGYVIGK	Unmodified	819.485	PF3D7_0605100.1-p1	yes	yes	0	0	0	0	0	1		44.876	2	0.031092	41.502	23.941	7522500	7522500	0	177			1
97	ALELVLGK	Unmodified	841.527	PF3D7_0605100.1-p1	yes	yes	0	0	0	0	0	1		58.859	2	0.0083653	60.788	30.981	5102700	5102700	0	177			1
409	EFDVSVYPPPSEK	Unmodified	1492.71	PF3D7_0605100.1-p1	yes	yes	0	0	0	0	0	1		55.407	2	0.0013114	65.347	45.56	5000800	5000800	0	177			1
1219	ILASVLVLQK	Unmodified	1082.71	PF3D7_0605100.1-p1	yes	yes	0	0	0	0	0	1		66.089	2	5.4655e-06	133.55	47.435	9205300	9205300	0	177			1
1941	LVLITGSPEAK	Unmodified	1126.66	PF3D7_0605100.1-p1	yes	yes	0	0	0	0	0	1		52.552	2	1.4512e-07	98.033	50.966	16330000	16330000	0	177			1
2643	QPYTIELNMPDVYLETFDSQNK	Unmodified	2644.24	PF3D7_0605100.1-p1	yes	yes	0	0	0	0	0	1		85.624	3	0.0013396	54.223	45.728	1930200	1930200	0	177			2
2811	SIPIIIGQK	Unmodified	967.607	PF3D7_0605100.1-p1	yes	yes	0	0	0	0	0	1		57.813	2	0.019922	44.395	31.964	6375900	6375900	0	177			1
2846	SLIDEIVEK	Unmodified	1044.57	PF3D7_0605100.1-p1	yes	yes	0	0	0	0	0	1		63.98	2	0.0011349	79.906	32.839	10935000	10935000	0	177			1
2983	SVTGAGAVIVDAPDNIENVK	Unmodified	1968.02	PF3D7_0605100.1-p1	yes	yes	0	0	0	0	0	1		60.313	2	1.3766e-27	113.25	97.388	10893000	10893000	0	177			1
603	EVYVGSEIAEGEKEEGDNINVK	Unmodified	2407.14	PF3D7_0606600.1-p1	yes	yes	0	0	0	0	1	1		49.943	3	0.00061311	63.578	38.401	2523900	2523900	0	178			1
3450	VSILSLSENEK	Unmodified	1217.65	PF3D7_0606600.1-p1	yes	yes	0	0	0	0	0	1		57.058	2	0.024524	37.556	20.592	3242400	3242400	0	178			1
135	AQNFVTAGSFAK	Unmodified	1239.62	PF3D7_0606700.1-p1	yes	yes	0	0	0	0	0	1		48.758	2	0.0084936	50.284	34.589	1797900	1797900	0	179			1
197	CWELDTLR	Unmodified	1091.51	PF3D7_0606700.1-p1	yes	yes	0	0	0	0	0	1		59.246	2	0.014879	53.166	35.781	1381300	1381300	0	179			1
336	DTNTTLCPVR	Unmodified	1175.56	PF3D7_0606700.1-p1	yes	yes	0	0	0	0	0	1		36.075	2	0.0099462	51.193	28.156	1318400	1318400	0	179			1
850	GIDFHNVQPLFVSGADDYLIK	Unmodified	2347.18	PF3D7_0606700.1-p1	yes	yes	0	0	0	0	0	1		80.305	3	0.00082814	56.529	36.161	5512400	5512400	0	179			1
2201	NILLNDTEYLFK	Unmodified	1481.78	PF3D7_0606700.1-p1	yes	yes	0	0	0	0	0	1		77.722	2	0.0023339	73.067	34.774	2802900	2802900	0	179			0
2360	NNIHHSNNINNVNNVNCGDDVK	Unmodified	2504.12	PF3D7_0606700.1-p1	yes	yes	0	0	0	0	0	1		27.957	3	0.034969	13.731	9.6967	687480	687480	0	179			1
2362	NNIPSFSDHINTNQTK	Unmodified	1828.87	PF3D7_0606700.1-p1	yes	yes	0	0	0	0	0	1		44.561	3	0.0013054	60.474	42.888	4334400	4334400	0	179			1
3143	TNDDLLLSNSEDHTIR	Unmodified	1841.88	PF3D7_0606700.1-p1	yes	yes	0	0	0	0	0	1		49.589	3	0.00040422	68.845	55.865	6962500	6962500	0	179			1
3612	YILINGEK	Unmodified	948.528	PF3D7_0606700.1-p1	yes	yes	0	0	0	0	0	1		46.363	2	0.032704	47.849	12.743	2151500	2151500	0	179			0
106	ALLTPQPLK	Unmodified	979.607	PF3D7_0607000.1-p1	yes	yes	0	0	0	0	0	1		52.549	2	0.0001748	91.906	72.344	11493000	11493000	0	180			1
248	DIVLDNWEDFLHIDEAK	Unmodified	2070.99	PF3D7_0607000.1-p1	yes	yes	0	0	0	0	0	1		89.368	3	0.024335	34.498	11.58	1309800	1309800	0	180			0
313	DPIVIGVR	Unmodified	867.518	PF3D7_0607000.1-p1	yes	yes	0	0	0	0	0	1		51.39	2	0.0083653	60.788	48.527	3603300	3603300	0	180			1
565	ESGMLIEPR	Unmodified	1030.51	PF3D7_0607000.1-p1	yes	yes	0	0	0	0	0	1		45.968	2	0.026983	39.022	22.095	3163900	3163900	0	180			1
1139	IGNVVSVQSNK	Unmodified	1143.62	PF3D7_0607000.1-p1	yes	yes	0	0	0	0	0	1		34.496	2	3.5754e-05	85.355	65.568	6178100	6178100	0	180			1
1142	IGTPLFVPEK	Unmodified	1099.63	PF3D7_0607000.1-p1	yes	yes	0	0	0	0	0	1		59.314	2	0.0036828	62.823	47.985	12233000	12233000	0	180			1
1358	ISANNLEEVLCGTSLFVVNNIEEEEEYKKK	Unmodified	3497.72	PF3D7_0607000.1-p1	yes	yes	0	0	0	0	2	1		92.325	4	0.0021256	43.801	30.743	2931400	2931400	0	180			1
2075	NCPFVIALNK	Unmodified	1174.62	PF3D7_0607000.1-p1	yes	yes	0	0	0	0	0	1		62.066	2	0.016644	44.349	13.046	4877400	4877400	0	180			1
2105	NDWSPFNNTFK	Unmodified	1368.61	PF3D7_0607000.1-p1	yes	yes	0	0	0	0	0	1		63.978	2	5.4153e-11	104.22	81.392	5893900	5893900	0	180			1
2699	SAIVCILGHVDTGK	Unmodified	1468.77	PF3D7_0607000.1-p1	yes	yes	0	0	0	0	0	1		60.3	3	0.013178	38.028	13.646	2027300	2027300	0	180			1
2740	SELTMEDWK	Unmodified	1137.5	PF3D7_0607000.1-p1	yes	yes	0	0	0	0	0	1		52.075	2	0.0069003	57.96	37.678	2275100	2275100	0	180			1
3731	YVSIVPTSAITGEGIADLIMVLVK	Unmodified	2488.39	PF3D7_0607000.1-p1	yes	yes	0	0	0	0	0	1		95.469	3	0.0031346	46.178	37.47	2058600	2058600	0	180			1
468	EILSIATAISQQILLVDEIIR	Unmodified	2337.35	PF3D7_0608700.1-p1	yes	yes	0	0	0	0	0	1		95.468	3	0.0027472	49.528	43.868	2513200	2513200	0	181			1
861	GILLEFLDSMK	Unmodified	1264.67	PF3D7_0608700.1-p1	yes	yes	0	0	0	0	0	1		92.93	2	1.2131e-08	102.61	75.084	4033200	4033200	0	181			1
1201	IITQGFDIAK	Unmodified	1104.62	PF3D7_0608700.1-p1	yes	yes	0	0	0	0	0	1	1	54.687	2	7.956e-06	94.114	58.234	15747000	10163000	5583700	181			2
1579	LADDLVESIK	Unmodified	1101.59	PF3D7_0608700.1-p1	yes	yes	0	0	0	0	0	1	1	55.71	2	0.000352	84.213	59.29	8363400	5343300	3020100	181			3
2711	SCTIFIQAPNDYTIK	Unmodified	1769.87	PF3D7_0608700.1-p1	yes	yes	0	0	0	0	0	1		64.327	2	2.8383e-17	122.7	90.481	3090300	3090300	0	181			1
3374	VLLENSGLDIHQTLFNVIDK	Unmodified	2267.22	PF3D7_0608700.1-p1	yes	yes	0	0	0	0	0	1		80.311	3	0.0043986	44.587	26.449	5811300	5811300	0	181			2
44	AFFSDSLGVCER	Unmodified	1386.62	PF3D7_0608800.1-p1	yes	yes	0	0	0	0	0	1		60.747	2	0.0024223	62.303	50.077	4546400	4546400	0	182			1
556	EQLDECTEIIVK	Unmodified	1475.72	PF3D7_0608800.1-p1	yes	yes	0	0	0	0	0	1		51.394	2	0.035828	42.718	15.097	1236400	1236400	0	182			0
1655	LGAPFLQNLK	Unmodified	1099.64	PF3D7_0608800.1-p1	yes	yes	0	0	0	0	0	1		66.52	2	0.00023627	87.323	53.07	10274000	10274000	0	182			1
2356	NNFGPFVPNFLK	Unmodified	1392.72	PF3D7_0608800.1-p1	yes	yes	0	0	0	0	0	1		80.339	2	0.0038343	57.59	42.814	2929000	2929000	0	182			1
3379	VLMMNTGAEASETAYK	Unmodified	1714.79	PF3D7_0608800.1-p1	yes	yes	0	0	0	0	0	1		49.656	2	3.8725e-18	88.441	72.869	0	0	0	182			1
2011	MLEIFGNVIK	Unmodified	1162.64	PF3D7_0610200.1-p1	yes	yes	0	0	0	0	0	1		76.399	2	0.0094479	51.854	33.819	2701800	2701800	0	183			1
1129	IGGVIETGPYPR	Unmodified	1257.67	PF3D7_0610900.1-p1	yes	yes	0	0	0	0	0	1		48.742	2	0.0029569	60.518	32.994	2904500	2904500	0	184			1
333	DTETIIYDKK	Unmodified	1224.62	PF3D7_0611400.1-p1	yes	yes	0	0	0	0	1	1		34.998	2	4.8514e-05	98.033	88.004	3538200	3538200	0	185			1
535	ENLDNNSEDISLSNIK	Unmodified	1803.85	PF3D7_0611400.1-p1	yes	yes	0	0	0	0	0	1		52.841	2	1.408e-06	65.395	38.881	0	0	0	185			1
597	EVSFPSNINLADSHR	Unmodified	1684.82	PF3D7_0611400.1-p1	yes	yes	0	0	0	0	0	1		55.531	3	3.0769e-05	79.652	63.02	5674300	5674300	0	185			1
1329	IPFFELSPELK	Unmodified	1318.72	PF3D7_0611400.1-p1	yes	yes	0	0	0	0	0	1		80.183	2	2.1198e-05	87.806	65.57	3595900	3595900	0	185			0
2928	SSEETLSEIIR	Unmodified	1262.64	PF3D7_0611400.1-p1	yes	yes	0	0	0	0	0	2		57.633	2	1.0626e-19	101.65	74.509	0	0	0	185			2
3129	TLNNNYTQQNVLK	Unmodified	1548.79	PF3D7_0611400.1-p1	yes	yes	0	0	0	0	0	1		41.888	2	1.9827e-06	88.681	58.871	3728800	3728800	0	185			1
3468	VTNAFDDYYIDEEHFR	Unmodified	2032.88	PF3D7_0611600.1-p1	yes	yes	0	0	0	0	0	1		60.063	3	0.0018862	56.339	49.902	2525600	2525600	0	186			2
38	AEVSPVEENVIEEIVSFEEEVETFLINLHDFVYHR	Acetyl (Protein N-term)	4202.04	PF3D7_0612100.1-p1	yes	yes	1	0	0	0	0	1		96.211	4	1.4931e-06	63.516	58.708	2745000	2745000	0	187			1
819	GEFSTLPLEEK	Unmodified	1248.62	PF3D7_0612100.1-p1	yes	yes	0	0	0	0	0	1	1	56.933	2	0.00044826	78.655	53.712	6678300	5124700	1553700	187			3
1634	LFDTDFYTISEIYFK	Unmodified	1900.91	PF3D7_0612100.1-p1	yes	yes	0	0	0	0	0	1		91.568	2	0.0007427	70.977	43.862	1608900	1608900	0	187			2
2110	NEEGILFVTR	Unmodified	1176.61	PF3D7_0612100.1-p1	yes	yes	0	0	0	0	0	1		61.311	2	0.02248	39.937	24.786	2258100	2258100	0	187			1
1814	LNLHNSGYYSASDEPIQLSSNK	Unmodified	2436.16	PF3D7_0613700.1-p1	yes	yes	0	0	0	0	0	1		52.307	3	0.0017988	52.541	40.773	9939100	9939100	0	188			1
2080	NDDILLILDR	Unmodified	1198.66	PF3D7_0613700.1-p1	yes	yes	0	0	0	0	0	1		76.854	2	0.0041114	61.65	38.221	1406300	1406300	0	188			1
175	AYGNDELYLNPAQR	Unmodified	1622.77	PF3D7_0614300.1-p1	yes	yes	0	0	0	0	0	1		51.43	2	3.2868e-10	97.915	81.69	2711400	2711400	0	189			1
1760	LLINQIQALNK	Unmodified	1266.77	PF3D7_0617200.1-p1	yes	yes	0	0	0	0	0	1		63.742	2	5.618e-06	92.439	60.218	5487100	5487100	0	190			1
700	FLAGVTFASGGVLPNIHNVLLPK	Unmodified	2363.34	PF3D7_0617800.1-p1	yes	yes	0	0	0	0	0	1		86.412	3	0.02651	22.585	16.468	3379000	3379000	0	191			1
3301	VGAGAPVYLAAVLEYLCAEILELAGNAAR	Unmodified	2973.56	PF3D7_0617800.1-p1	yes	yes	0	0	0	0	0	1		96.238	3	7.4727e-24	108.57	101.3	2665000	2665000	0	191			2
420	EFSENKDIAPVIDVTR	Unmodified	1831.93	PF3D7_0618300.1-p1	yes	yes	0	0	0	0	1	1		56.206	3	0.0086671	46.319	34.526	2521100	2521100	0	192			1
1010	HNQPIVVK	Unmodified	933.54	PF3D7_0618300.1-p1	yes	yes	0	0	0	0	0	1		27.553	2	0.03321	40.103	40.103	837590	837590	0	192			1
1054	IDDEGIENLILLR	Unmodified	1511.82	PF3D7_0619000.1-p1;PF3D7_0619000.2-p1	yes	no	0	0	0	0	0	1		83.054	2	0.0062825	52.79	35.764	2493200	2493200	0	193			1
1087	IEESVEGLQIR	Unmodified	1271.67	PF3D7_0619200.1-p1	yes	yes	0	0	0	0	0	1		52.192	2	0.011699	46.462	2.3268	1396000	1396000	0	194			1
0	AAAPCVLFFDELDSIGTQR	Unmodified	2109.02	PF3D7_0619400.1-p1	yes	yes	0	0	0	0	0	1		92.244	3	0.0038633	46.159	35.305	3246500	3246500	0	195			1
159	AVASECSANFVSIK	Unmodified	1481.72	PF3D7_0619400.1-p1	yes	yes	0	0	0	0	0	1		49.905	2	2.6233e-16	123.8	94.228	2009700	2009700	0	195			1
523	EMIELPLR	Unmodified	999.542	PF3D7_0619400.1-p1	yes	yes	0	0	0	0	0	1	1	65.493	2	0.0049136	68.422	48.944	2604700	2604700	0	195			2
585	ETVVEVPNVK	Unmodified	1112.61	PF3D7_0619400.1-p1	yes	yes	0	0	0	0	0	1	1	47.697	2	0.010047	51.059	34.548	5610300	3994400	1616000	195			2
953	GVLFYGPPGCGK	Unmodified	1250.61	PF3D7_0619400.1-p1	yes	yes	0	0	0	0	0	1	1	56.135	2	0.02464	39.022	32.52	751890	0	751890	195			2
954	GVLLYGPPGSGK	Unmodified	1143.63	PF3D7_0619400.1-p1	yes	yes	0	0	0	0	0	1		51.769	2	0.019231	50.473	32.437	0	0	0	195			1
1372	ISILTAILR	Unmodified	998.649	PF3D7_0619400.1-p1	yes	yes	0	0	0	0	0	1		82.605	2	0.013031	50.607	12.369	1529300	1529300	0	195			1
1611	LDQLIYIPLPDLGAR	Unmodified	1695.96	PF3D7_0619400.1-p1	yes	yes	0	0	0	0	0	1	1	89.935	2	0.00013517	75.78	50.989	6454000	4557600	1896400	195			2
1716	LIVEEATNDDNSVVALNTK	Unmodified	2044.03	PF3D7_0619400.1-p1	yes	yes	0	0	0	0	0	1		56.455	2	2.9105e-19	106.13	84.257	3101600	3101600	0	195			3
2455	NSPAIIFIDEIDSIAPK	Unmodified	1841.98	PF3D7_0619400.1-p1	yes	yes	0	0	0	0	0	1		94.243	3	0.0075591	42.382	36.997	1991600	1991600	0	195			1
2726	SDNLNFFQLLK	Unmodified	1337.7	PF3D7_0620500.1-p1	yes	yes	0	0	0	0	0	1		86.147	2	0.0090353	50.04	35.883	2064800	2064800	0	196			1
1239	ILLDVSMNLGK	Oxidation (M)	1217.67	PF3D7_0621200.1-p1	yes	yes	0	0	0	1	0	1		59.736	2	0.021184	45.161	13.789	2596600	2596600	0	197			1
1362	ISEGASMIR	Unmodified	962.486	PF3D7_0621200.1-p1	yes	yes	0	0	0	0	0	1		36.445	2	8.416e-09	107.66	34.626	5076000	5076000	0	197			1
1975	MAASIVSAVSNFNNPK	Unmodified	1648.82	PF3D7_0621200.1-p1	yes	yes	0	0	0	0	0	1		64.05	3	0.022361	32.152	22.938	3830900	3830900	0	197			1
1988	MENHKDDAVLLK	Acetyl (Protein N-term)	1453.72	PF3D7_0621200.1-p1	yes	yes	1	0	0	0	1	1		44.291	3	0.0067852	51.286	26.432	5115500	5115500	0	197			1
3105	TKGEAGTGNIIEAIK	Unmodified	1500.81	PF3D7_0621200.1-p1	yes	yes	0	0	0	0	1	1		49.283	3	0.00010454	74.789	45.245	8186700	8186700	0	197			1
3639	YLCSLSDSEVYHFAK	Unmodified	1817.83	PF3D7_0621200.1-p1	yes	yes	0	0	0	0	0	1		56.912	3	1.4111e-15	103.76	88.73	7160400	7160400	0	197			1
289	DMAISALR	Unmodified	875.453	PF3D7_0621800.1-p1	yes	yes	0	0	0	0	0	1		50.111	2	0.03296	40.268	18.722	8249200	8249200	0	198			1
346	DVDVPVEPEINFEAADKEEQK	Unmodified	2400.13	PF3D7_0621800.1-p1	yes	yes	0	0	0	0	1	1		62.111	3	2.8613e-09	90.729	79.086	13764000	13764000	0	198			1
2057	MVFAVSNVEVYK	Unmodified	1384.71	PF3D7_0621800.1-p1	yes	yes	0	0	0	0	0	1		63.859	2	0.0078005	51.268	35.573	8533500	8533500	0	198			1
3019	TDDITNSINNFIPENLPK	Unmodified	2044.01	PF3D7_0621800.1-p1	yes	yes	0	0	0	0	0	2		74.947	2;3	5.9903e-13	99.941	84.74	12719000	12719000	0	198			2
3279	VEGTDSYVIFGDAK	Unmodified	1499.71	PF3D7_0621800.1-p1	yes	yes	0	0	0	0	0	1		58.426	2	1.4729e-18	117.23	55.033	14781000	14781000	0	198			2
3296	VFSDLIDDMPVLPTGIR	Unmodified	1886.98	PF3D7_0621900.1-p1	yes	yes	0	0	0	0	0	1		88.299	2	0.0013058	65.395	53.905	2201400	2201400	0	199			2
2229	NIQDFEDISYEK	Unmodified	1499.68	PF3D7_0622800.1-p1	yes	yes	0	0	0	0	0	1		54.905	2	0.0047718	55.567	17.845	1762900	1762900	0	200			1
2099	NDNLLQTISQNQQDNNYQGK	Unmodified	2334.08	PF3D7_0623100.1-p1	yes	yes	0	0	0	0	0	1		56.465	3	0.019458	29.766	22.514	2769800	2769800	0	201			1
2433	NQQTFFSNTHNENNVNTHQYFTPK	Unmodified	2909.31	PF3D7_0623100.1-p1	yes	yes	0	0	0	0	0	2		48.214	3;4	0.0085086	34.72	26.361	17416000	17416000	0	201			3
2626	QLVANQENVVDPSNVIIK	Unmodified	1979.07	PF3D7_0623100.1-p1	yes	yes	0	0	0	0	0	1		61.042	2	2.461e-24	125.84	106.21	9017800	9017800	0	201			1
945	GTYYAIDFGGTNFR	Unmodified	1580.73	PF3D7_0624000.1-p1	yes	yes	0	0	0	0	0	1		65.77	2	7.9936e-08	93.345	76.405	11880000	11880000	0	202			2
969	HATASQLFDHFAER	Unmodified	1628.77	PF3D7_0624000.1-p1	yes	yes	0	0	0	0	0	1		52.004	3	3.6291e-05	80.746	66.185	6461000	6461000	0	202			3
1186	IINIEFGNFDKDLPTSPIDLVMDWYSANR	Unmodified	3382.65	PF3D7_0624000.1-p1	yes	yes	0	0	0	0	1	1		94.529	3	1.0242e-07	78.286	60.191	6289700	6289700	0	202			2
1393	ISYSTLEEFVDNFVYELK	Unmodified	2195.07	PF3D7_0624000.1-p1	yes	yes	0	0	0	0	0	2		94.964	2;3	2.7766e-13	101.6	79.549	13369000	13369000	0	202			2
1794	LMNDAFVR	Unmodified	964.48	PF3D7_0624000.1-p1	yes	yes	0	0	0	0	0	1		47.547	2	0.00052111	91.041	79.673	4747100	4747100	0	202			1
2692	SAALAAGTIAAIAK	Unmodified	1227.72	PF3D7_0624000.1-p1	yes	yes	0	0	0	0	0	1	1	59.9	2	1.7323e-19	112.83	86.45	23792000	17630000	6162700	202			2
267	DLFQYVTDLENTK	Unmodified	1584.77	PF3D7_0624200.1-p1	yes	yes	0	0	0	0	0	1		83.168	2	9.8498e-10	94.616	63.543	5199300	5199300	0	203			2
2943	STDFLEFLLK	Unmodified	1211.64	PF3D7_0624200.1-p1	yes	yes	0	0	0	0	0	1		92.249	2	0.0024629	66.621	40.545	5592800	5592800	0	203			1
3503	WDILIADKK	2 GlyGly (K)	1328.71	PF3D7_0624600.1-p1	yes	yes	0	0	2	0	1		1	94.655	2	0.030543	47.849	34.27	1283500	0	1283500	204		15;16	0
281	DLQPFVNPR	Unmodified	1084.57	PF3D7_0624600.1-p1	yes	yes	0	0	0	0	0	1		51.962	2	0.0071625	57.281	37.804	3848500	3848500	0	204			1
309	DNTQQQEAFLSNISK	Unmodified	1721.82	PF3D7_0624600.1-p1	yes	yes	0	0	0	0	0	1		55.797	2	2.871e-16	111.63	85.893	4419600	4419600	0	204			1
324	DSFNEDFLNK	Unmodified	1227.54	PF3D7_0624600.1-p1	yes	yes	0	0	0	0	0	1		54.499	2	0.0099462	51.193	26.27	6744100	6744100	0	204			1
388	ECLQAEGLMDNEQLK	Unmodified	1776.8	PF3D7_0624600.1-p1	yes	yes	0	0	0	0	0	1		54.146	2	0.029143	40.589	27.081	1305100	1305100	0	204			1
1052	IDALDQQYEDQLR	Unmodified	1605.76	PF3D7_0624600.1-p1	yes	yes	0	0	0	0	0	1		50.944	2	9.6327e-10	94.801	68.683	2350300	2350300	0	204			1
1062	IDGPHLIVVPLSTVGNWLR	Unmodified	2085.17	PF3D7_0624600.1-p1	yes	yes	0	0	0	0	0	1		92.049	3	0.003284	47.754	37.473	4810400	4810400	0	204			1
1289	INDELCTISGK	Unmodified	1248.6	PF3D7_0624600.1-p1	yes	yes	0	0	0	0	0	1		43.348	2	0.035444	42.336	12.592	0	0	0	204			1
1789	LLVLCENCK	Unmodified	1147.57	PF3D7_0624600.1-p1	yes	yes	0	0	0	0	0	1		49.593	2	0.015992	51.346	21.773	2643200	2643200	0	204			0
2234	NISGEEHIESSSK	Unmodified	1415.65	PF3D7_0624600.1-p1	yes	yes	0	0	0	0	0	1		25.714	3	0.031502	25.982	9.3114	2465000	2465000	0	204			1
2445	NSGYSINDFNLDIFNIDK	Unmodified	2087.98	PF3D7_0624600.1-p1	yes	yes	0	0	0	0	0	1		88.13	2	2.3234e-26	148.52	127.12	5063900	5063900	0	204			3
2698	SAIKEEDLK	Unmodified	1031.55	PF3D7_0624600.1-p1	yes	yes	0	0	0	0	1	1		27.473	2	0.0042826	56.378	27.002	0	0	0	204			1
2755	SFLTGGAILADEMGLGK	Unmodified	1678.86	PF3D7_0624600.1-p1	yes	yes	0	0	0	0	0	1		82.304	2	2.2904e-23	124.86	82.873	4482300	4482300	0	204			1
2877	SLYSNYQDK	Unmodified	1116.51	PF3D7_0624600.1-p1	yes	yes	0	0	0	0	0	1		32.847	2	0.025695	40.002	15.847	1919600	1919600	0	204			1
3005	SYYMSNTSFSQMGR	Unmodified	1657.69	PF3D7_0624600.1-p1	yes	yes	0	0	0	0	0	1		52.293	2	0.022082	42.743	26.853	638490	638490	0	204			1
3094	TIQTLCFLSYLK	Unmodified	1485.79	PF3D7_0624600.1-p1	yes	yes	0	0	0	0	0	1		84.777	2	0.0091389	49.368	20.02	1283200	1283200	0	204			1
3412	VNVNIGNIDLK	Unmodified	1197.67	PF3D7_0624600.1-p1	yes	yes	0	0	0	0	0	1		59.743	2	6.4703e-06	92.239	76.577	5783600	5783600	0	204			1
3477	VVEDVNVDYDIK	Unmodified	1406.69	PF3D7_0624600.1-p1	yes	yes	0	0	0	0	0	1		49.898	2	0.0026179	61.65	46.499	2206300	2206300	0	204			2
3513	WQCIVLDEAHR	Unmodified	1425.68	PF3D7_0624600.1-p1	yes	yes	0	0	0	0	0	1		51.703	3	0.0015211	60.255	50.268	3873000	3873000	0	204			2
3751	YYVGEEYYHNLR	Unmodified	1604.73	PF3D7_0624600.1-p1	yes	yes	0	0	0	0	0	1		47.263	3	0.0015109	67.385	44.744	4070200	4070200	0	204			0
992	HIGSDNLK	Unmodified	882.456	PF3D7_0626400.1-p1	yes	no	0	0	0	0	0	1		23.85	2	0.028637	43.124	8.018	1136700	1136700	0	205			1
1449	IYFENECLR	Unmodified	1242.57	PF3D7_0626400.1-p1	yes	yes	0	0	0	0	0	1		51.131	2	0.0052624	62.2	37.865	1192500	1192500	0	205			1
2113	NEEYDIENVHILK	Unmodified	1614.79	PF3D7_0626400.1-p1	yes	yes	0	0	0	0	0	1		56.432	3	0.031065	26.517	16.429	2814800	2814800	0	205			1
39	AEVTDVANAVLDGTDCVMLSGETAGGK	Unmodified	2679.24	PF3D7_0626800.1-p1	yes	yes	0	0	0	0	0	1		79.385	3	1.917e-07	79.558	69.501	4733900	4733900	0	206			1
131	AQELRPNCLLGMLLDTK	Oxidation (M)	1987.02	PF3D7_0626800.1-p1	yes	yes	0	0	0	1	1	1		74.918	3	0.006344	44.567	30.821	2259500	2259500	0	206			1
132	AQELRPNCLLGMLLDTK	Unmodified	1971.03	PF3D7_0626800.1-p1	yes	yes	0	0	0	0	1	1		84.72	3	3.0668e-05	78.661	64.1	11727000	11727000	0	206			1
189	CNLQGKPIITATQMLESMTK	Unmodified	2263.14	PF3D7_0626800.1-p1	yes	yes	0	0	0	0	1	1		76.898	3	0.0016144	55.206	39.084	6684600	6684600	0	206			1
404	EEVSGGTNLMK	Unmodified	1163.55	PF3D7_0626800.1-p1	yes	yes	0	0	0	0	0	1	1	35.966	2	0.019391	40.994	10.325	20886000	12529000	8356800	206			2
522	EMFNNVLK	Unmodified	993.495	PF3D7_0626800.1-p1	yes	yes	0	0	0	0	0		1	53.814	2	0.0088427	60.358	45.945	0	0	0	206			1
727	FNFSHGSHEDHK	Unmodified	1440.62	PF3D7_0626800.1-p1	yes	yes	0	0	0	0	0	1		25.127	3	0.0046788	46.73	31.14	6660700	6660700	0	206			1
738	FPVEAVTIMSK	Unmodified	1220.65	PF3D7_0626800.1-p1	yes	yes	0	0	0	0	0	1	1	63.512	2	3.4879e-13	117.7	96.751	34690000	22172000	12518000	206			2
812	GDLGMEISPEK	Unmodified	1174.55	PF3D7_0626800.1-p1	yes	yes	0	0	0	0	0	1	1	47.55	2	0.0088436	50.353	21.841	24406000	15553000	8853500	206			2
1049	ICLEAEACIDYK	Unmodified	1483.67	PF3D7_0626800.1-p1	yes	yes	0	0	0	0	0	1		55.294	2	0.02895	37.191	13.036	1623200	1623200	0	206			1
1101	IENIEGIIHFDK	Unmodified	1426.75	PF3D7_0626800.1-p1	yes	yes	0	0	0	0	0	2	1	65.098	2;3	7.5394e-08	97.456	44.29	96999000	65007000	31992000	206			3
1217	ILAESDGIMIAR	Unmodified	1287.69	PF3D7_0626800.1-p1	yes	yes	0	0	0	0	0	1	1	57.12	2	2.6109e-13	120.99	75.309	39111000	27195000	11916000	206			3
1525	KLPQSVKPGNIILIADGSVSCK	Unmodified	2323.29	PF3D7_0626800.1-p1	yes	yes	0	0	0	0	2	1		61.2	4	0.026924	23.869	18.765	3721000	3721000	0	206			1
1541	KNMNLPNVK	Unmodified	1056.58	PF3D7_0626800.1-p1	yes	yes	0	0	0	0	1		1	35.1	2	0.0010675	62.659	21.356	0	0	0	206			1
1676	LIDAGMDICR	Unmodified	1162.55	PF3D7_0626800.1-p1	yes	yes	0	0	0	0	0	1	1	50.224	2	0.00092296	75.378	28.311	15021000	10177000	4844000	206			2
1791	LLYQSLVNAIETPISVQEAVAR	Unmodified	2413.32	PF3D7_0626800.1-p1	yes	yes	0	0	0	0	0	1	1	92.31	3	1.2004e-29	112.58	103.05	57905000	38716000	19190000	206			2
1955	LVTDYEFLGDETCIACSYK	Unmodified	2283.01	PF3D7_0626800.1-p1	yes	yes	0	0	0	0	0	1		67.772	2	5.1086e-41	173.68	156.31	13380000	13380000	0	206			1
2549	PIITATQMLESMTK	Unmodified	1562.8	PF3D7_0626800.1-p1	yes	yes	0	0	0	0	0	1	1	77.096	2	6.8146e-06	84.17	64.383	4532500	2821100	1711400	206			2
2706	SAVETAESIQASLIIALTETGYTAR	Unmodified	2594.34	PF3D7_0626800.1-p1	yes	yes	0	0	0	0	0	1	1	94.265	3	4.279e-43	138.77	122.54	20562000	14171000	6391000	206			2
3269	VDLPIISEK	Unmodified	1012.58	PF3D7_0626800.1-p1	yes	yes	0	0	0	0	0	1	1	61.376	2	0.0012696	78.113	67.296	42225000	19670000	22555000	206			2
3304	VGDSVIAIHGIK	Unmodified	1207.69	PF3D7_0626800.1-p1	yes	yes	0	0	0	0	0	2	2	49.582	2;3	1.1956e-13	116.3	97.993	68133000	39959000	28174000	206			4
3311	VGSFQGTDIVIR	Unmodified	1290.69	PF3D7_0626800.1-p1	yes	yes	0	0	0	0	0	1	1	56.49	2	2.3395e-13	120.09	89.017	45756000	29255000	16501000	206			2
3360	VLETHEDHVITEVLNSAVIGER	Unmodified	2459.27	PF3D7_0626800.1-p1	yes	yes	0	0	0	0	0	2	2	67.09	3;4	1.1104e-90	211.33	193.96	96221000	54638000	41583000	206			4
3635	YKPSCTILALSASDSTVK	Unmodified	1939.99	PF3D7_0626800.1-p1	yes	yes	0	0	0	0	1	2	1	56.365	2;3	8.7635e-07	86.944	64.411	22181000	19410000	2771000	206			3
279	DLNENVADAALYLLHIFMNK	Unmodified	2303.16	PF3D7_0627700.1-p1	yes	yes	0	0	0	0	0	1		95.331	3	0.029284	22.01	2.4324	1901200	1901200	0	207			1
2484	NTSGSVITTILTK	Unmodified	1333.75	PF3D7_0627700.1-p1	yes	yes	0	0	0	0	0	1		64.806	2	0.0082158	50.354	34.472	4148600	4148600	0	207			1
232	DIDGTALLK	Unmodified	944.518	PF3D7_0627800.1-p1	yes	yes	0	0	0	0	0	1		52.706	2	0.0066546	58.596	19.804	24144000	24144000	0	208			1
496	ELINTDMVNNDNQFGDLK	Unmodified	2078.96	PF3D7_0627800.1-p1	yes	yes	0	0	0	0	0	1		63.697	2	3.4332e-19	109.22	90.475	9924600	9924600	0	208			1
821	GEGILCFVVK	Unmodified	1120.6	PF3D7_0627800.1-p1	yes	yes	0	0	0	0	0	1		68.847	2	0.0072472	54.776	34.494	4337700	4337700	0	208			1
864	GITDIVNSNNNNNR	Unmodified	1543.73	PF3D7_0627800.1-p1	yes	yes	0	0	0	0	0	1		42.702	2	0.010047	50.292	37.239	11694000	11694000	0	208			1
898	GNINWFVNGK	Unmodified	1147.58	PF3D7_0627800.1-p1	yes	yes	0	0	0	0	0	1		59.259	2	0.0078561	53.968	43.554	5147900	5147900	0	208			1
946	GVAHTTAGYLLYAYTTCK	Unmodified	1988.97	PF3D7_0627800.1-p1	yes	yes	0	0	0	0	0	1		61.375	2	2.7134e-34	101.6	80.365	0	0	0	208			1
1039	IALIWEQDCPDQYK	Unmodified	1777.83	PF3D7_0627800.1-p1	yes	yes	0	0	0	0	0	1		66.133	2	0.0052342	55.426	46.893	2091700	2091700	0	208			1
1040	IALIWEQDCPDQYKK	Unmodified	1905.93	PF3D7_0627800.1-p1	yes	yes	0	0	0	0	1	1		59.968	3	0.0088884	44.925	23.294	13183000	13183000	0	208			1
1059	IDDTLNVAGHR	Unmodified	1209.61	PF3D7_0627800.1-p1	yes	yes	0	0	0	0	0	1		36.416	2	1.2487e-17	176.79	113.95	10203000	10203000	0	208			1
1125	IGAIHNVVFAGYSAASLSDR	Unmodified	2047.05	PF3D7_0627800.1-p1	yes	yes	0	0	0	0	0	2		62.938	2;3	3.6016e-33	152.99	137.42	24078000	24078000	0	208			3
1233	ILGSVGEPINPETWR	Unmodified	1666.87	PF3D7_0627800.1-p1	yes	yes	0	0	0	0	0	1	1	66.628	2	5.1952e-22	168.3	130.58	52159000	46974000	5184800	208			2
1287	INACENCVDR	Unmodified	1249.52	PF3D7_0627800.1-p1	yes	yes	0	0	0	0	0	1		26.05	2	0.0058413	56.916	48.575	4906900	4906900	0	208			2
1654	LGAAEIEHALVQHFYIAEAAVVSFHHNVK	Unmodified	3199.66	PF3D7_0627800.1-p1	yes	yes	0	0	0	0	0	1		89.831	5	6.859e-24	108.44	99.711	5723300	5723300	0	208			1
2454	NSNMSYTTSMYYHDNNLNHINTNK	Unmodified	2875.23	PF3D7_0627800.1-p1	yes	yes	0	0	0	0	0	1		45.754	4	0.0034353	43.888	36.176	5291400	5291400	0	208			1
2667	QVIGPIATPDLICVVPDLPK	Unmodified	2144.19	PF3D7_0627800.1-p1	yes	yes	0	0	0	0	0	1		88.427	3	0.0051821	42.529	31.871	3575600	3575600	0	208			1
2675	QYFPEPDKNSTSNFDETLCVLK	Unmodified	2631.22	PF3D7_0627800.1-p1	yes	yes	0	0	0	0	1	1		66.093	3	1.2656e-29	114.72	104.44	14098000	14098000	0	208			1
2912	SPWPGMLR	Unmodified	942.475	PF3D7_0627800.1-p1	yes	yes	0	0	0	0	0	1		58.277	2	0.0036121	73.039	66.589	11878000	11878000	0	208			1
2949	STHSHQSDHQNDFSLQQEDNNYTK	Unmodified	2859.21	PF3D7_0627800.1-p1	yes	yes	0	0	0	0	0	3		34.119	3;4;5	0.00025833	62.193	54.481	21849000	21849000	0	208			5
2986	SYCPIEYVDSEDFLFLLYTSGSTGKPK	Unmodified	3115.47	PF3D7_0627800.1-p1	yes	yes	0	0	0	0	1	1		92.968	3	2.6508e-16	100.29	92.846	15047000	15047000	0	208			3
3172	TPMENPIYNFTSFDSNSAQNFTINNSNDFIQIK	Unmodified	3810.75	PF3D7_0627800.1-p1	yes	yes	0	0	0	0	0	1		87.859	3	1.9938e-06	64.532	58.871	4580600	4580600	0	208			2
3233	TVYGNHQR	Unmodified	973.473	PF3D7_0627800.1-p1	yes	yes	0	0	0	0	0	1		19.537	2	0.0013559	86.086	76.846	9125400	9125400	0	208			1
3271	VDSVQINGMDIDTNIFLNMNSYPTK	Unmodified	2828.34	PF3D7_0627800.1-p1	yes	yes	0	0	0	0	0	1		84.95	3	0.030813	17.943	9.8571	1760500	1760500	0	208			1
3473	VTQFYTAPTALR	Unmodified	1366.72	PF3D7_0627800.1-p1	yes	yes	0	0	0	0	0	1		54.066	2	3.999e-12	111.06	74.036	41699000	41699000	0	208			1
3518	WYYNVVGK	Unmodified	1027.51	PF3D7_0627800.1-p1	yes	yes	0	0	0	0	0	1		52.353	2	0.024708	45.718	26.241	16589000	16589000	0	208			1
3538	YDLSSCR	Unmodified	899.381	PF3D7_0627800.1-p1	yes	yes	0	0	0	0	0	1		28.788	2	0.0072339	72.138	48.166	0	0	0	208			1
3741	YWSLIQTHK	Unmodified	1174.61	PF3D7_0627800.1-p1	yes	yes	0	0	0	0	0	1		53.79	2	0.0033176	67.993	51.445	4009200	4009200	0	208			2
778	FVIQSVVDMK	Oxidation (M)	1180.62	PF3D7_0628200.1-p1	yes	yes	0	0	0	1	0	1		55.784	2	0.0092531	56.729	37.947	1732800	1732800	0	209			1
908	GQIIGTPGYTAPEGGALCDEK	Unmodified	2133	PF3D7_0628200.1-p1	yes	yes	0	0	0	0	0	1		53.256	2	0.014085	40.025	33.492	1115700	1115700	0	209			1
971	HDNMNNENVIIK	Unmodified	1439.68	PF3D7_0628200.1-p1	yes	yes	0	0	0	0	0	1		36.556	2	0.0091509	49.35	34.2	5217700	5217700	0	209			1
1517	KLDDLLMK	Unmodified	974.547	PF3D7_0628200.1-p1	yes	yes	0	0	0	0	1	1		51.248	2	0.028983	41.029	24.826	5937400	5937400	0	209			0
2089	NDIVNIENENPAPHATNNIK	Unmodified	2216.08	PF3D7_0628200.1-p1	yes	yes	0	0	0	0	0	2		47.072	2;3	7.3946e-06	80.236	60.145	24668000	24668000	0	209			2
2129	NEVIPNSR	Unmodified	927.477	PF3D7_0628200.1-p1	yes	yes	0	0	0	0	0	1		28.917	2	0.0064678	64.265	42.133	7159300	7159300	0	209			1
2309	NLSLIQTSHIPYDAPLADFLENGR	Unmodified	2683.36	PF3D7_0628200.1-p1	yes	yes	0	0	0	0	0	1		86.468	3	8.0665e-10	88.239	75.936	4715900	4715900	0	209			1
2545	NYYTVPDYVK	Unmodified	1260.6	PF3D7_0628200.1-p1	yes	yes	0	0	0	0	0	1		51.45	2	0.0029927	64.711	36.605	6374900	6374900	0	209			1
2797	SIKEDVDYTNDYYNIQLNNNK	Unmodified	2562.19	PF3D7_0628200.1-p1	yes	yes	0	0	0	0	1	1		53.803	3	0.026509	29.766	24.107	2154100	2154100	0	209			2
3047	TETNVESINTNGMFNNK	Unmodified	1911.86	PF3D7_0628200.1-p1	yes	yes	0	0	0	0	0	1		51.58	2	0.013932	45.257	18.159	1583900	1583900	0	209			1
3268	VDLNGELTYYDYVGK	Unmodified	1747.83	PF3D7_0628200.1-p1	yes	yes	0	0	0	0	0	1		64.278	2	0.0023694	63.537	47.312	2528200	2528200	0	209			1
3750	YYTWWCEEPQFLPMHLMPK	Unmodified	2555.15	PF3D7_0628200.1-p1	yes	yes	0	0	0	0	0	1		87.974	3	0.015203	32.688	28.909	1696900	1696900	0	209			1
3084	TIEEIKERFYTVTK	2 GlyGly (K)	1984.03	PF3D7_0628600.1-p1	yes	yes	0	0	2	0	2	1	1	66.337	2	0.025741	66.056	32.165	211230000	101440000	109790000	210		17;18	2
923	GSHNEESVSSTLGK	Unmodified	1430.66	PF3D7_0629100.1-p1	yes	yes	0	0	0	0	0	1		28.141	3	0.013103	47.037	37.15	0	0	0	211			1
1835	LNVPFNQLK	Unmodified	1071.61	PF3D7_0629100.1-p1	yes	yes	0	0	0	0	0	1		58.619	2	0.0065058	58.981	28.796	7488500	7488500	0	211			1
3406	VNNDLHQIYEISLK	Unmodified	1684.88	PF3D7_0629200.1-p1	yes	yes	0	0	0	0	0	1		59.856	2	0.0065492	54.023	30.669	1945700	1945700	0	212			1
2998	SYNNLLINK	Unmodified	1077.58	PF3D7_0629500.1-p1	yes	yes	0	0	0	0	0	1		48.069	2	0.011903	51.787	22.449	1417100	1417100	0	213			1
3157	TNNDFLNFTNSSK	Unmodified	1500.68	PF3D7_0630600.1-p1	yes	yes	0	0	0	0	0	1		57.977	2	1.4039e-06	90.146	61.402	3959400	3959400	0	214			1
35	AESKEEFINENDKIK	Unmodified	1792.88	PF3D7_0703500.1-p1	yes	yes	0	0	0	0	2	1		35.381	4	0.027538	30.894	15.005	3942200	3942200	0	215			1
730	FNNNVYSCNIEWK	Unmodified	1686.75	PF3D7_0703500.1-p1	yes	yes	0	0	0	0	0	1		54.848	2	0.0034238	56.404	40.202	2988400	2988400	0	215			1
1034	IAELVATQR	Unmodified	999.571	PF3D7_0703500.1-p1	yes	yes	0	0	0	0	0	1		37.739	2	6.3647e-10	90.657	44.306	12265000	12265000	0	215			0
1069	IDMNNNILSTNETIHNVGNK	Unmodified	2240.09	PF3D7_0703500.1-p1	yes	yes	0	0	0	0	0	1		54.262	3	0.0040098	45.608	33.323	16870000	16870000	0	215			2
1221	ILEDPNSYNNALK	Unmodified	1489.74	PF3D7_0703500.1-p1	yes	yes	0	0	0	0	0	1		46.667	2	0.00091121	68.893	26.784	11690000	11690000	0	215			1
1440	IVVYGTHNTK	Unmodified	1130.61	PF3D7_0703500.1-p1	yes	yes	0	0	0	0	0	1		28.837	2	0.02369	39.022	11.497	4392600	4392600	0	215			1
1917	LTLVQGPPGTGK	Unmodified	1166.67	PF3D7_0703500.1-p1	yes	yes	0	0	0	0	0	1		46.831	2	0.0068769	52.579	34.593	1295800	1295800	0	215			2
1971	LYQASAQHEHEK	Unmodified	1439.68	PF3D7_0703500.1-p1	yes	yes	0	0	0	0	0	2		19.675	2;3	0.0054475	54.608	30.273	7845700	7845700	0	215			2
2347	NNDGDNINMLHINENSGMYGTK	Unmodified	2450.06	PF3D7_0703500.1-p1	yes	yes	0	0	0	0	0	1		55.168	3	0.00041572	64.265	46.348	3411600	3411600	0	215			1
2508	NVNNANTGVNSLK	Unmodified	1343.68	PF3D7_0703500.1-p1	yes	yes	0	0	0	0	0	1		29.404	2	0.0032009	57.348	28.836	11343000	11343000	0	215			1
3685	YNYYNENFTNNIK	Unmodified	1695.75	PF3D7_0703500.1-p1	yes	yes	0	0	0	0	0	1		50.968	2	1.9829e-14	106.29	70.78	7045900	7045900	0	215			1
337	DTSFLAFNK	Unmodified	1041.51	PF3D7_0704000.1-p1	yes	yes	0	0	0	0	0	1		59.953	2	0.014985	48.561	20.455	2615000	2615000	0	216			1
1969	LYLLYCYDK	Unmodified	1249.61	PF3D7_0704000.1-p1	yes	yes	0	0	0	0	0	1		64.413	2	0.0057364	60.973	36.638	1751200	1751200	0	216			1
2197	NIIVYNYK	Unmodified	1025.55	PF3D7_0704000.1-p1	yes	yes	0	0	0	0	0	1		47.484	2	0.014384	53.554	12.634	3016600	3016600	0	216			1
2495	NVFSIFLK	Unmodified	966.554	PF3D7_0704000.1-p1	yes	yes	0	0	0	0	0	1		80.328	2	0.022668	47.067	18.555	1812400	1812400	0	216			1
2882	SMNTSFFLK	Unmodified	1073.52	PF3D7_0704000.1-p1	yes	yes	0	0	0	0	0	1		62.273	2	0.024345	41.029	30.201	1878200	1878200	0	216			1
3362	VLFEYICK	Unmodified	1070.55	PF3D7_0704000.1-p1	yes	yes	0	0	0	0	0	1		60.947	2	0.0060457	65.038	35.465	2627800	2627800	0	216			2
1309	INNISNETIK	Unmodified	1144.61	PF3D7_0704200.1-p1	yes	yes	0	0	0	0	0	1		35.304	2	0.0030139	64.654	1.9393	6649300	6649300	0	217			1
1675	LICVNNFLEK	Unmodified	1248.65	PF3D7_0704200.1-p1	yes	yes	0	0	0	0	0	1		65.241	2	0.022337	40.045	24.606	3667200	3667200	0	217			1
1713	LISNNNPDGVVVANDSNFK	Unmodified	2015.99	PF3D7_0704200.1-p1	yes	yes	0	0	0	0	0	1		50.975	2	0.0014237	62.14	46.939	2123400	2123400	0	217			2
1803	LNEEDHMYEIHLTR	Unmodified	1798.83	PF3D7_0704200.1-p1	yes	yes	0	0	0	0	0	1		48.221	3	0.032128	26.148	17.418	1553800	1553800	0	217			1
2126	NESFFNYYINQK	Unmodified	1565.72	PF3D7_0704200.1-p1	yes	yes	0	0	0	0	0	1		64.776	2	3.8513e-14	113.62	67.16	3856200	3856200	0	217			2
2644	QQEYVSLSYYEK	Unmodified	1535.71	PF3D7_0704200.1-p1	yes	yes	0	0	0	0	0	1		52.198	2	0.0041894	56.404	37.31	2937100	2937100	0	217			1
2883	SNDLISHINKK	Unmodified	1267.69	PF3D7_0704200.1-p1	yes	yes	0	0	0	0	1	1		33.673	3	0.027507	25.474	7.162	1529700	1529700	0	217			1
2887	SNILDFEYK	Unmodified	1127.55	PF3D7_0704200.1-p1	yes	yes	0	0	0	0	0	1		61.895	2	0.0013662	76.827	36.624	4288300	4288300	0	217			1
3015	TAQILDYMHTINR	Unmodified	1574.79	PF3D7_0704200.1-p1	yes	yes	0	0	0	0	0	1		59.83	3	0.0012374	58.21	38.633	3477900	3477900	0	217			2
579	ETENLDHLK	Unmodified	1097.54	PF3D7_0704300.1-p1	yes	yes	0	0	0	0	0	1		29.285	2	0.025804	39.919	8.0771	2495900	2495900	0	218			2
2084	NDGVINDGVINDGVK	Unmodified	1527.75	PF3D7_0704300.1-p1	yes	yes	0	0	0	0	0	1		48.822	2	0.019061	45.257	31.487	2698400	2698400	0	218			1
2513	NVSNVLYESR	Unmodified	1179.59	PF3D7_0704300.1-p1	yes	yes	0	0	0	0	0	1		42.63	2	0.0038143	62.463	27.358	3661400	3661400	0	218			2
334	DTHDINYSYTTTDDVPYNNYK	Unmodified	2538.08	PF3D7_0704400.1-p1	yes	yes	0	0	0	0	0	1		49.067	3	2.6931e-09	89.846	73.54	2684000	2684000	0	219			1
749	FSLSDLYINQK	Unmodified	1326.68	PF3D7_0704400.1-p1	yes	yes	0	0	0	0	0	1		67.779	2	1.1342e-13	93.649	58.841	0	0	0	219			1
975	HEYDVYDTSSYK	Unmodified	1505.63	PF3D7_0704400.1-p1	yes	yes	0	0	0	0	0	1		36.127	2	2.3395e-13	120.09	95.315	2925000	2925000	0	219			1
1957	LWSIIEPDMIGEIK	Unmodified	1642.86	PF3D7_0704400.1-p1	yes	yes	0	0	0	0	0	1		86.294	2	4.7794e-07	91.584	73.548	4448500	4448500	0	219			1
2242	NITYHHDTILK	Unmodified	1353.7	PF3D7_0704400.1-p1	yes	yes	0	0	0	0	0	1		34.95	3	0.00060891	67.153	33.287	10268000	10268000	0	219			1
2732	SEFLLSGGNGGNVK	Unmodified	1377.69	PF3D7_0704400.1-p1	yes	yes	0	0	0	0	0	1		51.111	2	0.026577	40.589	19.289	2941400	2941400	0	219			1
2796	SIIYNNASQDNIPYDNTK	Unmodified	2068.97	PF3D7_0704400.1-p1	yes	yes	0	0	0	0	0	2		49.052	2;3	0.0014846	62.14	45.508	4039500	4039500	0	219			2
3002	SYVDTYNINDNK	Unmodified	1444.65	PF3D7_0704400.1-p1	yes	yes	0	0	0	0	0	1		40.113	2	0.0084875	50.292	32.907	3662700	3662700	0	219			2
3192	TSYYYDNTQSAK	Unmodified	1439.62	PF3D7_0704400.1-p1	yes	yes	0	0	0	0	0	1		29.261	2	0.0021285	63.283	57.199	1489500	1489500	0	219			1
3298	VFSYNNDLTSNFVETYK	Unmodified	2039.95	PF3D7_0704400.1-p1	yes	yes	0	0	0	0	0	1		66.231	2	4.2377e-56	198.49	150.05	11578000	11578000	0	219			2
221	DFLLNSINNK	Unmodified	1176.61	PF3D7_0704600.1-p1	yes	yes	0	0	0	0	0	1		60.803	2	0.024928	38.086	12.349	1786900	1786900	0	220			1
2173	NIDNIDNIENIENAK	Unmodified	1727.83	PF3D7_0704600.1-p1	yes	yes	0	0	0	0	0	1		56.41	2	6.1533e-07	84.718	62.632	1990300	1990300	0	220			1
2123	NEQINEYKDKYQK	Unmodified	1698.82	PF3D7_0705100.1-p1	yes	no	0	0	0	0	2	1		73.661	2	0.00044411	63.076	26.742	0	0	0	221			1
1288	INADKEELKR	Unmodified	1214.66	PF3D7_0705300.1-p1	yes	yes	0	0	0	0	2	1		23.084	3	0.0077988	49.5	21.758	1531700	1531700	0	222			0
1314	INSLLVEFVSHNVITETR	Unmodified	2070.11	PF3D7_0705300.1-p1	yes	yes	0	0	0	0	0	1		83.197	3	2.4548e-19	106.93	89.648	3761300	3761300	0	222			1
1714	LISYDYYSSLNIK	Unmodified	1577.8	PF3D7_0705300.1-p1	yes	yes	0	0	0	0	0	1		64.511	2	0.002472	60.434	26.356	2938500	2938500	0	222			1
2179	NIETILNALSINHK	Unmodified	1578.87	PF3D7_0705300.1-p1	yes	yes	0	0	0	0	0	1		76.907	3	0.02738	29.981	18.83	1746100	1746100	0	222			1
2749	SFDLLYELIQR	Unmodified	1395.74	PF3D7_0705300.1-p1	yes	yes	0	0	0	0	0	1		91.989	2	5.6836e-14	113.22	94.437	2894300	2894300	0	222			1
3398	VNDSNVPLYFIIHNLDNTK	Unmodified	2215.13	PF3D7_0705300.1-p1	yes	yes	0	0	0	0	0	1		84.551	3	0.00082133	56.936	37.861	6516100	6516100	0	222			1
3429	VQELSSQLPEGDIPR	Unmodified	1666.85	PF3D7_0705400.1-p1	yes	yes	0	0	0	0	0	1		53.466	2	5.7622e-07	75.695	43.761	1828100	1828100	0	223			1
797	FYQNNFEDNFR	Unmodified	1492.64	PF3D7_0705500.1-p1	yes	yes	0	0	0	0	0	1		53.221	2	0.017756	48.283	40.002	0	0	0	224			1
1195	IISLVQIR	Unmodified	940.607	PF3D7_0705500.1-p1	yes	yes	0	0	0	0	0	1		63.263	2	0.02167	47.849	20.532	3647500	3647500	0	224			1
1137	IGNIHENDGVEGR	Unmodified	1408.67	PF3D7_0706500.1-p1	yes	yes	0	0	0	0	0	1		28.16	3	0.024568	31.071	17.4	2003100	2003100	0	225			1
1347	IQNIIENNIFK	Unmodified	1344.74	PF3D7_0706500.1-p1	yes	yes	0	0	0	0	0	1		66.302	2	0.0023345	63.816	47.662	5011300	5011300	0	225			1
1970	LYPEGYNENNFDVR	Unmodified	1728.77	PF3D7_0706500.1-p1	yes	yes	0	0	0	0	0	1		51.928	2	0.010055	50.284	38.058	1732600	1732600	0	225			2
3603	YIEEDNLYLLIIR	Unmodified	1665.9	PF3D7_0707200.1-p1	yes	yes	0	0	0	0	0	1		87.229	2	2.2891e-15	111.65	81.842	1270400	1270400	0	226			2
84	AIQYDNTNHVYYTNR	Unmodified	1870.86	PF3D7_0707700.1-p1	yes	yes	0	0	0	0	0	1		36.307	3	4.1487e-16	109.83	98.386	11135000	11135000	0	227			1
500	ELLDSFQK	Unmodified	978.502	PF3D7_0707700.1-p1	yes	yes	0	0	0	0	0	1		50.948	2	0.0044691	69.998	32.978	7241400	7241400	0	227			1
594	EVIPNYAIK	Unmodified	1045.58	PF3D7_0707700.1-p1	yes	yes	0	0	0	0	0	1		49.403	2	0.017253	46.426	16.241	7884300	7884300	0	227			1
1116	IFLYEHVK	Unmodified	1047.58	PF3D7_0707700.1-p1	yes	yes	0	0	0	0	0	1		46.629	2	0.030173	42.109	3.8709	3283700	3283700	0	227			1
1305	INLLNQIGYITNEEK	Unmodified	1760.93	PF3D7_0707700.1-p1	yes	yes	0	0	0	0	0	1		74.876	2	0.00090597	69.864	44.478	4692000	4692000	0	227			1
1349	IQQTEGIFK	Unmodified	1062.57	PF3D7_0707700.1-p1	yes	yes	0	0	0	0	0	1		43.932	2	0.021927	42.869	20.377	6113800	6113800	0	227			1
1542	KNPNMINIEMLNPEDR	Unmodified	1926.93	PF3D7_0707700.1-p1	yes	yes	0	0	0	0	1	1		63.646	3	0.026567	35.089	21.685	3494000	3494000	0	227			0
2448	NSISSENLNK	Unmodified	1104.54	PF3D7_0707700.1-p1	yes	yes	0	0	0	0	0	1		27.344	2	0.0059094	56.729	11.011	1843900	1843900	0	227			1
2558	QALNLEEESVK	Unmodified	1258.64	PF3D7_0707700.1-p1	yes	yes	0	0	0	0	0	1		43.652	2	0.021166	47.559	26.689	8613800	8613800	0	227			0
2625	QLSYTELQSFFIDK	Unmodified	1717.86	PF3D7_0707700.1-p1	yes	yes	0	0	0	0	0	1		80.947	2	1.8424e-18	118.48	98.147	7501600	7501600	0	227			3
3035	TDVNVHHNNMNR	Unmodified	1449.65	PF3D7_0707700.1-p1	yes	yes	0	0	0	0	0	1		19.79	3	0.011172	37.681	26.53	2402500	2402500	0	227			1
3365	VLGNQSYK	Unmodified	907.476	PF3D7_0707700.1-p1	yes	yes	0	0	0	0	0	1		26.758	2	0.011105	56.122	35.774	2393700	2393700	0	227			1
40	AEYEGLCK	Unmodified	968.427	PF3D7_0708400.1-p1	yes	yes	0	0	0	0	0	1	1	29.299	2	0.0056974	65.676	50.656	47371000	39936000	7434500	228			1
125	APFDMFENR	Unmodified	1125.49	PF3D7_0708400.1-p1	yes	yes	0	0	0	0	0	1		61.063	2	0.0012393	78.516	66.611	16191000	16191000	0	228			1
126	APFDMFENRK	Unmodified	1253.59	PF3D7_0708400.1-p1	yes	yes	0	0	0	0	1	1		53.863	3	0.00092279	68.893	57.403	2035200	2035200	0	228			1
252	DIYYITGESINAVSNSPFLEALTK	Unmodified	2644.33	PF3D7_0708400.1-p1	yes	yes	0	0	0	0	0	2	1	93.966	2;3	0	368.8	338.59	186290000	151480000	34810000	228			4
271	DLIWLLFDTSLLTSGFALEEPTTFSK	Unmodified	2943.52	PF3D7_0708400.1-p1	yes	yes	0	0	0	0	0	1		95.666	3	4.0605e-07	76.909	70.682	28337000	28337000	0	228			1
307	DNSMTSYMLSK	2 Oxidation (M)	1307.54	PF3D7_0708400.1-p1	yes	yes	0	0	0	2	0	1		29.324	2	0.0076675	43.77	33.06	4107900	4107900	0	228			1
308	DNSMTSYMLSK	Unmodified	1275.55	PF3D7_0708400.1-p1	yes	yes	0	0	0	0	0	1	1	51.027	2	8.94e-06	91.658	34.611	25555000	22035000	3520000	228			2
397	EDQLEYLEEK	Unmodified	1294.59	PF3D7_0708400.1-p1	yes	yes	0	0	0	0	0	1		48.6	2	1.9997e-09	107.15	71.66	6715400	6715400	0	228			1
398	EDQLEYLEEKR	Unmodified	1450.69	PF3D7_0708400.1-p1	yes	yes	0	0	0	0	1	2		44.511	2;3	0.00058157	69.01	51.146	12617000	12617000	0	228			2
432	EGLDIDDSEEAKK	Unmodified	1447.67	PF3D7_0708400.1-p1	yes	yes	0	0	0	0	1	1		35.463	3	0.024731	32.068	12.306	4517600	4517600	0	228			1
433	EGLDIDDSEEAKKDFETLK	Unmodified	2181.03	PF3D7_0708400.1-p1	yes	yes	0	0	0	0	2	1		54.612	4	3.3926e-14	102.37	86.482	9885400	9885400	0	228			1
498	ELISNASDALDK	Unmodified	1274.64	PF3D7_0708400.1-p1	yes	yes	0	0	0	0	0	1		46.753	2	8.0008e-11	125.75	42.482	77000000	77000000	0	228			2
499	ELISNASDALDKIR	Unmodified	1543.82	PF3D7_0708400.1-p1	yes	yes	0	0	0	0	1	1		56.852	3	0.00014607	74.769	52.741	32713000	32713000	0	228			1
828	GFEVIYMVDPIDEYAVQQLK	Oxidation (M)	2372.16	PF3D7_0708400.1-p1	yes	yes	0	0	0	1	0	1		82.225	3	0.0021306	53.453	43.531	3205000	3205000	0	228			2
829	GFEVIYMVDPIDEYAVQQLK	Unmodified	2356.17	PF3D7_0708400.1-p1	yes	yes	0	0	0	0	0	2	2	91.428	2;3	2.1469e-33	155.42	132.94	37672000	31351000	6320900	228			7
959	GVVDSEDLPLNISR	Unmodified	1512.78	PF3D7_0708400.1-p1	yes	yes	0	0	0	0	0	1	1	62.023	2	6.701e-15	138.99	123.11	195300000	160940000	34357000	228			3
977	HFSVEGQLEFK	Unmodified	1319.65	PF3D7_0708400.1-p1	yes	yes	0	0	0	0	0	1		53.561	3	0.00091886	64.103	50.836	3741500	3741500	0	228			2
1014	HPIISALK	Unmodified	877.539	PF3D7_0708400.1-p1	yes	yes	0	0	0	0	0	1	1	37.542	2	0.0049721	68.214	25.496	132680000	103420000	29254000	228			2
1019	HSEFISFPIK	Unmodified	1203.63	PF3D7_0708400.1-p1	yes	yes	0	0	0	0	0	1	1	62.357	2	1.7988e-10	114.89	92.065	119710000	104760000	14951000	228			3
1150	IHTVEHEWEELNK	Unmodified	1662.8	PF3D7_0708400.1-p1	yes	yes	0	0	0	0	0	4		42.557	2;3	5.9658e-20	112.36	81.128	58311000	58311000	0	228			5
1176	IILHLKEDQLEYLEEK	Unmodified	2012.08	PF3D7_0708400.1-p1	yes	yes	0	0	0	0	1	2		59.868	2;3	4.0615e-31	169.09	141.88	38662000	38662000	0	228			4
1177	IILHLKEDQLEYLEEKR	Unmodified	2168.18	PF3D7_0708400.1-p1	yes	yes	0	0	0	0	2	1		56.654	4	6.3352e-06	82.813	54.844	6670000	6670000	0	228			3
1190	IIPDKTNNTLTIEDSGIGMTK	Unmodified	2260.16	PF3D7_0708400.1-p1	yes	yes	0	0	0	0	1	2	1	55.555	2;3	1.2859e-13	94.358	72.824	35241000	32342000	2898400	228			3
1280	IMEINAR	Unmodified	845.443	PF3D7_0708400.1-p1	yes	yes	0	0	0	0	0	1		36.718	2	0.013448	67.035	40.926	0	0	0	228			1
1356	IRYESITDTQK	Unmodified	1352.69	PF3D7_0708400.1-p1	yes	yes	0	0	0	0	1	1		34.491	3	0.0024731	58.511	37.61	23338000	23338000	0	228			1
1398	ITDSPCVLVTSEFGWSANMER	Unmodified	2398.09	PF3D7_0708400.1-p1	yes	yes	0	0	0	0	0	1		78.443	2	3.0356e-35	158.81	122.51	5611700	5611700	0	228			3
1494	KGFEVIYMVDPIDEYAVQQLK	Oxidation (M)	2500.26	PF3D7_0708400.1-p1	yes	yes	0	0	0	1	1	1		75.522	3	2.0632e-05	81.665	70.878	9336100	9336100	0	228			2
1495	KGFEVIYMVDPIDEYAVQQLK	Unmodified	2484.26	PF3D7_0708400.1-p1	yes	yes	0	0	0	0	1	1		84.052	3	1.7613e-28	113.51	94.44	61009000	61009000	0	228			2
1504	KIMEINAR	Unmodified	973.538	PF3D7_0708400.1-p1	yes	yes	0	0	0	0	1	2		33.146	2	0.023658	32.841	14.805	0	0	0	228			2
1547	KPEEVTNEEYASFYK	Unmodified	1832.85	PF3D7_0708400.1-p1	yes	yes	0	0	0	0	1	2	2	45.195	2;3	2.5813e-29	182.57	129.24	191370000	157950000	33423000	228			6
1660	LGIHEDNANR	Unmodified	1137.55	PF3D7_0708400.1-p1	yes	yes	0	0	0	0	0	1		26.002	2	0.022394	40.002	35.147	26715000	26715000	0	228			1
1867	LSAEPEFFIR	Unmodified	1207.62	PF3D7_0708400.1-p1	yes	yes	0	0	0	0	0	1	1	66.51	2	5.091e-10	116.05	84.116	255200000	204460000	50748000	228			2
2091	NDLINNLGTIAR	Unmodified	1312.71	PF3D7_0708400.1-p1	yes	yes	0	0	0	0	0	2	1	62.879	2	7.9809e-11	125.74	59.055	194650000	153740000	40914000	228			4
2345	NNDDEQYVWESAAGGSFTVTK	Unmodified	2317.01	PF3D7_0708400.1-p1	yes	yes	0	0	0	0	0	2	1	63.984	2;3	8.8685e-79	208.39	189.71	29834000	27501000	2333500	228			4
2346	NNDDEQYVWESAAGGSFTVTKDETNEK	Unmodified	3033.31	PF3D7_0708400.1-p1	yes	yes	0	0	0	0	1	1		59.579	3	3.8605e-72	180.26	157.32	19535000	19535000	0	228			3
2622	QLMSLIINTFYSNK	Unmodified	1670.87	PF3D7_0708400.1-p1	yes	yes	0	0	0	0	0	2		88.709	2;3	1.0014e-10	101.47	47.063	20029000	20029000	0	228			2
2677	RAPFDMFENR	Unmodified	1281.59	PF3D7_0708400.1-p1	yes	yes	0	0	0	0	1	1		57.314	2	0.001487	90.108	66.551	33110000	33110000	0	228			1
2763	SGDEMIGLK	Oxidation (M)	964.454	PF3D7_0708400.1-p1	yes	yes	0	0	0	1	0	2		34.579	2	0.0054962	44.377	31.17	8556800	8556800	0	228			2
2764	SGDEMIGLK	Unmodified	948.459	PF3D7_0708400.1-p1	yes	yes	0	0	0	0	0	2	1	44.003	2	0.00027843	90.657	71.926	43459000	34387000	9071100	228			5
2864	SLTNDWEDHLAVK	Unmodified	1526.74	PF3D7_0708400.1-p1	yes	yes	0	0	0	0	0	2	2	55.6	2;3	5.9488e-19	166.14	118.29	150980000	135220000	15757000	228			4
2947	STETFAFNADIR	Acetyl (Protein N-term)	1412.66	PF3D7_0708400.1-p1	yes	yes	1	0	0	0	0	1	1	66.729	2	1.6336e-12	121.9	89.058	63606000	51420000	12186000	228			2
3160	TNNTLTIEDSGIGMTK	Oxidation (M)	1709.81	PF3D7_0708400.1-p1	yes	yes	0	0	0	1	0	1		48.208	2	1.1902e-11	93.959	74.862	14895000	14895000	0	228			1
3161	TNNTLTIEDSGIGMTK	Unmodified	1693.82	PF3D7_0708400.1-p1	yes	yes	0	0	0	0	0	1		54.323	2	7.7727e-08	89.629	65.248	52311000	52311000	0	228			3
3276	VEDVTEELENAEK	Unmodified	1503.69	PF3D7_0708400.1-p1	yes	yes	0	0	0	0	0	1	1	50.85	2	6.8063e-10	97.214	66.556	19410000	15896000	3513200	228			5
3336	VIKDVLHEK	Unmodified	1079.63	PF3D7_0708400.1-p1	yes	yes	0	0	0	0	1	1		29.398	2	0.021034	78.516	49.367	17741000	17741000	0	228			1
3568	YESITDTQK	Unmodified	1083.51	PF3D7_0708400.1-p1	yes	yes	0	0	0	0	0	1	1	28.235	2	4.202e-06	101.54	64.521	128550000	98459000	30096000	228			2
712	FLNNINSLQEQEK	Unmodified	1575.79	PF3D7_0708800.1-p1	yes	yes	0	0	0	0	0	1		51.576	2	2.0848e-29	182.28	85.574	6383400	6383400	0	229			1
720	FLVTSTASDQQNGINNK	Unmodified	1835.9	PF3D7_0708800.1-p1	yes	yes	0	0	0	0	0	1		43.893	2	0.00069188	55.452	30.235	0	0	0	229			1
1003	HLLDTALCISK	Unmodified	1269.68	PF3D7_0708800.1-p1	yes	yes	0	0	0	0	0	1		55.016	2	0.0076797	52.255	23.856	3099800	3099800	0	229			1
1179	IINANVLR	Unmodified	911.555	PF3D7_0708800.1-p1	yes	yes	0	0	0	0	0	1		46.749	2	0.0027762	76.847	19.383	7123200	7123200	0	229			1
1193	IISDNTAVALDYGMYR	Unmodified	1800.87	PF3D7_0708800.1-p1	yes	yes	0	0	0	0	0	1		62.837	2	6.3921e-12	95.401	68.887	3496100	3496100	0	229			1
1628	LEVEELAK	Unmodified	929.507	PF3D7_0708800.1-p1	yes	yes	0	0	0	0	0	1		45.902	2	0.0055756	66.073	23.599	5724600	5724600	0	229			1
1688	LIGDSALSK	Unmodified	902.507	PF3D7_0708800.1-p1	yes	yes	0	0	0	0	0	1		37.687	2	0.0083496	48.794	10.002	0	0	0	229			1
1906	LTAYYENTPDLPSNCIK	Unmodified	1997.94	PF3D7_0708800.1-p1	yes	yes	0	0	0	0	0	1		54.977	2	0.00012257	74.76	62.546	3367500	3367500	0	229			1
1925	LTPTLVGFTEK	Unmodified	1204.67	PF3D7_0708800.1-p1	yes	yes	0	0	0	0	0	1	1	61.739	2	2.0046e-05	89.047	63.153	16086000	12393000	3693200	229			2
3117	TLIADESIAR	Unmodified	1087.59	PF3D7_0708800.1-p1	yes	yes	0	0	0	0	0	1		46.058	2	0.0028053	65.224	26.986	5035900	5035900	0	229			1
3627	YITNIFVNNYK	Unmodified	1387.71	PF3D7_0708800.1-p1	yes	yes	0	0	0	0	0	1		64.598	2	2.5124e-09	136.8	86.757	6157400	6157400	0	229			1
699	FLAGDVVR	Unmodified	875.486	PF3D7_0709000.1-p1	yes	yes	0	0	0	0	0	1		47.42	2	0.02167	47.849	21.74	6258000	6258000	0	230			1
3309	VGNIILER	Unmodified	912.539	PF3D7_0709000.1-p1	yes	yes	0	0	0	0	0	1	1	47.53	2	0.0029428	75.738	48.776	17484000	13303000	4180300	230			2
811	GDIQIGLR	Unmodified	870.492	PF3D7_0709400.1-p1	yes	yes	0	0	0	0	0	1		48.572	2	0.03321	40.103	23.949	2350900	2350900	0	231			1
1414	ITYNLNTISSINNNDK	Unmodified	1822.91	PF3D7_0709400.1-p1	yes	yes	0	0	0	0	0	1		56.331	2	0.0043341	56.951	23.543	1600700	1600700	0	231			2
3103	TKENVEDYVDNVQVIQR	Unmodified	2048.02	PF3D7_0709400.1-p1	yes	yes	0	0	0	0	1	1		53.595	3	0.00996	42.913	30.998	3703800	3703800	0	231			1
3613	YILNEEIKEEK	Unmodified	1406.73	PF3D7_0709400.1-p1	yes	yes	0	0	0	0	1	1		42.72	3	0.034768	25.068	5.8249	0	0	0	231			1
[truncated: 2,412 more rows]

## Sheet: Biotinylation (K)Sites
id	Proteins	Positions within proteins	Leading proteins	Protein	Fasta headers	Localization prob	Score diff	PEP	Score	Delta score	Score for localization	Number of Biotinylation (K)	Amino acid	Sequence window	Modification window	Peptide window coverage	Biotinylation (K) Probabilities	Biotinylation (K) Score diffs	Position in peptide	Charge	Mass error [ppm]	Intensity BioID	Intensity Control	Protein group IDs	Positions	Position	Mod. peptide IDs
[truncated: 63 more rows]

[truncated: 1 more sheets: GlyGly (K)Sites]
